# Supplementary material for: Understanding Transcriptomic and Serological Differences between Forced Molting and Natural Molting in Laying Hens
Source: Genes (Basel). 2021 Dec 29;13(1):89. doi: 10.3390/genes13010089 (PMC8774386; doi:10.3390/genes13010089)
Supplement: Supplementary file 1 [file genes-13-00089-s001.zip › Additional file 1.xlsx]

## Sheet: Sheet1
The DEGs in hypothalamus from the group of FM_1-vs-NM_1
genes	baseMean	log2FoldChange	lfcSE	stat	pvalue	padj
TOMM6	1224.89	-2.42488	0.138994	-17.446	3.69e-68	5.98e-64
NDUFA2	668.976	-2.55374	0.150585	-16.9589	1.66e-64	1.34e-60
OST4	812.198	-2.68849	0.163093	-16.4844	4.75e-61	2.56e-57
HEXIM1	3373.4	-1.5307	0.095349	-16.0536	5.39e-58	2.18e-54
LOC107050352	1065.32	-1.83448	0.124373	-14.7498	3.08e-49	9.99e-46
LOC107050176	384.47	-3.00007	0.206899	-14.5001	1.21e-47	3.26e-44
RPL36	2496.85	-1.73734	0.123896	-14.0226	1.13e-44	2.51e-41
SUV39H1_1	722.763	-2.5938	0.185055	-14.0164	1.24e-44	2.51e-41
PIN4	678.909	-2.02878	0.145246	-13.9679	2.45e-44	4.41e-41
NDUFS5	2233.95	-1.45913	0.104847	-13.9168	5.01e-44	8.11e-41
RPS23	2518.62	-1.6654	0.120773	-13.7895	2.95e-43	4.34e-40
ATP5L	1983.77	-1.98291	0.144838	-13.6905	1.16e-42	1.56e-39
RPL35	2742.93	-1.43212	0.10754	-13.3172	1.84e-40	2.29e-37
B2M	11013.1	-1.52004	0.114807	-13.2399	5.16e-40	5.97e-37
RPS15	3033.59	-1.74798	0.13514	-12.9346	2.87e-38	3.1e-35
NDUFC2	972.673	-1.90816	0.14799	-12.8938	4.88e-38	4.94e-35
STS	2028.49	1.30834	0.101536	12.8855	5.43e-38	5.17e-35
RPS19	6992.66	-1.09201	0.0878183	-12.4349	1.69e-35	1.52e-32
SERF2	434.744	-2.6063	0.211861	-12.302	8.84e-35	7.54e-32
RPL37A	4221.51	-1.7228	0.140469	-12.2647	1.4e-34	1.13e-31
NDUFA6	796.07	-1.71165	0.141021	-12.1376	6.68e-34	5.15e-31
MED11	351.804	-2.49727	0.2069	-12.0699	1.52e-33	1.12e-30
RPLP1	3637.69	-1.60485	0.133343	-12.0355	2.31e-33	1.63e-30
RPS29	1925.36	-1.73561	0.146071	-11.8819	1.47e-32	9.91e-30
ATP5I	1106.64	-2.07309	0.175408	-11.8187	3.13e-32	2.02e-29
ADPRHL	1229.23	-1.35676	0.1156	-11.7367	8.26e-32	5.12e-29
COX17	612.663	-1.62306	0.138321	-11.734	8.53e-32	5.12e-29
RPS27	965.61	-1.3658	0.117136	-11.66	2.04e-31	1.18e-28
RPLP2	2655.07	-1.43515	0.123425	-11.6277	2.98e-31	1.66e-28
TMEM147	582.989	-2.0288	0.175095	-11.5869	4.8e-31	2.59e-28
LOC107050662	425.181	-2.02844	0.175679	-11.5463	7.71e-31	4.03e-28
MRPS12	293.95	-2.20684	0.191954	-11.4967	1.37e-30	6.94e-28
NDUFV1	4487.37	-1.13155	0.0999668	-11.3192	1.05e-29	5.17e-27
COX7A2	3046.64	-1.6175	0.143292	-11.2882	1.5e-29	7.15e-27
NEDD8	755.851	-2.1056	0.188295	-11.1825	4.97e-29	2.3e-26
HIGD2A	389.293	-2.09875	0.189071	-11.1003	1.25e-28	5.62e-26
RPL35A	1684.98	-1.66792	0.150624	-11.0733	1.69e-28	7.4e-26
COX7C	1652.26	-1.89143	0.171073	-11.0563	2.04e-28	8.71e-26
RPS20	3768.73	-1.52611	0.138206	-11.0423	2.39e-28	9.92e-26
HSPBP1	1164.14	-1.41313	0.128274	-11.0165	3.18e-28	1.29e-25
ATP5G3	2761.54	-1.48663	0.137413	-10.8187	2.81e-27	1.11e-24
NDUFA13	2087.52	-1.2987	0.120149	-10.809	3.12e-27	1.2e-24
SEC61B	613.492	-1.57781	0.146672	-10.7574	5.47e-27	2.06e-24
CDC26	255.069	-2.27598	0.21252	-10.7095	9.19e-27	3.38e-24
CHURC1	1018.46	-1.67829	0.156752	-10.7066	9.47e-27	3.41e-24
JTB	606.154	-1.60941	0.151111	-10.6505	1.73e-26	6.11e-24
UQCRQ	2065.75	-1.16365	0.109639	-10.6135	2.58e-26	8.89e-24
PABPN1	790.156	-1.47794	0.141161	-10.4699	1.19e-25	4.01e-23
SAT1	2620.73	-1.15806	0.11154	-10.3824	2.98e-25	9.85e-23
ATP5G1	2918.39	-1.24078	0.119615	-10.3731	3.29e-25	1.06e-22
BGLAP	605.985	-2.09896	0.203054	-10.337	4.79e-25	1.52e-22
UQCR10	1556.36	-1.80198	0.175854	-10.2471	1.22e-24	3.8e-22
SNCB	8298.67	-1.14435	0.113196	-10.1094	5.02e-24	1.53e-21
RSG1	508.01	-1.61378	0.159866	-10.0946	5.84e-24	1.75e-21
RPL38	1755.71	-1.61186	0.16009	-10.0685	7.62e-24	2.24e-21
LOC107052389	3721.24	-1.20858	0.120527	-10.0275	1.15e-23	3.34e-21
SPRYD3	1693.3	-1.1968	0.119439	-10.0202	1.24e-23	3.53e-21
RBM8A	720.477	-1.26922	0.127477	-9.95643	2.36e-23	6.6e-21
POLR2L	392.032	-1.94421	0.195356	-9.95211	2.47e-23	6.78e-21
SEC61G	334.168	-1.71544	0.172429	-9.94868	2.56e-23	6.9e-21
NDUFB4	2188.8	-1.21256	0.121926	-9.94509	2.65e-23	6.92e-21
TOMM5	1329.13	-1.36561	0.137315	-9.94512	2.65e-23	6.92e-21
HSPE1	2525.57	-1.05922	0.107249	-9.87629	5.28e-23	1.36e-20
RPS27A	2555.71	-1.05202	0.106836	-9.847	7.06e-23	1.79e-20
LOC107055491	198.626	2.75796	0.281509	9.79707	1.16e-22	2.89e-20
TIMM13	381.967	-2.23397	0.229401	-9.73828	2.07e-22	5.08e-20
HYPK	894.128	-1.39773	0.144119	-9.69842	3.06e-22	7.4e-20
DOHH	656.061	-1.35875	0.140602	-9.66381	4.3e-22	1.02e-19
SMIM4	622.401	-1.67479	0.174458	-9.59996	8e-22	1.85e-19
UQCRH	4314.09	-1.54927	0.161676	-9.58257	9.47e-22	2.16e-19
TMA7	1105.24	-1.48675	0.155473	-9.56276	1.15e-21	2.58e-19
C1H12ORF57	1462.44	-1.26263	0.132073	-9.56011	1.18e-21	2.61e-19
LOC107050883	120.13	-3.49921	0.367111	-9.53173	1.55e-21	3.39e-19
MRPL49	282.825	-1.93119	0.20266	-9.52922	1.58e-21	3.42e-19
APOA1BP	1072.73	-1.31618	0.138206	-9.52332	1.68e-21	3.57e-19
NDUFS6	1385.68	-1.46121	0.155562	-9.39307	5.83e-21	1.21e-18
SLIRP	453.196	-1.45266	0.154985	-9.3729	7.06e-21	1.45e-18
MT3	1208.11	-2.22208	0.237719	-9.34751	8.97e-21	1.79e-18
COX6C	4692.32	-1.08712	0.116587	-9.32451	1.12e-20	2.2e-18
LOC112531444	406.311	-1.4588	0.157551	-9.25924	2.06e-20	4.02e-18
NDUFA7	1236.15	-1.42784	0.154321	-9.25236	2.2e-20	4.23e-18
TRIR	574.709	-1.40149	0.15186	-9.22882	2.74e-20	5.21e-18
PPIL1	238.818	-2.07268	0.224705	-9.22401	2.86e-20	5.39e-18
NDUFB2	1265.05	-1.42319	0.154382	-9.21863	3.01e-20	5.6e-18
MRPL23	806.124	-1.26605	0.137951	-9.17753	4.41e-20	8.12e-18
GRASP	262.722	-2.01236	0.220158	-9.14052	6.22e-20	1.13e-17
MRPL12	676.548	-1.43553	0.157993	-9.08604	1.03e-19	1.85e-17
LOC112533599	92285.8	-1.17518	0.129933	-9.04453	1.5e-19	2.68e-17
GST2L	4038.89	-1.00649	0.111575	-9.02076	1.87e-19	3.29e-17
NDUFB7	876.956	-1.75037	0.194486	-8.99997	2.26e-19	3.93e-17
LOC100857843	767.259	-1.13126	0.126165	-8.9665	3.06e-19	5.27e-17
RPS16	3035.25	-1.10455	0.123903	-8.91467	4.89e-19	8.34e-17
CNPY2	757.947	-1.22939	0.137964	-8.91092	5.06e-19	8.54e-17
RPL32	3117.05	-1.19133	0.134034	-8.88831	6.2e-19	1.04e-16
LOC107050886	1506.59	-1.00764	0.113613	-8.86902	7.38e-19	1.21e-16
SNRPF	403.391	-1.4138	0.159641	-8.85611	8.29e-19	1.34e-16
MRPL34	1402.04	-1.11423	0.125869	-8.85231	8.57e-19	1.37e-16
ACBD7	7563.39	-1.19928	0.135939	-8.8222	1.12e-18	1.76e-16
SMUG1	537.637	-1.45856	0.165771	-8.79868	1.38e-18	2.15e-16
MRPS21	578.11	-1.63105	0.185391	-8.79792	1.39e-18	2.15e-16
DUSP23	421.018	-1.59287	0.181307	-8.78549	1.56e-18	2.38e-16
PBXIP1	970.658	-1.35339	0.154478	-8.7611	1.93e-18	2.9e-16
CST3	30336.8	-1.18609	0.13575	-8.73732	2.39e-18	3.55e-16
LOC107051391	324.411	-1.46792	0.168235	-8.72544	2.65e-18	3.9e-16
ILVBL	732.636	-1.12423	0.129057	-8.71111	3.01e-18	4.39e-16
NNF1	591.591	-1.37112	0.157745	-8.69197	3.56e-18	5.15e-16
ROMO1	669.348	-1.72558	0.199513	-8.64897	5.2e-18	7.45e-16
RPL36A	2419.88	-1.28493	0.149018	-8.62269	6.54e-18	9.21e-16
TAPBP	856.253	-1.40044	0.16318	-8.58214	9.31e-18	1.29e-15
TESC	587.106	-1.27535	0.148904	-8.56496	1.08e-17	1.48e-15
H2AFV	540.034	-1.28782	0.151328	-8.51016	1.74e-17	2.36e-15
GLTSCR2	1427.45	-1.00637	0.118823	-8.4695	2.46e-17	3.33e-15
RPL27	5131.3	-1.13126	0.134121	-8.43468	3.32e-17	4.41e-15
WDR74	414.276	-1.4726	0.174645	-8.43197	3.4e-17	4.48e-15
ATP5H	3337.42	-1.06009	0.125842	-8.42395	3.64e-17	4.75e-15
RPL13	5056.21	-1.08451	0.128959	-8.4097	4.11e-17	5.33e-15
GNG7	2240.1	-1.08075	0.129226	-8.36324	6.1e-17	7.78e-15
LOC112530942	96451.1	-1.12409	0.134631	-8.34944	6.86e-17	8.61e-15
CCDC9	271.171	-1.71923	0.205887	-8.35033	6.81e-17	8.61e-15
MRPL54	321.182	-1.8134	0.21746	-8.339	7.49e-17	9.33e-15
ATP5J2	1707.62	-1.17547	0.141125	-8.32931	8.13e-17	1.01e-14
HAPLN4	5498.56	-1.04521	0.125937	-8.29947	1.05e-16	1.28e-14
ATP5E	2337.04	-1.34529	0.162134	-8.29742	1.06e-16	1.3e-14
NDUFA1	882.703	-1.52083	0.183726	-8.27769	1.26e-16	1.52e-14
RPL24	3752.87	-1.07741	0.130275	-8.27031	1.34e-16	1.6e-14
LOC112530040	181.036	-2.14827	0.260675	-8.24119	1.7e-16	2.03e-14
COX7B	3316.69	-1.04019	0.126759	-8.20605	2.29e-16	2.7e-14
ATP5SL	445.363	-1.34598	0.164101	-8.20213	2.36e-16	2.77e-14
RBP14L	1123.2	-1.59248	0.194205	-8.20001	2.4e-16	2.8e-14
LOC107050086	795.601	-1.1416	0.139642	-8.1752	2.95e-16	3.42e-14
TSFM	281.775	-1.86364	0.228156	-8.16825	3.13e-16	3.59e-14
TGFB1	867.671	-1.31517	0.161436	-8.14674	3.74e-16	4.26e-14
SPCS1	832.868	-1.11341	0.137131	-8.11934	4.69e-16	5.31e-14
RPL30	2869	-1.05392	0.129886	-8.11417	4.89e-16	5.5e-14
MBLAC1	232.588	-1.97615	0.244849	-8.07086	6.98e-16	7.74e-14
NHP2	287.921	-1.42034	0.176285	-8.05707	7.81e-16	8.61e-14
GZMM	536.845	-1.15293	0.143232	-8.04942	8.32e-16	9.1e-14
TOMM7	1659.32	-1.17209	0.146638	-7.99307	1.32e-15	1.41e-13
ZNF593	875.795	-1.15806	0.144958	-7.98893	1.36e-15	1.45e-13
PSMG4	232.731	-1.64105	0.206202	-7.95846	1.74e-15	1.82e-13
LOC112531893	117.139	-2.70662	0.340331	-7.9529	1.82e-15	1.89e-13
LOC107050604	572.519	-1.11495	0.140985	-7.90831	2.61e-15	2.69e-13
GNG11	179.711	-2.08998	0.264328	-7.90676	2.64e-15	2.71e-13
TAP2	431.159	-1.43861	0.182445	-7.88516	3.14e-15	3.18e-13
IFI27L2	327.391	-1.69304	0.214799	-7.88199	3.22e-15	3.22e-13
NDUFAB1	1189.35	-1.25999	0.160544	-7.84825	4.22e-15	4.14e-13
PDRG1	637.964	-1.38358	0.176465	-7.84057	4.49e-15	4.38e-13
HMGA1	330.75	-1.29498	0.165228	-7.83756	4.59e-15	4.46e-13
UQCC3	201.851	-1.8917	0.242824	-7.79041	6.68e-15	6.4e-13
RPL34	2735.88	-1.06418	0.13667	-7.78648	6.89e-15	6.56e-13
TMEM208	735.063	-1.174	0.151791	-7.73434	1.04e-14	9.67e-13
ARPC4	920.815	-1.06203	0.137557	-7.72064	1.16e-14	1.07e-12
RPS21	757.192	-1.79117	0.232914	-7.69029	1.47e-14	1.34e-12
RPL23A	4874.77	-1.07748	0.140194	-7.68563	1.52e-14	1.39e-12
NDUFB3	1344.08	-1.07708	0.140181	-7.6835	1.55e-14	1.4e-12
MAGOH	660.248	-1.13488	0.147818	-7.67752	1.62e-14	1.46e-12
C26H6ORF125	510.368	-1.32634	0.173153	-7.65995	1.86e-14	1.66e-12
LOC107050018	362.46	-1.50141	0.196143	-7.65465	1.94e-14	1.72e-12
RHOB	7202.06	-1.1419	0.149218	-7.65259	1.97e-14	1.74e-12
FMC1	200.653	-2.02267	0.264942	-7.63438	2.27e-14	2e-12
LOC107050351	122.811	-2.39675	0.314998	-7.60879	2.77e-14	2.42e-12
TXNL4A	348.583	-1.48171	0.195228	-7.58961	3.21e-14	2.79e-12
RPL12	2547.05	-1.05758	0.13949	-7.58177	3.41e-14	2.95e-12
POLR3D	491.125	-1.07877	0.142328	-7.57944	3.47e-14	2.99e-12
TIMM10	197.243	-2.08208	0.27617	-7.53911	4.73e-14	3.99e-12
GCDH	578.411	-1.04152	0.138236	-7.53438	4.91e-14	4.12e-12
SEM1	1249.66	-1.12158	0.149122	-7.52122	5.43e-14	4.53e-12
LOC107050614	1139.06	-1.00962	0.134696	-7.49552	6.6e-14	5.46e-12
LOC419545	158.47	-1.94493	0.260759	-7.45872	8.74e-14	7.18e-12
BCAS2	959.811	-1.03786	0.13936	-7.4473	9.53e-14	7.79e-12
MIF	4769.37	-1.0435	0.140416	-7.4315	1.07e-13	8.74e-12
S100A6	153.918	-2.02256	0.272811	-7.41381	1.23e-13	9.94e-12
LLPH	471.614	-1.25688	0.169647	-7.40876	1.27e-13	1.02e-11
LAMTOR2	483.9	-1.42985	0.192999	-7.40858	1.28e-13	1.02e-11
RABGGTA	397.72	-1.2635	0.171618	-7.36226	1.81e-13	1.44e-11
LOC112530953	205.676	-1.74609	0.237999	-7.33656	2.19e-13	1.73e-11
ACYP1	2557.98	-1.26078	0.172689	-7.30084	2.86e-13	2.24e-11
TRNP1	589.991	-1.41026	0.193431	-7.29077	3.08e-13	2.4e-11
PMVK	406.798	-1.19592	0.165543	-7.22424	5.04e-13	3.79e-11
LOC107050595	149.72	-2.14299	0.297385	-7.20611	5.76e-13	4.3e-11
B9D2	83.5691	-2.44175	0.339329	-7.19581	6.21e-13	4.59e-11
MINOS1	1176.39	-1.00151	0.14048	-7.12919	1.01e-12	7.33e-11
ENY2	551.12	-1.40651	0.197402	-7.12511	1.04e-12	7.49e-11
LOC112530929	287.76	-1.24566	0.175518	-7.09703	1.27e-12	9.09e-11
NDUFV3	1062.75	-1.09291	0.154631	-7.06783	1.57e-12	1.11e-10
S100A10	380.694	-1.28715	0.182098	-7.06846	1.57e-12	1.11e-10
LOC107055361	443.322	-1.45374	0.205818	-7.06325	1.63e-12	1.14e-10
POP5	362.972	-1.11786	0.158772	-7.04069	1.91e-12	1.34e-10
NCKAP5L	420.353	-1.13548	0.161506	-7.03056	2.06e-12	1.42e-10
LOC112531249	200.36	-1.77231	0.252416	-7.02141	2.2e-12	1.5e-10
DYNLL1	447.602	-1.23373	0.175874	-7.01482	2.3e-12	1.57e-10
ANKLE1	133.821	-1.76898	0.252579	-7.00367	2.49e-12	1.68e-10
FBXW9	360.685	-1.10228	0.158805	-6.94109	3.89e-12	2.57e-10
MRPL55	208.131	-1.61502	0.233183	-6.92598	4.33e-12	2.85e-10
COA6	556.314	-1.39604	0.201871	-6.91547	4.66e-12	3.06e-10
LOC107053353	696.641	-1.24823	0.181731	-6.86855	6.49e-12	4.2e-10
RPL29	1753.08	-1.21987	0.178214	-6.84495	7.65e-12	4.94e-10
MT4L	3588.78	-1.69065	0.247269	-6.83729	8.07e-12	5.19e-10
SPTSSA	513.217	-1.09801	0.160883	-6.8249	8.8e-12	5.62e-10
FRMD8	261.209	-1.55613	0.228016	-6.82467	8.81e-12	5.62e-10
SDHAF3	254.726	-1.4254	0.209043	-6.8187	9.19e-12	5.84e-10
SELENOH	193.206	-1.51406	0.223385	-6.77781	1.22e-11	7.69e-10
DCAF11	131.299	-1.96151	0.291741	-6.72347	1.77e-11	1.1e-09
RPS27L	364.846	-1.22587	0.182551	-6.71522	1.88e-11	1.16e-09
PYM1	306.783	-1.51666	0.225975	-6.7116	1.92e-11	1.18e-09
RPL22L1	738.332	-1.12714	0.168378	-6.6941	2.17e-11	1.32e-09
C14orf2	1582.27	-1.08742	0.162947	-6.67348	2.5e-11	1.51e-09
OASL	310.704	-2.53712	0.38143	-6.6516	2.9e-11	1.74e-09
SPA17	262.711	-1.46948	0.223094	-6.58682	4.49e-11	2.67e-09
MLPH	315.859	1.6486	0.250823	6.57277	4.94e-11	2.91e-09
ELP5	128.045	-1.82473	0.278893	-6.54277	6.04e-11	3.53e-09
BRI3	488.528	-1.12519	0.172183	-6.53486	6.37e-11	3.71e-09
MRPL24	682.273	-1.02504	0.157364	-6.51381	7.33e-11	4.21e-09
TMEM223	424.395	-1.09886	0.168679	-6.51454	7.29e-11	4.21e-09
FAM136A	211.454	-1.52088	0.234624	-6.48218	9.04e-11	5.14e-09
AVD	88.0239	-2.09367	0.3231	-6.47995	9.18e-11	5.2e-09
ATRAID	513.235	-1.04283	0.162115	-6.43264	1.25e-10	6.93e-09
LOC107051290	2344.19	1.3056	0.203657	6.41078	1.45e-10	7.95e-09
LOC112530990	307.807	-1.18786	0.185432	-6.40591	1.49e-10	8.18e-09
SHE	550.815	-1.15265	0.182259	-6.32424	2.54e-10	1.37e-08
GBP4L	705.699	-1.29907	0.206915	-6.27829	3.42e-10	1.82e-08
CFD	851.471	-1.30118	0.207421	-6.2731	3.54e-10	1.87e-08
INPP1	271.979	-1.32726	0.211865	-6.26465	3.74e-10	1.97e-08
PTRHD1	131.688	-1.98578	0.317539	-6.25366	4.01e-10	2.11e-08
DNAH9	1107.82	1.04744	0.167867	6.23969	4.38e-10	2.29e-08
TMEM258	396.502	-1.26435	0.203319	-6.21859	5.02e-10	2.6e-08
MLA3A	367.475	-1.04299	0.167944	-6.21037	5.29e-10	2.72e-08
TMEM167B	492.682	-1.18951	0.191653	-6.20659	5.41e-10	2.78e-08
SNRPE	482.508	-1.10679	0.178852	-6.1883	6.08e-10	3.11e-08
CLN3	275.52	-1.32725	0.214799	-6.17902	6.45e-10	3.28e-08
RBP5	415.819	-1.03443	0.1677	-6.16834	6.9e-10	3.5e-08
LOC112533601	5168.27	-1.00439	0.163721	-6.13473	8.53e-10	4.26e-08
C19orf70	427.091	-1.03483	0.169023	-6.12241	9.22e-10	4.58e-08
TAP1	334.347	-1.30372	0.213588	-6.10391	1.04e-09	5.1e-08
MYOC	737.698	-1.21269	0.199145	-6.08949	1.13e-09	5.56e-08
SNRNP25	621.031	-1.01385	0.169794	-5.97105	2.36e-09	1.12e-07
SNRPG	369.359	-1.06224	0.178165	-5.96214	2.49e-09	1.17e-07
PAM16	620.874	-1.23748	0.207624	-5.9602	2.52e-09	1.18e-07
CFAP54	287.16	1.52428	0.257369	5.92255	3.17e-09	1.48e-07
GPATCH4	301.235	-1.18158	0.199808	-5.91359	3.35e-09	1.54e-07
QTRT1	208.52	-1.29513	0.220212	-5.8813	4.07e-09	1.85e-07
LOC424401	329.202	-1.28819	0.221151	-5.82495	5.71e-09	2.56e-07
IL17RC	491.98	-1.16884	0.20112	-5.81166	6.19e-09	2.74e-07
MRPL41	286.904	-1.12848	0.194299	-5.80795	6.32e-09	2.8e-07
UXT	252.21	-1.28111	0.220749	-5.80349	6.49e-09	2.87e-07
CYBA	375.142	-1.03411	0.17978	-5.7521	8.81e-09	3.81e-07
COL16A1	351.718	-1.65628	0.288097	-5.74903	8.98e-09	3.85e-07
COMMD4	515.079	-1.05146	0.183421	-5.73249	9.9e-09	4.21e-07
LOC107051274	1796.8	-4.45632	0.778621	-5.72336	1.04e-08	4.42e-07
COA3	345.93	-1.4355	0.252774	-5.67896	1.36e-08	5.66e-07
TUBA1C	8706.3	-1.24087	0.219075	-5.66414	1.48e-08	6.09e-07
DYDC1	278.883	1.8523	0.327333	5.65877	1.52e-08	6.24e-07
TMC3	186.438	1.73716	0.306964	5.65915	1.52e-08	6.24e-07
LOC107049569	287.264	-1.10288	0.195419	-5.64368	1.66e-08	6.76e-07
C2H1orf35	217	-1.15978	0.208727	-5.55643	2.75e-08	1.08e-06
LOC101749471	50.7556	-2.97798	0.537191	-5.54361	2.96e-08	1.16e-06
MIR125B2	139.584	1.32301	0.239565	5.52255	3.34e-08	1.29e-06
LOC112533566	214.049	-1.27126	0.230536	-5.51436	3.5e-08	1.35e-06
EVPL	145.075	-1.35308	0.246266	-5.49436	3.92e-08	1.5e-06
URAH	90.4129	-1.65522	0.302008	-5.48073	4.24e-08	1.6e-06
LOC112529924	24.4385	-5.5658	1.01968	-5.45839	4.8e-08	1.8e-06
MRPS24	217.449	-1.38311	0.254018	-5.44492	5.18e-08	1.92e-06
LOC107049580	701.378	-1.24356	0.229114	-5.42769	5.71e-08	2.09e-06
BOLA3	125.437	-1.94526	0.359078	-5.41739	6.05e-08	2.2e-06
TMEM35B	190.956	-1.5468	0.28605	-5.40746	6.39e-08	2.31e-06
GNLY	327.274	-1.07815	0.200436	-5.37906	7.49e-08	2.67e-06
VH26L1	1122.76	-3.62862	0.675333	-5.37308	7.74e-08	2.74e-06
NCALD	714.8	1.11754	0.209759	5.32774	9.94e-08	3.46e-06
MHCDMA	306.928	-1.00639	0.189042	-5.32363	1.02e-07	3.54e-06
RAD9A	209.754	-1.15812	0.218083	-5.31046	1.09e-07	3.76e-06
UBE2L6	70.9484	-1.73785	0.327973	-5.29877	1.17e-07	4e-06
LOC107051359	81.6073	-1.93251	0.365393	-5.28887	1.23e-07	4.21e-06
CCK	411.777	-1.53044	0.290188	-5.27397	1.34e-07	4.53e-06
LSM3	252.261	-1.04159	0.197532	-5.273	1.34e-07	4.55e-06
LOC107055076	62.6409	-2.34677	0.448078	-5.23741	1.63e-07	5.38e-06
RELA	259.922	-1.00586	0.192473	-5.226	1.73e-07	5.69e-06
OPA3	86.6269	-1.66651	0.318978	-5.22453	1.75e-07	5.72e-06
LOC107053843	92.2394	1.81455	0.348832	5.2018	1.97e-07	6.39e-06
IQCH	209.585	1.11064	0.213939	5.19138	2.09e-07	6.73e-06
HTATIP2	352.325	-1.15603	0.222884	-5.18667	2.14e-07	6.88e-06
MECP2	286.248	-1.1797	0.227475	-5.18604	2.15e-07	6.89e-06
MHCIY	289.858	-1.55319	0.299538	-5.18527	2.16e-07	6.89e-06
TRDNL	232.667	1.26272	0.246305	5.12667	2.95e-07	9.15e-06
PTRH2	304.725	-1.16237	0.227698	-5.10487	3.31e-07	1.01e-05
PIGBOS1	105.438	-1.67422	0.32785	-5.10666	3.28e-07	1.01e-05
LYSMD1	203.513	-1.04634	0.205195	-5.09924	3.41e-07	1.04e-05
IFI30	410.372	-1.03686	0.203463	-5.09609	3.47e-07	1.06e-05
LOC107055029	136.746	-1.48502	0.293443	-5.06068	4.18e-07	1.24e-05
CAPSL	118.517	1.77012	0.350091	5.05618	4.28e-07	1.26e-05
ISYNA1	2531.87	-1.30457	0.258821	-5.04042	4.65e-07	1.36e-05
RPRML_1	68.6741	-2.24474	0.446569	-5.02663	4.99e-07	1.44e-05
FHL1	321.739	1.17225	0.233845	5.01294	5.36e-07	1.54e-05
LOC112530153	31.1265	3.06463	0.612525	5.00327	5.64e-07	1.6e-05
COL9A2	56.7562	-2.32785	0.466375	-4.99137	6e-07	1.7e-05
SDHAF2	371.968	-1.15413	0.23134	-4.98889	6.07e-07	1.71e-05
LOC112533096	66.4516	-2.74413	0.552395	-4.9677	6.78e-07	1.89e-05
LOC112531361	232.969	-1.16851	0.236131	-4.94854	7.48e-07	2.07e-05
PCBD2	249.391	-1.05738	0.21409	-4.93894	7.85e-07	2.17e-05
MRPL43	288.504	-1.10325	0.224273	-4.91923	8.69e-07	2.37e-05
LOC112531425	422.698	-1.12088	0.228229	-4.91122	9.05e-07	2.45e-05
LSM8	163.543	-1.13054	0.23046	-4.90559	9.31e-07	2.51e-05
LOC107049666	53.2663	-1.92261	0.39298	-4.8924	9.96e-07	2.67e-05
ADAMTSL5	205.669	-1.21634	0.248774	-4.88934	1.01e-06	2.7e-05
DNAH5L	405.843	1.65171	0.339169	4.86988	1.12e-06	2.96e-05
LOC112530927	69.7098	-1.6477	0.339333	-4.85571	1.2e-06	3.15e-05
HDDC3	160.533	-1.46353	0.301852	-4.84852	1.24e-06	3.26e-05
CFAP100	80.2519	1.61875	0.334779	4.83526	1.33e-06	3.46e-05
NYAP2	459.348	1.07084	0.223699	4.78698	1.69e-06	4.32e-05
NOG	145.388	-1.09969	0.231036	-4.75983	1.94e-06	4.87e-05
TIMM10B	222.895	-1.08854	0.228876	-4.75602	1.97e-06	4.95e-05
IFI6	125.928	-2.60361	0.548107	-4.75019	2.03e-06	5.06e-05
FOXS1	103.782	-1.3741	0.289711	-4.74301	2.11e-06	5.21e-05
CCDC142	196.46	-1.08172	0.229282	-4.71785	2.38e-06	5.81e-05
F13A1	183.412	1.6619	0.352366	4.71641	2.4e-06	5.84e-05
LOC112531254	23.0967	5.0897	1.0801	4.71225	2.45e-06	5.91e-05
SUV39H1	143.179	-1.29325	0.274485	-4.71156	2.46e-06	5.92e-05
RDH5	416.451	-1.00594	0.21378	-4.70547	2.53e-06	6.08e-05
DNAH10	181.946	1.56529	0.333379	4.69521	2.66e-06	6.35e-05
FAM81A	277.137	1.04817	0.223272	4.69461	2.67e-06	6.36e-05
RTN2	170.742	-1.4411	0.307373	-4.68845	2.75e-06	6.53e-05
LMO1	267.268	-1.02462	0.219525	-4.66746	3.05e-06	7.11e-05
IRF7	271.872	-1.0591	0.22742	-4.65703	3.21e-06	7.42e-05
RPS28	534.502	-1.08282	0.232586	-4.65556	3.23e-06	7.46e-05
LOC112530430	68.8706	-1.64622	0.35387	-4.65203	3.29e-06	7.57e-05
TAF10	242.691	-1.04099	0.223851	-4.65035	3.31e-06	7.61e-05
IRF4	61.7244	-2.27318	0.489441	-4.64445	3.41e-06	7.78e-05
LOC101748060	202.831	1.45612	0.313747	4.64106	3.47e-06	7.88e-05
ETV5	1417.08	-1.05311	0.227249	-4.63418	3.58e-06	8.13e-05
SRA1	267.198	-1.06294	0.229649	-4.62852	3.68e-06	8.3e-05
BLB1	567	-2.64899	0.573046	-4.62265	3.79e-06	8.49e-05
LOC107051471	255.406	-1.14316	0.247589	-4.61715	3.89e-06	8.69e-05
LOC112530856	248.957	-1.15721	0.251256	-4.60572	4.11e-06	9.09e-05
LOC107049516	15.1748	-6.3675	1.38281	-4.60477	4.13e-06	9.11e-05
TRDN	179.855	1.26398	0.276128	4.57752	4.71e-06	0.000102015
DPF1	302.52	-1.09502	0.23981	-4.5662	4.97e-06	0.000107171
LRRIQ1	153.495	1.71141	0.375762	4.55452	5.25e-06	0.000112334
CZH5ORF63	285.747	-1.00175	0.220782	-4.53726	5.7e-06	0.000121198
LOC112529957	106.181	-1.56054	0.344232	-4.5334	5.8e-06	0.000123204
LOC112531384	119.964	-1.28059	0.28293	-4.52619	6.01e-06	0.000126818
LOC100859819	31.0253	-2.35732	0.521493	-4.52033	6.17e-06	0.000129867
LOC107050181	80.9743	-1.48454	0.329027	-4.5119	6.42e-06	0.000134757
RSPH1	226.226	1.41254	0.315137	4.48231	7.38e-06	0.00015215
BLA	184.066	-1.07498	0.240072	-4.47772	7.54e-06	0.000154888
INPPL1	25.3845	-3.81464	0.853061	-4.4717	7.76e-06	0.000159088
CISD3	257.704	-1.02276	0.229222	-4.46189	8.12e-06	0.000165711
SGCA	179.154	-1.17006	0.262644	-4.45493	8.39e-06	0.000170536
SEMA3BL	508.853	-1.00897	0.226791	-4.4489	8.63e-06	0.000174955
LOC107049095	409.024	1.13666	0.25656	4.43039	9.41e-06	0.000189013
LOC107049581	91.7162	-1.76471	0.399634	-4.41583	1.01e-05	0.000199233
RASSF1	345.876	-1.04779	0.237349	-4.41455	1.01e-05	0.000200164
LOC107049971	136.821	-2.24693	0.509248	-4.41225	1.02e-05	0.00020181
SPEF2	157.991	1.08396	0.245896	4.4082	1.04e-05	0.000205371
CRABP1	175.465	-1.73442	0.393543	-4.40719	1.05e-05	0.000205582
SOHYE2L	168.366	1.20279	0.273652	4.39532	1.11e-05	0.000216621
CTSK	335.213	-1.1848	0.270158	-4.38557	1.16e-05	0.000225188
LOC101750642	58.9961	-1.90505	0.434937	-4.38007	1.19e-05	0.000229295
BTBD19	121.037	-1.43541	0.328785	-4.3658	1.27e-05	0.000243343
LOC112531131	79.9575	-1.55743	0.357388	-4.35782	1.31e-05	0.000250332
LOC107050845	70.4213	-2.28264	0.524564	-4.3515	1.35e-05	0.000256729
SLC15A1	37.3785	-4.55553	1.0499	-4.33899	1.43e-05	0.000270191
DIAPH3	117.766	1.37113	0.316462	4.3327	1.47e-05	0.00027739
CFAP52	161.534	1.50379	0.347535	4.32703	1.51e-05	0.000283967
CFAP44	144.165	1.10988	0.256677	4.32402	1.53e-05	0.000286863
CMTM8	110.132	-1.27457	0.295996	-4.30602	1.66e-05	0.000305563
CFAP74	209.932	2.08016	0.485497	4.28459	1.83e-05	0.000330554
RRNAD1	164.346	-1.00524	0.234679	-4.28347	1.84e-05	0.000331859
LOC107050901	278.575	-1.03555	0.242652	-4.26765	1.98e-05	0.00035207
CD3D	75.8843	-1.39259	0.326892	-4.2601	2.04e-05	0.000362083
LTC4S	50.1686	-2.07916	0.489503	-4.2475	2.16e-05	0.00037973
TRPT1	82.3322	-1.51715	0.357488	-4.24391	2.2e-05	0.000385432
ADGRV1	115.73	1.75194	0.413616	4.23566	2.28e-05	0.000397275
AHSG	42.5031	2.20819	0.521609	4.23341	2.3e-05	0.000400294
LOC112532802	133.213	-1.23165	0.290947	-4.23324	2.3e-05	0.000400294
STOM	284.798	-1.07139	0.253251	-4.23055	2.33e-05	0.000404239
BTLA	28.5785	-2.88884	0.683255	-4.22806	2.36e-05	0.000407432
CD3E	132.834	-1.28611	0.305842	-4.20515	2.61e-05	0.000445745
NUDT8	148.482	-1.50517	0.358338	-4.20041	2.66e-05	0.000452366
LOC101749214	422.039	1.45541	0.347055	4.19359	2.75e-05	0.000462256
LOC107050919	43.6623	-2.06327	0.4949	-4.16907	3.06e-05	0.000509621
FABP7	1352.61	-1.06721	0.25626	-4.16454	3.12e-05	0.000518768
LY6CLEL	15.1169	-7.34398	1.76664	-4.15704	3.22e-05	0.000531728
CCDC78	64.9017	2.74043	0.65931	4.15652	3.23e-05	0.00053186
LOC112531805	126.477	-1.14467	0.275379	-4.1567	3.23e-05	0.00053186
C2orf50	144.308	1.81527	0.436994	4.154	3.27e-05	0.000537201
POLR1D	215.71	-1.04748	0.252678	-4.14554	3.39e-05	0.000550721
LOC112530348	17.0415	-3.54444	0.858872	-4.12686	3.68e-05	0.000590307
LOC100858814	142.867	-1.05727	0.256988	-4.11408	3.89e-05	0.000619069
LOC112530898	92.0537	-1.44452	0.351798	-4.10611	4.02e-05	0.000640162
LOC101749926	80.5894	1.3961	0.340363	4.1018	4.1e-05	0.000648383
VEPH1	34.0529	2.49342	0.608058	4.10064	4.12e-05	0.000650393
LOC107055347	40.71	-2.16708	0.530022	-4.08867	4.34e-05	0.000679561
PAX4	21.0628	-3.68133	0.902803	-4.07767	4.55e-05	0.000705032
CRHR2	367.407	-1.04375	0.25666	-4.06668	4.77e-05	0.000736215
CFP	84.4681	-1.94753	0.481453	-4.0451	5.23e-05	0.000796857
COX14	143.715	-1.2191	0.301441	-4.04423	5.25e-05	0.00079907
CFAP58	142.4	1.14442	0.284015	4.02943	5.59e-05	0.000843955
S100A16	62.1606	-1.54991	0.385792	-4.01748	5.88e-05	0.000885415
LOC100858649	139.834	-1.13357	0.282344	-4.01486	5.95e-05	0.000893665
LOC107050789	57.5087	-1.66004	0.415128	-3.99887	6.36e-05	0.00094742
VASP	95.4325	-1.16068	0.290899	-3.98997	6.61e-05	0.000977396
IGHVL	78.8168	-1.78603	0.449042	-3.97741	6.97e-05	0.00102673
IFIT5	632.471	-1.34511	0.338327	-3.97578	7.01e-05	0.00103286
LOC112530218	71.919	-1.5174	0.38323	-3.9595	7.51e-05	0.00109588
ACP5	105.417	-1.40918	0.356059	-3.95773	7.57e-05	0.00110304
SCARA5	127.688	-2.24422	0.567714	-3.95309	7.71e-05	0.00112088
FZD6	1357.43	-1.05896	0.269166	-3.93422	8.35e-05	0.00120057
LOC101748700	102.95	-1.33095	0.338319	-3.934	8.35e-05	0.00120061
TLL2	735.224	1.04325	0.266272	3.91799	8.93e-05	0.00127076
PLK3	651.318	1.20647	0.308409	3.91192	9.16e-05	0.00130085
MZB1	23.1787	-3.26327	0.834602	-3.90997	9.23e-05	0.00130684
EGR1	1383.11	2.14139	0.550171	3.89222	9.93e-05	0.00139045
TBX21	26.0925	-2.51677	0.647012	-3.88983	0.000100312	0.00140057
BEST2	69.9064	-1.48226	0.381222	-3.88817	0.000101002	0.00140788
FSTL3	58.5625	-1.60066	0.411856	-3.88646	0.000101718	0.00141654
BIRC5	106.315	-1.31194	0.33768	-3.88516	0.000102263	0.00142167
IQCD	117.158	1.32562	0.341358	3.88336	0.000103022	0.00142977
LOC107055010	101.672	-1.22075	0.314781	-3.8781	0.000105276	0.00145561
CCAH221	14.0221	-4.74825	1.22591	-3.87324	0.000107397	0.00147908
CUBN	59.2806	1.45525	0.376305	3.86722	0.000110085	0.00150761
HBA1	2982.33	-1.7732	0.46091	-3.84718	0.000119487	0.00161942
CFAP65	129.824	2.07101	0.539134	3.84136	0.000122354	0.00164242
GRAP2	31.4017	-2.44243	0.635784	-3.8416	0.000122234	0.00164242
LOC112531205	21.0421	-2.97736	0.778073	-3.82658	0.000129935	0.00173204
LOC112532688	23.4166	4.05681	1.06073	3.82455	0.000131014	0.00174073
IGF2BP3	62.2014	2.36939	0.620416	3.81904	0.000133974	0.00177565
LOC107051255	138.5	-1.27965	0.335141	-3.81823	0.000134414	0.00178002
UBTD1	69.9647	-1.39683	0.367062	-3.80544	0.00014155	0.00185932
LPXN	133.112	-1.11063	0.292259	-3.80014	0.000144614	0.00189233
STMND1	38.8571	2.32791	0.612907	3.79815	0.00014578	0.00190254
C1QTNF5	215.809	-1.24909	0.330035	-3.78473	0.000153877	0.00198899
S100A1	72.3352	-1.70929	0.452751	-3.77533	0.000159793	0.00205397
LOC107054461	79.3476	-1.369	0.362669	-3.77479	0.000160144	0.00205686
LOC107049387	113.945	4.45217	1.17957	3.7744	0.000160393	0.00205842
CTU1	32.1102	-1.9055	0.50573	-3.76783	0.000164675	0.00210793
CCL26	19.0772	-3.5359	0.938658	-3.76697	0.000165238	0.00211223
LOC107049379	300.099	3.90973	1.03858	3.7645	0.000166885	0.0021249
LOC107053670	83.0481	-1.21468	0.324852	-3.73918	0.000184624	0.00231796
LOC112531373	35.8068	-1.69764	0.454546	-3.7348	0.000187866	0.00235319
LOC112531119	16.2196	-5.56919	1.49155	-3.73384	0.000188583	0.0023567
CMPK2	220.245	-1.30491	0.350208	-3.7261	0.000194466	0.00242275
AVP	74.4954	-1.77105	0.476233	-3.71888	0.000200108	0.00247779
KCNH6	327.947	1.30665	0.352071	3.71133	0.000206175	0.00254708
G0S2	46.9234	-1.67749	0.455185	-3.68528	0.000228452	0.00278405
IGLL1	5200.71	-2.77448	0.753488	-3.68219	0.000231243	0.00281172
OPN2SW	18.0467	-2.86244	0.778138	-3.67858	0.000234537	0.00284537
KIAA1257	205.272	1.03594	0.282997	3.66062	0.000251604	0.00301851
CFAP221	77.8527	1.57941	0.431844	3.65737	0.000254815	0.00305251
QPRT	105.038	-1.34477	0.368031	-3.65397	0.000258219	0.00308415
PTX3	219.525	-1.00172	0.274228	-3.65287	0.000259322	0.00309277
TEKT4	40.3861	1.88744	0.51736	3.64821	0.000264077	0.00313562
LOC107053606	82.8904	1.97896	0.542818	3.64572	0.000266648	0.0031569
LOC112529971	21.5771	-3.41022	0.935776	-3.64427	0.000268149	0.00317235
LOC112532132	46.8967	-1.5708	0.431366	-3.64145	0.000271112	0.00319899
KERA	87.5965	1.32323	0.363496	3.64028	0.000272336	0.00321016
LOC423301	21.3736	-4.93367	1.35556	-3.63957	0.000273093	0.00321224
C14H16orf59	112.811	-1.04441	0.287826	-3.62862	0.000284939	0.00332964
LOC112532890	72.8231	-1.38457	0.382591	-3.61893	0.000295819	0.00343447
APOC3	55.0039	-1.44058	0.398633	-3.6138	0.000301745	0.00348427
SHROOM3	269.919	1.40839	0.39145	3.59788	0.00032082	0.00365401
SRGN	59.275	-1.68678	0.471693	-3.57602	0.000348861	0.003921
LOC112531326	39.2689	-3.0997	0.872704	-3.55184	0.000382551	0.00422345
PDF	90.1272	-1.0118	0.285082	-3.54914	0.000386494	0.00425248
LOC107054786	120.78	1.0847	0.305956	3.54527	0.000392213	0.00430371
LOC107053516	40.0403	1.76611	0.499721	3.5342	0.000409016	0.0044519
TNNT1	31.9545	-2.04734	0.579291	-3.53422	0.000408988	0.0044519
FGF22	54.826	-1.41222	0.400063	-3.52999	0.00041558	0.00451727
LOC107056280	253.43	-1.01933	0.28912	-3.52561	0.000422505	0.00458025
LOC107055502	30.4864	2.01428	0.571407	3.52512	0.000423296	0.00458269
CNTF	36.961	-1.68285	0.477963	-3.52087	0.00043013	0.00465046
LOC112530930	135.979	-1.13108	0.321637	-3.51662	0.000437071	0.00470352
MYO1G	104.958	-1.13898	0.323902	-3.51643	0.000437391	0.00470384
HLA-F10AL4	85.8894	-2.56968	0.731554	-3.51263	0.000443689	0.00475893
MOV10	168.683	-1.18733	0.338914	-3.50334	0.00045946	0.00487962
LOC112531717	62.6875	1.46131	0.417954	3.49634	0.000471682	0.00497354
COL22A1	55.9941	1.62081	0.464119	3.49223	0.000479009	0.00501489
WDR63	40.1767	1.61849	0.464273	3.48607	0.000490168	0.00510859
LOC107051310	204.216	-1.00015	0.287117	-3.48342	0.00049506	0.00515295
NPY4R	121.65	1.9148	0.550051	3.48114	0.00049928	0.00519021
GABRR1	117.046	1.97899	0.568975	3.47816	0.000504868	0.00523821
TMPRSS7	36.8566	-2.34166	0.675235	-3.46792	0.000524507	0.00539018
LOC107055190	27.0825	-1.9525	0.563047	-3.46774	0.000524861	0.00539039
SAMD9L	95.817	-1.67052	0.483567	-3.45458	0.000551155	0.00562123
PI16	316.367	-1.49116	0.431988	-3.45186	0.00055673	0.00566612
LOC112532159	358.077	-1.31247	0.380394	-3.45028	0.000560015	0.00569366
SEMA6C	138.809	-1.02537	0.297315	-3.44878	0.000563127	0.00571812
LOC107055113	52.5317	1.40907	0.409563	3.44043	0.000580797	0.00586446
SLC31A2	86.1771	-1.14174	0.331887	-3.44015	0.000581387	0.00586676
LSM10	48.6371	-1.58626	0.461723	-3.43552	0.000591413	0.00594939
JCHAIN	3318.56	-2.62046	0.762996	-3.43443	0.000593805	0.00596605
FOXG1	30.8446	-2.2332	0.653508	-3.41725	0.000632571	0.00630469
PAX6	271.633	1.22504	0.358525	3.41691	0.000633371	0.00630725
USHBP1	109.807	-1.1617	0.340654	-3.4102	0.000649162	0.00643047
AK7	128.639	1.38639	0.406715	3.40875	0.000652604	0.0064488
PPP1R1C	305.528	-1.16028	0.341088	-3.40171	0.000669649	0.00658509
CD6	19.1275	-3.08801	0.907908	-3.40124	0.00067081	0.0065925
MX1	137.225	-1.70414	0.502027	-3.39451	0.000687515	0.00673216
DHRS13	63.6617	-1.31093	0.389418	-3.36639	0.000761583	0.007337
LOC101751749	71.777	-1.13374	0.337129	-3.36294	0.000771172	0.00740543
LIPE	102.584	-1.26251	0.375941	-3.35826	0.000784355	0.00751237
CNMD	20.9138	3.49688	1.04289	3.35306	0.000799221	0.00764571
STPG3	145.428	-1.03144	0.308148	-3.34721	0.000816304	0.00778613
LOC112530337	54.8027	-1.38251	0.413136	-3.34638	0.000818728	0.00779548
KAZALD1	56.4406	-1.31931	0.395777	-3.33348	0.00085768	0.00810916
ITIH6	92.9785	-1.15777	0.347422	-3.33247	0.000860793	0.00813384
LOC112531963	30.21	1.93482	0.58317	3.31776	0.000907417	0.00850384
TTC6	48.9264	1.63342	0.493361	3.3108	0.000930295	0.00867419
FKBP11	105.704	-1.1265	0.341637	-3.29734	0.000976039	0.00906938
B3GNT3	70.9603	-1.18604	0.359926	-3.29523	0.000983411	0.00912218
LOC107053119	20.7598	2.27125	0.689694	3.29313	0.000990794	0.00918015
LHX1	602.918	1.09868	0.333664	3.29278	0.000992014	0.00918095
TRBV6-5	41.646	-2.04638	0.622004	-3.28997	0.00100197	0.00925719
MT	106.339	-1.40536	0.42741	-3.28809	0.00100871	0.00929828
H2AFJ	48.4886	-1.64057	0.49923	-3.28621	0.00101545	0.00933385
GIP	118.433	-1.09084	0.331996	-3.2857	0.00101728	0.00934536
ZNF692	171.406	-1.2204	0.372935	-3.27242	0.00106631	0.00968045
HBBA	2891.8	-1.6532	0.505399	-3.27108	0.00107136	0.00969916
LOC112531155	22.9654	2.61754	0.801397	3.26622	0.00108992	0.00983419
LOC112533169	83.38	-1.15698	0.354471	-3.26395	0.0010987	0.00989686
LOC112530164	50.4705	-1.33618	0.409711	-3.26127	0.00110916	0.00995631
LOC107050008	28.2888	-2.70965	0.834142	-3.24843	0.00116046	0.0103473
SMIM8	162.024	-1.243	0.383306	-3.24285	0.00118341	0.0104743
LOC107049457	78.869	-1.28166	0.395683	-3.23912	0.00119901	0.0105596
EVX1	59.491	-1.24885	0.386456	-3.23155	0.00123122	0.0107905
RENBP	79.4015	-1.35694	0.420452	-3.22732	0.00124954	0.0109215
LOC769517	81.9919	1.30061	0.403022	3.22713	0.00125037	0.0109229
ALDH1A1	20.4492	-2.70061	0.837264	-3.22552	0.00125742	0.0109727
NANOS3	56.2453	1.4307	0.444665	3.21748	0.0012932	0.0112123
LOC101751380	67.5351	1.65125	0.513318	3.21681	0.00129623	0.0112266
LOC112532976	52.2194	1.49109	0.463588	3.21641	0.00129805	0.0112304
PNMT	77.1211	-4.46019	1.38819	-3.21295	0.0013138	0.0113424
LOC112532270	32.7995	-2.33889	0.729815	-3.20477	0.00135172	0.0116017
LOC112531323	70.1091	-1.19822	0.374252	-3.20165	0.00136642	0.0117217
VIP	53.3837	-1.54418	0.486462	-3.17431	0.00150195	0.012663
LOC112533498	128.636	-1.06349	0.336208	-3.1632	0.00156043	0.0130205
FCER1G	43.0333	-1.29241	0.409014	-3.15983	0.00157862	0.0131452
LOC107054419	102.821	-1.02001	0.32304	-3.15754	0.00159107	0.0132185
LOC107049500	120.841	-3.01068	0.955371	-3.15132	0.00162536	0.0134308
LOC112531022	117.982	-1.1895	0.378322	-3.14416	0.00166564	0.0137077
LOC107054467	68.4692	-1.15594	0.368751	-3.13473	0.0017201	0.0140488
DHH	106.248	-1.24057	0.396372	-3.12981	0.00174918	0.0142432
LOC101748601	272.994	1.41438	0.452252	3.12741	0.00176356	0.0143314
CD5	33.0356	-1.8718	0.599821	-3.12059	0.00180487	0.0146305
LOC107053729	43.8623	-1.52849	0.491087	-3.11247	0.00185527	0.0149582
LOC101750189	15.6756	-2.25872	0.726825	-3.10765	0.00188579	0.0151504
NEXN	546.793	1.07239	0.345401	3.10478	0.00190421	0.0152752
C11orf88	78.7234	1.55534	0.501129	3.10367	0.00191139	0.0153245
LOC112531007	55.9635	-1.24677	0.401773	-3.10318	0.00191451	0.0153274
TTC34	50.7982	1.44834	0.467079	3.10085	0.00192964	0.0154254
FGF8	25.6289	-2.55772	0.825023	-3.10018	0.001934	0.0154453
TECTB	50.9909	1.70922	0.552418	3.09407	0.0019743	0.0157283
LOC107050226	12.5632	-3.53111	1.14426	-3.08593	0.00202914	0.0160547
GEMIN7	34.8998	-1.49547	0.488713	-3.06001	0.00221327	0.0171349
ATP8B1	13.254	2.64172	0.864589	3.05546	0.00224713	0.017306
SMCO3	51.3954	1.24026	0.406249	3.05296	0.00226595	0.0174128
SYTL1	81.5494	-1.07872	0.353488	-3.05166	0.00227582	0.0174605
SLC7A9	161.334	1.36143	0.446823	3.04692	0.00231203	0.0176713
NANOS1	53.8865	-1.44746	0.475868	-3.04173	0.00235226	0.0179365
LOC112532969	89.6634	1.60559	0.529438	3.03263	0.00242437	0.0184043
LOC107049603	251.919	2.21656	0.731784	3.02898	0.00245381	0.0185884
KCNQ4	266.811	-2.53716	0.839449	-3.02241	0.00250774	0.0188558
MIR1306	104.302	1.07622	0.356875	3.01568	0.00256401	0.0191544
AMIGO3	411.247	-1.06657	0.353874	-3.01399	0.00257832	0.019217
LOC112532298	35.1796	-1.52428	0.505731	-3.01401	0.00257818	0.019217
SH2D1B	34.0565	-1.83273	0.608614	-3.01131	0.00260123	0.019361
LOC107052467	26.544	-2.13289	0.709565	-3.00591	0.00264784	0.0196627
REM1	71.5366	-1.28217	0.426832	-3.00392	0.00266524	0.0197647
PP2D1	41.0463	1.68785	0.563606	2.99473	0.00274685	0.0201851
TCF15	50.842	-1.50818	0.505008	-2.98645	0.00282241	0.0206094
CHST7	46.5924	1.30718	0.438297	2.98241	0.00285986	0.0208172
MAP3K19	60.4127	1.0403	0.349417	2.97726	0.0029084	0.0210476
LOC107054313	87.5436	1.55571	0.523244	2.9732	0.00294715	0.0212663
MYH7	104.567	1.29239	0.434954	2.97131	0.00296528	0.0213542
DNAI2	113.682	1.01204	0.341743	2.96142	0.00306224	0.0219161
LOC107055568	25.4875	-1.89242	0.64221	-2.94674	0.00321143	0.0227128
FAM3B	143.055	1.15319	0.391783	2.94345	0.00324576	0.0229256
LOC112533516	62.7096	1.13334	0.38529	2.94153	0.00326592	0.0230313
FXYD2	16.3326	-2.0342	0.693119	-2.93486	0.00333702	0.0233765
STAP2	100.489	-1.13907	0.388974	-2.92841	0.00340702	0.023805
NPM2	55.6462	-1.45029	0.495759	-2.9254	0.00344014	0.023995
CHIR-AB-502	13.3316	-2.77787	0.949746	-2.92486	0.00344616	0.0240164
BANK1	44.5727	-2.32481	0.795212	-2.92351	0.00346104	0.0240889
LOC107054177	125.918	1.78618	0.613088	2.91341	0.00357503	0.0247742
FAM179A	57.3916	1.29457	0.445186	2.90793	0.00363828	0.0251246
TDRD12	202.312	1.2764	0.440082	2.90037	0.00372728	0.0256158
JAK3	125.895	-1.05126	0.362464	-2.90032	0.00372787	0.0256158
ADGB	220.411	2.44353	0.843742	2.89606	0.00377876	0.0258532
LOC424199	28.0262	-1.7985	0.621039	-2.89596	0.00377997	0.0258532
CCDC60	100.134	1.08732	0.376576	2.8874	0.00388445	0.0264338
SMIM28	16.2402	-2.79989	0.969863	-2.88689	0.0038907	0.0264652
COL2A1L	237.328	-1.12792	0.391469	-2.88125	0.00396099	0.0268982
CCDC137	90.189	-1.01836	0.353471	-2.88103	0.00396383	0.0269062
LOC112531635	17.5828	-2.1587	0.74971	-2.87938	0.00398459	0.0270279
LOC101750905	51.9296	1.21865	0.424332	2.87193	0.00407978	0.0275202
CCDC146	85.4198	1.0123	0.352966	2.86798	0.00413101	0.0277991
LOC107055278	72.7693	-1.12455	0.392147	-2.86768	0.00413489	0.0278109
COX8A	1087.24	-1.45865	0.508734	-2.86721	0.0041411	0.0278307
PAX7	46.3395	1.84621	0.644064	2.86651	0.0041503	0.0278633
S100A13	36.4477	-1.44521	0.504217	-2.86625	0.00415366	0.0278677
LOC112531510	36.516	1.63193	0.570359	2.86124	0.00421986	0.0281965
LOC107053524	23.2223	3.0539	1.0707	2.85225	0.00434104	0.0288264
TEKT3	21.0107	1.79872	0.630803	2.85147	0.00435172	0.0288499
REC8	28.1334	-2.08345	0.731402	-2.84856	0.0043917	0.0290318
LOC112531773	27.8906	-1.68965	0.595069	-2.83941	0.00451967	0.0298048
LOC422177	34.2671	-1.35961	0.479827	-2.83354	0.00460349	0.0301736
LOC107057081	37.875	1.41026	0.498001	2.83184	0.00462806	0.0303055
HBM	764.154	-1.91662	0.677361	-2.82954	0.00466151	0.0304672
LOC107049800	77.9955	-1.21266	0.428839	-2.82778	0.00468716	0.0306102
LOC107053185	117.568	1.75508	0.621485	2.82401	0.00474273	0.0308611
LOC101751743	80.7822	1.01822	0.360623	2.82351	0.00475009	0.0308718
IFITM3	1956.62	-1.45172	0.514125	-2.82367	0.00474771	0.0308718
SYPL2	12.4819	-2.37092	0.841042	-2.81902	0.00481699	0.0312564
AK8	53.7404	1.03092	0.368616	2.79672	0.00516246	0.033074
LOC107051407	13.575	-2.24273	0.802009	-2.79639	0.00516778	0.0330925
LOC107052546	39.3333	-1.4737	0.527564	-2.7934	0.00521574	0.0332706
OIT3	168.125	1.03804	0.371788	2.79202	0.00523809	0.0333606
CCDC180	71.6079	1.10616	0.396633	2.78887	0.00528925	0.0336204
SS2	940.336	-1.93422	0.694467	-2.78519	0.00534968	0.033878
LOC107049250	38.9453	-1.47956	0.531604	-2.78319	0.00538265	0.0340271
MMR1L1	120.654	-1.57101	0.564741	-2.78182	0.0054055	0.034105
SLC26A7	102.014	-1.28432	0.462139	-2.77907	0.00545144	0.0343146
GDF15	27.7371	-1.53509	0.553745	-2.77219	0.00556803	0.0347833
LOC112532889	13.7529	-2.40171	0.866372	-2.77214	0.00556885	0.0347833
FOXQ1	91.771	-1.20009	0.433464	-2.76859	0.00562991	0.035043
CYP27C1	77.869	-1.07696	0.389598	-2.76428	0.00570486	0.0354007
PI3	37.3485	-1.55192	0.561397	-2.76439	0.00570294	0.0354007
LOC112531256	20.6289	-2.63142	0.952019	-2.76404	0.00570903	0.035413
NPM3	51.9852	-1.05933	0.383781	-2.76025	0.00577574	0.0357174
C1orf53	23.5416	-1.81549	0.659551	-2.75262	0.00591212	0.036394
SIX1	115.199	-1.65857	0.6027	-2.75191	0.00592494	0.0364452
ABRA	41.4793	1.29432	0.470425	2.75138	0.00593439	0.0364895
CD79B	50.5852	-1.51576	0.553061	-2.74067	0.00613133	0.0374304
MIR1634	13.9356	-2.16607	0.79049	-2.74016	0.00614094	0.0374619
KNG1	32.746	2.35419	0.865749	2.71926	0.00654289	0.0393936
FANCI	66.7474	1.01939	0.375009	2.71831	0.00656162	0.039471
LOC112532295	14.9131	-1.96978	0.724901	-2.71731	0.00658157	0.0395671
LOC101747354	18.7507	-2.00661	0.739163	-2.7147	0.00663361	0.0397771
MYO7L2	84.4981	-1.15323	0.424983	-2.7136	0.00665562	0.0398501
FAM107A	109.869	1.47007	0.543145	2.70659	0.00679772	0.040537
VWA3B	47.7175	1.32563	0.489762	2.70669	0.00679573	0.040537
LOC107052456	176.269	1.10948	0.40992	2.70659	0.00679788	0.040537
CIART	70.4567	-1.15633	0.428829	-2.69647	0.00700784	0.0414381
CENPN	213.874	1.35079	0.501069	2.69582	0.00702147	0.0414884
RUFY4	29.2511	-1.46208	0.542618	-2.6945	0.0070495	0.0415727
LOC107049467	147.237	-2.56109	0.951065	-2.69287	0.00708408	0.0417246
LOC107054682	16.2395	2.00921	0.747365	2.68839	0.00717976	0.0421858
LOC107050990	74.7277	1.50621	0.560604	2.68677	0.00721474	0.0423523
SLC25A34	118.996	-1.08875	0.405437	-2.68536	0.00724507	0.0424995
C1H2ORF40	114.964	-1.52731	0.569172	-2.68338	0.00728819	0.042706
ARC	298.146	1.09073	0.40691	2.68052	0.00735072	0.0429811
HIST1H2BF	17.9731	-1.7085	0.638201	-2.67706	0.00742714	0.0433009
YF5	140.923	-1.01657	0.381307	-2.66602	0.00767557	0.0444726
LOC112529936	26.5378	1.68395	0.631686	2.66581	0.00768039	0.0444732
LOC112531274	26.9065	-1.84345	0.691643	-2.66533	0.00769135	0.0445165
SIVA1	72.3523	-1.00547	0.377325	-2.66474	0.00770479	0.0445349
LOC101748818	61.4391	1.07628	0.404632	2.6599	0.0078164	0.0449515
TRIM54	18.6739	-1.7069	0.641929	-2.65902	0.00783677	0.0450078
SAMD3	24.3564	3.01072	1.13458	2.6536	0.00796371	0.0456729
CAPG	100.881	-1.00179	0.378045	-2.64991	0.00805128	0.0460105
SH2D1A	25.0341	-1.81509	0.685886	-2.64635	0.00813657	0.046382
TRIM63	76.4259	1.03201	0.390198	2.64484	0.00817292	0.0465104
GZMA	13.1949	-2.20394	0.836505	-2.6347	0.00842112	0.047605
TLX3	23.012	-1.71213	0.651687	-2.62722	0.00860854	0.0482169
LOC112530974	18.7127	-1.69972	0.647045	-2.6269	0.00861668	0.0482224
NR4A1	154.539	1.32478	0.504426	2.62631	0.00863153	0.0482449
PCDH12	58.8584	-1.0439	0.398342	-2.62061	0.00877727	0.0489015
LOC112532100	161.471	1.0874	0.415447	2.61742	0.00885984	0.0492434
ERBB3	28.1565	-1.84871	0.706876	-2.61532	0.00891446	0.0494786
