# Supplementary material for: Understanding Transcriptomic and Serological Differences between Forced Molting and Natural Molting in Laying Hens
Source: Genes (Basel). 2021 Dec 29;13(1):89. doi: 10.3390/genes13010089 (PMC8774386; doi:10.3390/genes13010089)
Supplement: Supplementary file 1 [file genes-13-00089-s001.zip › Additional file 10.xlsx]

## Sheet: H(FM_1-VS-NM_1)
The GO and KEGG analysis of DEGs in hypothalamus from the group of FM_1-vs-FM_2
Category	Term	Count	%	PValue	Genes
GOTERM_BP_DIRECT	GO:0007275~multicellular organism development	20	2.21729	9.49084e-07	FZD2, CHURC1, HOXD1, IRX4, OTX5, RAX, FZD9, EN1, PAX5, HIC1, WNT6, TLX3, OLFML3, MDK, HOXB4, HOXA3, HOXB3, HOXA2, HOXD4, HOXA4
GOTERM_BP_DIRECT	GO:0007218~neuropeptide signaling pathway	8	0.886918	0.000185086	GAL, GRP, NPY4R, GALR1, NPBWR1, PENK, PDYN, LOC100859819
GOTERM_BP_DIRECT	GO:0045668~negative regulation of osteoblast differentiation	6	0.665188	0.00096323	NOG, CHRD, HOXA2, ID3, OSTN, LIMD1
GOTERM_BP_DIRECT	GO:0006351~transcription, DNA-templated	24	2.66075	0.00144195	SREBF1, JUND, CHURC1, HOXD1, IRX4, RAX, SOX14, SCX, PAX5, BHLHE22, HIC1, RELA, NR5A2, GBX2, PPP1R1B, DPF1, HOXB4, HOXA3, HOXB3, HOXA2, ID3, HOXD4, HOXD3, HOXA4
GOTERM_BP_DIRECT	GO:0051464~positive regulation of cortisol secretion	3	0.332594	0.00487921	GAL, GALR1, CRH
GOTERM_BP_DIRECT	GO:0006355~regulation of transcription, DNA-templated	21	2.32816	0.00567174	RNF44, HOXD1, IRX4, RAX, EN1, SCX, PAX5, LIMD1, LBX2, GBX2, TLX3, WT1, SIX2, DPF1, HOXA3, LHX6, HOXB3, HOXA2, HOXD4, LHX9, HOXA4
GOTERM_BP_DIRECT	GO:0042474~middle ear morphogenesis	4	0.443459	0.0103307	SIX2, NOG, HOXA2, SIX1
GOTERM_BP_DIRECT	GO:0048704~embryonic skeletal system morphogenesis	5	0.554324	0.0106253	HOXB4, HOXB2, HOXD4, HOXD3, HOXB7
GOTERM_BP_DIRECT	GO:0006412~translation	10	1.10865	0.0111967	RPS15, MRPL41, RPS28, UCP3, MRPS12, NHP2, MRPS21, MRPL17, RPS20, RPS23
GOTERM_BP_DIRECT	GO:0051781~positive regulation of cell division	4	0.443459	0.0122785	TGFB1, MDK, S100A6, IGF2
GOTERM_BP_DIRECT	GO:0051216~cartilage development	5	0.554324	0.0164261	HYAL3, NOG, IHH, NOG2, HOXD3
GOTERM_BP_DIRECT	GO:0009952~anterior/posterior pattern specification	6	0.665188	0.023041	HOXB4, HOXA2, HOXB2, HOXD4, HOXD3, HOXB7
GOTERM_BP_DIRECT	GO:0030855~epithelial cell differentiation	5	0.554324	0.0238938	FZD2, NR5A2, WT1, SIX1, ID3
GOTERM_BP_DIRECT	GO:0007268~chemical synaptic transmission	7	0.776053	0.0258374	NPFFR2, NPBWR1, PENK, SLC6A13, PDYN, SNCB, SSTR4
GOTERM_BP_DIRECT	GO:0000122~negative regulation of transcription from RNA polymerase II promoter	15	1.66297	0.0263213	SREBF1, JUND, NOG, SOX14, SIX1, FOXL2, PAX5, SLA2, HIC1, RELA, RIPPLY2, WT1, FLRT1, HOXB4, ID3
GOTERM_BP_DIRECT	GO:0009953~dorsal/ventral pattern formation	4	0.443459	0.0281392	NOG, HOXA2, HOXB2, WNT1
GOTERM_BP_DIRECT	GO:0048536~spleen development	4	0.443459	0.0314845	CDKN2B, CITED2, HOXB4, PITX2
GOTERM_BP_DIRECT	GO:0010628~positive regulation of gene expression	9	0.997783	0.0332281	CNTF, CEBPB, ID1, IHH, ID3, SLC26A9, HOXD3, FGFR4, VIP
GOTERM_BP_DIRECT	GO:0043524~negative regulation of neuron apoptotic process	6	0.665188	0.0382093	NTRK1, CNTF, CEBPB, MDK, SIX1, SNCB
GOTERM_BP_DIRECT	GO:0032099~negative regulation of appetite	3	0.332594	0.0390934	CRH, CARTPT, LOC100859819
GOTERM_BP_DIRECT	GO:0045944~positive regulation of transcription from RNA polymerase II promoter	19	2.10643	0.0398404	SREBF1, JUND, CITED2, NOG, GLMP, EVX1, TMEM173, RELA, FSTL3, BMP5, CHCHD2, GAL, NR5A2, WT1, GALR1, HOXB4, F2RL1, HOXA2, PITX2
GOTERM_CC_DIRECT	GO:0005615~extracellular space	31	3.43681	0.00230331	CFD, ACHE, CNTF, TINAGL1, GRP, IHH, CHRD, LOC100859819, FSTL3, WNT6, C1H2ORF40, SS2, FLRT1, C1QTNF5, WNT1, ANGPT4, TGFB1, TNFSF15, NOG, IGF2, KERA, LAMB1, SEMA3DL, CARTPT, BMP5, GAL, SST, CRH, OSTN, VIP, CBLN4
GOTERM_CC_DIRECT	GO:0005747~mitochondrial respiratory chain complex I	6	0.665188	0.00261353	NDUFB8, NDUFS8, NDUFB6, NDUFS5, NDUFA2, NDUFV1
GOTERM_CC_DIRECT	GO:0005576~extracellular region	17	1.8847	0.00758372	GRP, IGFBP4, NOG2, CCK, TRH, PDYN, CATH3, BMP5, ADCYAP1, SS2, GAL, GLIPR1L, BGLAP, PENK, NMU, VIP, OC3
GOTERM_CC_DIRECT	GO:0022627~cytosolic small ribosomal subunit	4	0.443459	0.0484711	RPS15, RPS28, RPS20, RPS23
GOTERM_MF_DIRECT	GO:0043565~sequence-specific DNA binding	31	3.43681	1.33715e-09	FOXC1, HOXD1, RAX, SIX1, CHCHD2, GBX2, SIX2, HOXA3, HOXA2, PITX2, HOXA4, FOXD2, IRX4, OTX5, SOX14, EN1, EVX1, HIC1, LBX2, NR5A2, TLX3, WT1, HOXB4, LHX6, HOXB3, SNAI2, HOXD4, HOXB2, HOXD3, HOXB7, LHX9
GOTERM_MF_DIRECT	GO:0005179~hormone activity	8	0.886918	1.57256e-05	ADCYAP1, SS2, GAL, SST, NMU, IGF2, CCK, VIP
GOTERM_MF_DIRECT	GO:0005184~neuropeptide hormone activity	5	0.554324	8.20206e-05	PENK, CRH, TRH, PDYN, LOC100859819
GOTERM_MF_DIRECT	GO:0003700~transcription factor activity, sequence-specific DNA binding	21	2.32816	0.000257599	FOXD2, FOXC1, CITED2, OTX5, SIX1, FOXL2, HIC1, NR5A2, WT1, ATOH8, HOXB4, HOXA3, HOXB3, HOXA2, ID3, HOXD4, HOXB2, HOXD3, PITX2, HOXB7, HOXA4
GOTERM_MF_DIRECT	GO:0008137~NADH dehydrogenase (ubiquinone) activity	5	0.554324	0.00568399	NDUFB8, NDUFS8, NDUFA2, NDUFC2, NDUFV1
GOTERM_MF_DIRECT	GO:0003735~structural constituent of ribosome	11	1.21951	0.00706152	RPS15, MRPL41, RPS28, RPLP1, UCP3, MRPS12, RPL36, MRPS21, MRPL17, RPS20, RPS23
GOTERM_MF_DIRECT	GO:0016779~nucleotidyltransferase activity	3	0.332594	0.0214695	GMPPB, YRDC, OASL
KEGG_PATHWAY	gga00190:Oxidative phosphorylation	20	2.21729	7.3861e-09	COX8A, NDUFA7, NDUFB8, NDUFA13, NDUFA6, NDUFB6, COX17, NDUFA2, NDUFB2, NDUFC2, ATP5G3, UQCR10, SDHD, COX5A, ATP5L, NDUFS8, NDUFS5, ATP5D, UQCRFS1, NDUFV1
KEGG_PATHWAY	gga03010:Ribosome	14	1.55211	0.000174915	RPLP1, MRPS12, MRPL16, MRPS21, MRPL17, RPL35A, MRPL12, MRPL24, RPS15, RPS28, RPL36, RPS20, MRPL9, RPS23
KEGG_PATHWAY	gga04350:TGF-beta signaling pathway	9	0.997783	0.00361149	CDKN2B, ID1, NOG, CHRD, ID4, NOG2, ID3, PITX2, BMP5
KEGG_PATHWAY	gga01100:Metabolic pathways	48	5.32151	0.0284679	GCDH, NDUFB8, NDUFA13, NDUFB6, AMY2A, GDA, RPE, COX17, NDUFB2, PROCA1, ATP5G3, UQCR10, COX5A, AK7, PIGY, ATP5L, GMPPB, CYP26B1, PPCS, SMPD1, HSD17B1, ATP5D, PMVK, HYAL3, UQCRFS1, UGT8L, NDUFV1, ST3GAL2, POLR2L, AKR1B1L, COX8A, NDUFA7, URAH, NDUFA6, SPHK1, NDUFA2, AMT, NDUFC2, SDHD, BAAT, NDUFS8, PC, LOC100857622, NDUFS5, ALPL, MVD, SPAM1, GALK1
