# Supplementary material for: Understanding Transcriptomic and Serological Differences between Forced Molting and Natural Molting in Laying Hens
Source: Genes (Basel). 2021 Dec 29;13(1):89. doi: 10.3390/genes13010089 (PMC8774386; doi:10.3390/genes13010089)
Supplement: Supplementary file 1 [file genes-13-00089-s001.zip › Additional file 11.xlsx]

## Sheet: Sheet1
The DEGs of ovary in the group of FM_1-vs-FM_2 (The 537 unique DEGs was colored by yellow)							ue		The DEGs of ovary in the group of NM_1-vs-NM_2 (The 524 unique DEGs was colored by yellow)
Geneid	baseMean	log2FoldChange	lfcSE	stat	pvalue	padj			Geneid	baseMean	log2FoldChange	lfcSE	stat	pvalue	padj
NANOS1	851.286	-2.82842	0.204422	-13.8362	1.54184e-43	2.81834e-39			LOC107050060	144.691	4.52172	0.599096	7.54757	4.43438e-14	7.07815e-10
KCNK9	383.955	-4.58238	0.375328	-12.209	2.7832e-34	2.54371e-30			AvBD10	1075.26	13.5671	1.90266	7.1306	9.99294e-13	7.97536e-09
MRPS12	294.26	-2.24447	0.241708	-9.28585	1.60429e-20	7.96016e-17			NR4A3	552.342	1.7557	0.255065	6.88334	5.84642e-12	3.11069e-08
ATPIF1	1485.47	-2.17671	0.234633	-9.27708	1.74193e-20	7.96016e-17			ATP5E	2350.52	1.16528	0.170422	6.83765	8.05002e-12	3.21236e-08
DKK1	82.327	-2.97637	0.347126	-8.57431	9.96793e-18	3.64407e-14			PAPOLG	619.787	-1.66959	0.248856	-6.70905	1.95892e-11	6.25365e-08
SEZ6L	527.517	-5.06278	0.629835	-8.03826	9.11218e-16	2.37945e-12			LOC112531946	4141.87	-1.45969	0.227552	-6.41474	1.41065e-10	3.7528e-07
ID4	932.264	-1.96351	0.248754	-7.89338	2.94118e-15	6.72024e-12			KRT17	531.729	1.91778	0.304255	6.30318	2.91593e-10	6.64914e-07
DMRT2	117.649	-2.44748	0.313037	-7.8185	5.34555e-15	9.77113e-12			NANOG	976.424	-1.41511	0.228595	-6.19048	5.99816e-10	1.19678e-06
AVPI1	443.828	-1.74304	0.223721	-7.79112	6.64158e-15	1.10365e-11			KRT14	729.09	1.58329	0.257407	6.15091	7.70409e-10	1.36636e-06
RSG1	1010	-1.60157	0.206372	-7.7606	8.4529e-15	1.26559e-11			MTFR2	2201.25	-1.34758	0.223349	-6.03351	1.60436e-09	2.56088e-06
NR0B1	2740.97	-1.59637	0.205913	-7.75263	9.00088e-15	1.26559e-11			CYP19A1	8584.75	-1.16534	0.194366	-5.99559	2.02752e-09	2.94212e-06
PLPP4	1685.49	-2.16096	0.282175	-7.65821	1.88536e-14	2.33818e-11			TDRD6	1072.78	-1.17033	0.197348	-5.93028	3.0242e-09	3.71325e-06
LOC112532542	220.945	-2.13476	0.278836	-7.65596	1.91874e-14	2.33818e-11			TRPA1	263.407	-1.6249	0.285946	-5.68253	1.32714e-08	1.39817e-05
SPOCK1	1643.49	-2.06527	0.275303	-7.5018	6.29471e-14	7.19131e-11			LOC107055329	2038.36	-1.148	0.204543	-5.61252	1.99405e-08	1.80099e-05
TMEM223	705.394	-1.35131	0.183344	-7.37036	1.70172e-13	1.82975e-10			C1orf53	256.656	1.46516	0.261199	5.60934	2.03094e-08	1.80099e-05
LOC101750188	2744.54	1.52805	0.207925	7.34905	1.99624e-13	1.96111e-10			C5H11ORF96	2706.8	1.49207	0.269519	5.53604	3.09389e-08	2.46923e-05
HIGD2A	396.777	-2.26577	0.308426	-7.34625	2.03847e-13	1.96111e-10			TDRD15	1744.85	-1.10151	0.200094	-5.50498	3.69207e-08	2.47904e-05
CRISPLD2	10407.2	-2.35582	0.322682	-7.30075	2.86168e-13	2.61543e-10			LOC768772	653.892	1.86938	0.339775	5.50183	3.75867e-08	2.47904e-05
PIN4	622.967	-1.71392	0.235895	-7.26561	3.7135e-13	3.23234e-10			GAS2L1	994.223	1.22903	0.224254	5.48052	4.24073e-08	2.52359e-05
TOMM6	704.362	-1.71444	0.236983	-7.23445	4.67433e-13	3.88373e-10			RASL11A	776.585	2.19411	0.400586	5.47725	4.31992e-08	2.52359e-05
COA3	439.751	-1.78826	0.249031	-7.18086	6.92751e-13	5.50556e-10			SUSD4	251.84	-1.28112	0.234084	-5.47292	4.4268e-08	2.52359e-05
FRMD8	342.995	-1.83136	0.256133	-7.15003	8.67606e-13	6.6079e-10			IGFBP7	15589	1.04921	0.193862	5.41212	6.22834e-08	3.42816e-05
MYOC	1088.99	-2.00204	0.285786	-7.00538	2.46308e-12	1.73164e-09			LOC107053497	315.217	-1.37562	0.255432	-5.38547	7.22559e-08	3.79825e-05
PBXIP1	1889.43	-1.56807	0.224097	-6.9973	2.60935e-12	1.76653e-09			MYL6	22349.1	1.39153	0.261546	5.3204	1.03538e-07	5.00809e-05
SLC2A9	480.781	2.59516	0.372688	6.96335	3.32275e-12	2.16916e-09			LOC112533333	92.9591	1.77898	0.336187	5.29164	1.21227e-07	5.69127e-05
GNG7	2504.34	-1.45851	0.210188	-6.93908	3.94659e-12	2.42338e-09			TLL2	1146.05	-1.38678	0.26346	-5.26374	1.41156e-07	6.43753e-05
INAFM2	533.627	-1.69132	0.243777	-6.93798	3.97732e-12	2.42338e-09			ASL2	709.928	1.09874	0.210912	5.20945	1.89403e-07	8.3979e-05
LOC107050176	246.141	-1.89243	0.273614	-6.91642	4.63187e-12	2.73116e-09			ATP5I	1194.49	1.01744	0.19562	5.2011	1.98109e-07	8.54653e-05
MRPS24	404.331	-1.63275	0.238114	-6.85699	7.03252e-12	4.01711e-09			CYB561	784.261	9.24128	1.79653	5.14397	2.68994e-07	0.000110095
LMO3	50.8447	4.32211	0.635578	6.80028	1.04416e-11	5.78372e-09			TMSB4X	37353.2	1.16203	0.228073	5.095	3.48744e-07	0.000135772
MRPL49	314.6	-1.70092	0.253188	-6.718	1.84234e-11	9.90474e-09			NPDC1	2190.91	1.17861	0.231833	5.08388	3.69797e-07	0.00014054
CDC26	308.066	-1.7177	0.255982	-6.71023	1.94312e-11	1.01481e-08			TTK	3747.81	-1.02969	0.204477	-5.03574	4.76016e-07	0.000165178
TSFM	212.918	-2.26522	0.338281	-6.69628	2.13796e-11	1.08555e-08			LOC107052217	1424.86	-1.19733	0.238229	-5.02597	5.00887e-07	0.000166617
FABP4	1010.49	3.37507	0.51336	6.57448	4.88233e-11	2.412e-08			MANF	5291.83	1.0798	0.21504	5.02139	5.12996e-07	0.000166617
INHBB	530.739	3.22317	0.492935	6.53873	6.20432e-11	2.8659e-08			ABCA13	1063.89	-1.26654	0.252325	-5.01946	5.18175e-07	0.000166617
SMAD7	2192.8	1.23881	0.189505	6.53712	6.27146e-11	2.8659e-08			LOC107054784	89.0749	1.75178	0.349308	5.01499	5.30366e-07	0.000166617
NAB2	1068.67	-1.80461	0.277431	-6.50471	7.78415e-11	3.4704e-08			BRCA1	5037.66	-1.07739	0.214864	-5.01427	5.32356e-07	0.000166617
SIVA1	489.806	-1.62825	0.250827	-6.49154	8.49658e-11	3.66008e-08			LOC107053055	929.24	-1.29493	0.260271	-4.97531	6.51428e-07	0.000192557
LOC112530984	417.458	-1.40681	0.217721	-6.46154	1.03646e-10	4.21406e-08			RASD1	398.833	2.14039	0.433815	4.93388	8.06126e-07	0.000229775
GAMT	315.483	-1.70946	0.264565	-6.46139	1.03743e-10	4.21406e-08			SELENOM	2772.27	1.3422	0.27248	4.92587	8.39845e-07	0.000235186
NDUFB7	644.281	-1.73697	0.269524	-6.44457	1.15928e-10	4.49909e-08			LOC107054696	302.554	-1.4517	0.296392	-4.8979	9.68669e-07	0.000266584
FBXW9	441.729	-1.3404	0.208082	-6.4417	1.18144e-10	4.49909e-08			CSRP1	13426.3	1.48018	0.306954	4.82216	1.42011e-06	0.000359808
GIPC1	1129.56	-1.09781	0.171357	-6.40656	1.48844e-10	5.33474e-08			ZNF7L	1868.21	-1.26549	0.264002	-4.79347	1.63925e-06	0.00040115
MRPL43	459.966	-1.58092	0.247961	-6.37568	1.82156e-10	6.40312e-08			LOC107051801	117.884	-1.56267	0.326162	-4.7911	1.65868e-06	0.00040115
MECP2	538.718	-1.62238	0.255397	-6.35239	2.1199e-10	7.31126e-08			LOC770617	1974.67	2.73913	0.573227	4.77844	1.76659e-06	0.000415586
MMP10	3753.63	4.10618	0.646828	6.34818	2.17881e-10	7.37527e-08			MRPL33	1645.67	1.02923	0.215648	4.77273	1.81741e-06	0.000415586
OPA3	156.985	-2.38539	0.377568	-6.31778	2.65354e-10	8.81892e-08			CEBPD	3635.27	1.45147	0.304885	4.76072	1.92908e-06	0.000427666
C22orf39	324.527	-1.71882	0.272253	-6.31331	2.73133e-10	8.91534e-08			IGSF9	8723.15	1.16561	0.245621	4.74555	2.07938e-06	0.00044415
RPUSD3	515.16	-1.28909	0.204908	-6.29108	3.15264e-10	1.011e-07			TWIST1	106.247	2.12509	0.448574	4.73744	2.16434e-06	0.000454569
GBP7	28.3029	8.20943	1.31035	6.26507	3.72668e-10	1.15458e-07			TNR	74.8326	4.40186	0.937284	4.6964	2.64783e-06	0.000528308
HEXIM1	3422.22	-1.14235	0.182574	-6.25688	3.92755e-10	1.19653e-07			LOC107051772	240.889	1.27298	0.271761	4.68421	2.81042e-06	0.000540482
WDR74	490.996	-1.40599	0.225484	-6.23544	4.50498e-10	1.34994e-07			LOC107051798	113.798	-1.80368	0.385529	-4.67847	2.89025e-06	0.000544535
NDUFA13	885.841	-1.17354	0.189028	-6.20831	5.3556e-10	1.57895e-07			FOXS1	211.374	1.6853	0.360297	4.67752	2.90364e-06	0.000544535
FOXO6	774.251	-3.47133	0.561053	-6.18718	6.12501e-10	1.74936e-07			RARRES2	4947.98	1.03028	0.220493	4.6726	2.97405e-06	0.000545653
RTN4RL2	1062.65	-2.03694	0.329566	-6.18067	6.38315e-10	1.79504e-07			SLC19A2	845.902	-1.3444	0.290392	-4.6296	3.66369e-06	0.000646081
LOC107051077	103.66	-1.88202	0.306405	-6.14225	8.13612e-10	2.25333e-07			GCM2	100.873	-1.98051	0.429987	-4.60599	4.10507e-06	0.000691398
APOA1BP	1111.27	-1.37034	0.22325	-6.13814	8.34934e-10	2.27788e-07			LOC107052108	1081.94	-3.38783	0.737341	-4.59466	4.33454e-06	0.000720443
TCF15	118.712	-2.44535	0.40275	-6.07162	1.26625e-09	3.35446e-07			NTM	1074.35	3.2838	0.715265	4.59103	4.4107e-06	0.000720443
LOC112530596	138.498	3.62424	0.597203	6.06868	1.28964e-09	3.36763e-07			PDLIM7	4944.57	1.25521	0.274536	4.57213	4.82788e-06	0.000766921
MYL3	65.9187	2.87082	0.475943	6.03186	1.6208e-09	4.17275e-07			LOC107052875	725.834	-1.83054	0.400463	-4.57106	4.85271e-06	0.000766921
MRI1	947.783	-1.17996	0.196475	-6.00566	1.9056e-09	4.83785e-07			HOXA5	956.043	1.19608	0.263442	4.5402	5.6201e-06	0.000846303
SMUG1	577.898	-1.3321	0.222112	-5.9974	2.00496e-09	4.95253e-07			CTSD	5479.83	-1.02036	0.225152	-4.53189	5.84584e-06	0.000856068
CCDC120	442.106	-1.19867	0.200527	-5.97757	2.26495e-09	5.52014e-07			HOXD8	255.688	3.4746	0.767419	4.52764	5.96463e-06	0.000864639
B9D2	48.553	-3.20734	0.540855	-5.93012	3.02715e-09	7.2807e-07			ID2	2426.57	1.06408	0.235341	4.52144	6.14189e-06	0.000867753
CDK2AP2	434.506	-1.43851	0.245003	-5.87141	4.32115e-09	1.01265e-06			COX6C	5673.5	1.1384	0.252695	4.50503	6.63624e-06	0.00090623
SUOX	1169.04	-1.05368	0.180183	-5.84783	4.98019e-09	1.14303e-06			MFAP5	822.225	1.78343	0.395893	4.50483	6.64259e-06	0.00090623
BEND4	466.839	1.80484	0.308673	5.84709	5.00257e-09	1.14303e-06			PLIN3	2547.46	-1.11061	0.247101	-4.49455	6.97165e-06	0.000936822
NDUFAF8	260.834	-1.82316	0.312633	-5.83162	5.48933e-09	1.22365e-06			ELOVL2	48.0169	4.70377	1.04919	4.48323	7.3521e-06	0.000969869
IHH	143.475	3.25812	0.563566	5.78127	7.41403e-09	1.63278e-06			CNPY3	2211.77	1.04388	0.233032	4.47957	7.47947e-06	0.000973038
SLC39A1	2489.35	-1.83094	0.317014	-5.77559	7.66834e-09	1.66869e-06			PAX2	489.153	8.59124	1.92401	4.46528	7.99626e-06	0.00100501
RGCC	198.953	-1.44312	0.252091	-5.72461	1.03671e-08	2.2035e-06			CNTN2	178.964	3.55356	0.796442	4.46179	8.12779e-06	0.00101356
RABGGTA	363.498	-1.33815	0.234836	-5.69822	1.21064e-08	2.54359e-06			AKAP7L	416.339	-1.40454	0.315708	-4.44884	8.6337e-06	0.00105199
LOC112531696	97.8548	-1.88779	0.332515	-5.6773	1.36834e-08	2.84227e-06			RNF17	913.899	-1.35091	0.303972	-4.44418	8.82273e-06	0.00106688
FST	991.034	2.16291	0.381118	5.67517	1.38548e-08	2.84553e-06			HMMR	1423.84	-1.14899	0.259399	-4.42941	9.44891e-06	0.00112555
LOC107049461	54.9667	-2.39863	0.428068	-5.60338	2.10208e-08	4.17652e-06			LMOD1	2522.8	1.35233	0.305822	4.42196	9.78106e-06	0.00114158
LYSMD1	276.265	-1.5542	0.277933	-5.592	2.24463e-08	4.41067e-06			PIK3AP1	4248.57	-1.09677	0.248083	-4.42098	9.82522e-06	0.00114158
LOC107049631	292.897	-1.69695	0.303559	-5.59019	2.26819e-08	4.41067e-06			LOC112530352	1073.26	1.15386	0.261054	4.42001	9.86959e-06	0.00114158
PPIL1	225.928	-1.5576	0.279428	-5.57426	2.48582e-08	4.78298e-06			PPP1R1C	271.076	2.58623	0.585735	4.41536	1.00843e-05	0.00114976
SVBP	2306.99	-1.37086	0.246104	-5.57026	2.54366e-08	4.80557e-06			LOXL1	2867.88	1.15293	0.262438	4.39317	1.11709e-05	0.00123827
ADORA1	54.159	2.55055	0.457923	5.56981	2.55014e-08	4.80557e-06			LOC107053499	450.591	1.35974	0.311693	4.36243	1.28626e-05	0.00135355
LHFPL5	2040.79	-1.68513	0.302935	-5.56266	2.65689e-08	4.95565e-06			CHIR-B6	37.1701	-6.09086	1.40446	-4.33681	1.44566e-05	0.00144912
NPTX1	339.614	-2.56586	0.4619	-5.55502	2.77578e-08	5.1251e-06			HEPACAM	356.27	2.76302	0.637263	4.33576	1.45257e-05	0.00144912
ABCB8	991.922	-1.25802	0.226881	-5.54487	2.94171e-08	5.28871e-06			ARHGAP36	2093.18	-1.21622	0.280854	-4.33043	1.48817e-05	0.00147542
SLC6A8	3965.04	-1.16481	0.210456	-5.5347	3.11769e-08	5.46675e-06			RAB34	2041.53	1.04692	0.241931	4.32736	1.50907e-05	0.00148689
OXTR	104.313	-1.86931	0.337784	-5.53405	3.12928e-08	5.46675e-06			PCP4	256.795	1.25316	0.291142	4.3043	1.67511e-05	0.00158214
LOC107050018	396.344	-1.44515	0.261166	-5.53343	3.14027e-08	5.46675e-06			HS3ST1L	1088.02	-1.34848	0.314213	-4.29162	1.77374e-05	0.00162734
BOLA3	221.331	-2.09973	0.381164	-5.50874	3.61405e-08	6.2322e-06			NPC1	27149.1	-1.01274	0.236121	-4.28907	1.79419e-05	0.00162734
HSD11B2	274.893	-3.41072	0.619795	-5.50299	3.73403e-08	6.37892e-06			DNAH8	73.0125	-1.74137	0.406697	-4.28174	1.8544e-05	0.00164444
IER5	1035.1	-1.06205	0.193402	-5.49141	3.98727e-08	6.74845e-06			SYCP2L	1074.62	-1.10876	0.259175	-4.27803	1.88553e-05	0.0016628
IMP3	928.535	-1.53237	0.279556	-5.48145	4.21864e-08	7.01071e-06			ESR2	301.839	-1.40633	0.328974	-4.2749	1.91221e-05	0.0016629
LOC107049719	823.495	-1.41593	0.258314	-5.48143	4.21893e-08	7.01071e-06			MC3R	177.71	-1.96913	0.460684	-4.27436	1.91689e-05	0.0016629
INTS5	383.312	-1.26686	0.231303	-5.47706	4.32449e-08	7.12138e-06			MSMB	166.157	1.99854	0.467955	4.2708	1.94774e-05	0.00168053
CLN3	298.849	-1.49264	0.27285	-5.47058	4.48576e-08	7.31852e-06			SPTLC3	370.431	-1.62712	0.382613	-4.25266	2.11248e-05	0.00179359
PCSK5	1929.89	1.47471	0.269646	5.46906	4.52428e-08	7.31852e-06			TRIM71	1183.52	-1.03323	0.243846	-4.23721	2.26315e-05	0.00188012
FLNA_1	11790	-2.55558	0.468288	-5.45727	4.835e-08	7.75254e-06			CCDC40	174.951	-1.14512	0.270265	-4.23704	2.2649e-05	0.00188012
ATRAID	874.01	-1.48943	0.273173	-5.45235	4.97088e-08	7.90111e-06			LOC107051668	345.728	-1.96232	0.463354	-4.23504	2.28507e-05	0.00188012
LOC112531007	258.305	-1.50556	0.276299	-5.44901	5.06497e-08	7.96616e-06			TMEM258	1716.81	1.17828	0.279034	4.2227	2.41396e-05	0.00194604
RPLP1	8495.5	-1.937	0.356759	-5.42943	5.6534e-08	8.68391e-06			LOC107054142	909.817	-1.15091	0.272837	-4.21831	2.46145e-05	0.00196138
RBM8A	943.609	-1.00721	0.18665	-5.39625	6.80493e-08	1.03656e-05			TMEM213	293.877	11.6956	2.77269	4.21815	2.46318e-05	0.00196138
MRPS21	404.161	-1.38548	0.257292	-5.38485	7.25054e-08	1.09531e-05			TLR1A	410.784	-1.52939	0.362749	-4.21612	2.4854e-05	0.00196395
LOC107052840	88.8336	-1.89784	0.35273	-5.38045	7.43019e-08	1.11325e-05			ANXA2	14637.4	1.07892	0.256667	4.2036	2.62707e-05	0.00206568
MRPL17	1147.88	-1.46883	0.273104	-5.37828	7.52013e-08	1.11756e-05			LOC112532813	96.7114	-2.42838	0.578506	-4.19768	2.69662e-05	0.00210997
BRI3	1158.51	-1.02661	0.192303	-5.33848	9.37298e-08	1.38168e-05			ZPLD1	271.27	-1.17283	0.27991	-4.19003	2.78916e-05	0.00215893
CCDC142	451.884	-1.22106	0.229674	-5.31649	1.05789e-07	1.54698e-05			PCBP2	750.016	2.57268	0.614127	4.18917	2.79977e-05	0.00215893
MRPL54	411.059	-1.19282	0.225449	-5.29086	1.21745e-07	1.76618e-05			LOC107054601	777.875	-1.58538	0.378577	-4.18774	2.81752e-05	0.00216134
LOC112531361	291.95	-1.35054	0.255721	-5.2813	1.2827e-07	1.84618e-05			ATP10B	175.007	-1.33085	0.317873	-4.18673	2.82997e-05	0.00216134
LOC112533358	1606.1	-2.37162	0.449318	-5.27827	1.3041e-07	1.86231e-05			LRRC34	924.859	-1.14347	0.273751	-4.17703	2.95338e-05	0.00223421
LOC425940	149.172	-1.93423	0.371481	-5.20681	1.92114e-07	2.7222e-05			CFAP58	532.717	-1.41856	0.340013	-4.17208	3.01828e-05	0.00227254
LOC112529978	178.164	-1.62306	0.312854	-5.18793	2.12648e-07	2.98999e-05			LOC112530274	261.651	-1.1473	0.275568	-4.16339	3.13558e-05	0.00232117
ID1	1721.35	-1.73647	0.33511	-5.1818	2.1976e-07	3.02825e-05			COL4A4	1543.62	-1.06416	0.256062	-4.15588	3.24033e-05	0.00236085
PMVK	406.466	-1.42144	0.274569	-5.17698	2.25505e-07	3.05916e-05			GRID2IP	261.104	-1.03684	0.250356	-4.14146	3.45105e-05	0.00245976
TARBP2	749.73	-1.11993	0.216344	-5.17663	2.25935e-07	3.05916e-05			SHISA4	782.805	1.46752	0.35444	4.14039	3.46712e-05	0.00245976
LOC107051009	577.008	-1.29844	0.251241	-5.1681	2.36487e-07	3.15529e-05			PAPLN	415.283	-1.18427	0.286143	-4.13876	3.49195e-05	0.00245976
MRPL4	573.689	-1.09614	0.212283	-5.16356	2.42298e-07	3.20939e-05			CARNS1	105.968	2.04318	0.49518	4.12614	3.68901e-05	0.00253541
NDUFB6	1187.49	-1.02069	0.197885	-5.15798	2.49626e-07	3.25975e-05			TP63	1345.59	-1.00414	0.243396	-4.12555	3.69852e-05	0.00253541
KREMEN1	445.12	1.98536	0.384912	5.15795	2.49666e-07	3.25975e-05			GATA5	338.701	1.23959	0.300478	4.1254	3.70098e-05	0.00253541
NDUFS5	1243.4	-1.35598	0.264011	-5.13607	2.8054e-07	3.63687e-05			UBAP1	527.186	-1.04211	0.253265	-4.11468	3.87711e-05	0.00262854
SNTB2	663.951	-1.32877	0.259157	-5.12725	2.93997e-07	3.78449e-05			KCNS3	1092.14	-1.00112	0.243336	-4.11414	3.88633e-05	0.00262854
KRT18	773.739	-1.37231	0.268069	-5.11925	3.06746e-07	3.89375e-05			LOC419335	458.479	-1.64644	0.400773	-4.10816	3.9882e-05	0.00268606
RBP7	400.709	2.08103	0.406842	5.11508	3.13614e-07	3.95348e-05			TNMD	135.384	2.69159	0.656182	4.1019	4.09771e-05	0.0027341
GZMM	308.253	-1.41064	0.275855	-5.1137	3.15905e-07	3.95509e-05			FUT6	35.3827	-2.09645	0.512203	-4.09301	4.25806e-05	0.00278554
MTERF4	442.142	-1.28637	0.251917	-5.10632	3.28491e-07	4.08468e-05			RSPH3	121.265	-2.08343	0.509912	-4.08586	4.39148e-05	0.00284914
IRX3	54.8191	-1.99512	0.391238	-5.09949	3.40566e-07	4.20622e-05			LOC112532390	54.8093	-1.75459	0.429526	-4.08494	4.40882e-05	0.00284914
NDUFA6	603.168	-1.30556	0.256158	-5.09669	3.45643e-07	4.24027e-05			LOC771247	1142.82	-1.19389	0.292426	-4.08269	4.45173e-05	0.00286526
LOC107049204	40.6616	-2.76891	0.545756	-5.07354	3.90482e-07	4.75842e-05			LRMP	5190.86	-1.11408	0.273029	-4.08046	4.4947e-05	0.00286978
F8A3	477.065	-1.38424	0.273156	-5.06759	4.0289e-07	4.87711e-05			XG	31.5375	3.51334	0.863205	4.07011	4.699e-05	0.00295336
PEX11B	280.214	-1.35399	0.267681	-5.05825	4.23125e-07	5.08835e-05			SFN	74.3093	1.61347	0.396806	4.06615	4.77957e-05	0.00295703
PDLIM4	1824.13	-1.12475	0.222745	-5.04949	4.42996e-07	5.26152e-05			SLC39A12	743.126	-1.6362	0.403855	-4.05146	5.08986e-05	0.00309108
WBP1	1390.08	-1.0163	0.201273	-5.04936	4.43282e-07	5.26152e-05			LOC107053248	405.056	-1.68021	0.414756	-4.05108	5.09812e-05	0.00309108
DGUOK_1	752.224	-1.1556	0.229979	-5.02478	5.0401e-07	5.94374e-05			PPDPF	4021.34	1.18664	0.293102	4.04857	5.15316e-05	0.00310395
LOC395159	101.142	-1.99468	0.398669	-5.00334	5.63457e-07	6.56015e-05			HINT2Z	280.829	1.68218	0.417227	4.03181	5.535e-05	0.00328339
CTXN1	212.367	-3.20129	0.642464	-4.98283	6.266e-07	7.24913e-05			LTBP2	1580.56	1.04081	0.258214	4.03083	5.55806e-05	0.00328339
MBLAC1	165.166	-1.63869	0.32898	-4.98112	6.32169e-07	7.26756e-05			TMEM269	378.551	1.43424	0.356011	4.02863	5.61037e-05	0.00328339
NDUFAF3	427.711	-1.10669	0.22349	-4.95186	7.35067e-07	8.39769e-05			KBTBD8	1958.42	-1.02257	0.254027	-4.02542	5.68725e-05	0.00331314
PTRH2	925.96	-1.35954	0.27504	-4.94305	7.69082e-07	8.73171e-05			LOC112533599	308430	1.61634	0.402112	4.01962	5.82913e-05	0.00333933
C31H17orf49	589.708	-1.70375	0.34625	-4.92057	8.62938e-07	9.54582e-05			FAM20A	737.342	1.68959	0.420395	4.01906	5.84301e-05	0.00333933
C1QTNF3	563.365	-2.37103	0.481948	-4.91967	8.669e-07	9.54582e-05			CMTM8	198.741	2.91424	0.725189	4.01859	5.85481e-05	0.00333933
HTR6	616.426	-2.10124	0.427461	-4.91564	8.84934e-07	9.68606e-05			EXO1	2136.17	-1.14156	0.285247	-4.00199	6.28114e-05	0.00353027
LOC107049485	384.451	-1.5082	0.307441	-4.90565	9.31176e-07	0.000101315			LOC101748176	53.4653	-2.37555	0.595557	-3.98879	6.64113e-05	0.00361794
SNRNP25	1185.44	-1.05634	0.216037	-4.8896	1.01041e-06	0.000109286			INHBA	204.347	2.06824	0.519884	3.97827	6.94192e-05	0.00374528
FLNA	4199.83	-2.25941	0.462751	-4.88257	1.04712e-06	0.00011259			SOX2	120.614	3.11353	0.782649	3.9782	6.94396e-05	0.00374528
SFRP4	831.306	2.54994	0.52245	4.88073	1.05695e-06	0.000112983			CUBN	1481.79	-1.34983	0.339311	-3.97815	6.94526e-05	0.00374528
ADRA2A	1912.89	2.42998	0.499768	4.86222	1.16078e-06	0.00012336			LOC112530904	282.25	-1.10433	0.27819	-3.96971	7.19587e-05	0.00382868
LOC107056278	1895.02	-1.94094	0.399832	-4.85439	1.20761e-06	0.000126861			SPOCK2	857.201	1.48276	0.373612	3.9687	7.2265e-05	0.00383221
LOC107050662	183.734	-1.25632	0.259445	-4.84233	1.28328e-06	0.000132544			LOC112530945	67.5923	3.16021	0.796507	3.96758	7.2606e-05	0.00383754
LOC107051508	371.136	-1.09003	0.225105	-4.8423	1.28346e-06	0.000132544			LOC112533449	534.302	-1.06643	0.26989	-3.95134	7.77148e-05	0.00405803
NEK10	50.5125	-2.14225	0.444686	-4.81744	1.45409e-06	0.000147662			KLF4	566.565	1.08346	0.274892	3.94139	8.10119e-05	0.00414248
SLC35F6	199.547	-1.30545	0.272078	-4.79807	1.60205e-06	0.000160901			C18orf63	236.479	-1.94229	0.492904	-3.94051	8.13075e-05	0.00414248
CHURC1	780.137	-1.59199	0.33334	-4.77588	1.78927e-06	0.000177751			AOC3	1055.58	1.02676	0.260582	3.94027	8.13916e-05	0.00414248
LOC112532077	335.575	-1.07008	0.224156	-4.7738	1.8078e-06	0.000177975			CADM3	2143.33	2.89802	0.735543	3.93998	8.14896e-05	0.00414248
LOC107053349	126.821	2.66309	0.557896	4.77345	1.811e-06	0.000177975			NES	756.279	1.5437	0.391934	3.93866	8.1937e-05	0.00414767
PREB	827.378	-1.07621	0.225817	-4.76583	1.88079e-06	0.000183844			SLC22A3	1508.87	-1.35813	0.345114	-3.9353	8.30937e-05	0.00417665
PCDH10	338.615	-1.48763	0.313423	-4.7464	2.07072e-06	0.000201334			GRHPR	309.466	1.7654	0.448828	3.93336	8.37659e-05	0.00419145
VSTM2B	235.785	-1.72925	0.364688	-4.74173	2.11901e-06	0.000204939			SLC15A1	2976.53	-1.29236	0.328812	-3.93037	8.48139e-05	0.00423062
CHST11	860.034	1.94744	0.410826	4.7403	2.13403e-06	0.000205304			WNT8A	52.0541	-1.70096	0.43341	-3.9246	8.68731e-05	0.00427531
NDUFV1	2406.38	-1.19416	0.252583	-4.72779	2.26979e-06	0.000216091			SLIT1	1500.84	1.81778	0.46554	3.90468	9.43487e-05	0.00454983
FIGLA	249.237	-1.86234	0.394248	-4.72377	2.31513e-06	0.000219266			SULT1E1	1728.44	1.15712	0.296416	3.9037	9.47349e-05	0.00455469
NMRK2	254.731	1.38188	0.292712	4.72096	2.3473e-06	0.000221167			TUFT1	921.903	1.27888	0.327876	3.90051	9.59919e-05	0.00460127
WIF1	537.868	2.76563	0.587043	4.71111	2.46373e-06	0.000229768			PTGDS	602.563	2.16633	0.555545	3.89947	9.64039e-05	0.00460718
HDDC3	217.537	-1.37471	0.292112	-4.70611	2.52488e-06	0.000234275			THY1	1541.39	1.1134	0.285915	3.89416	9.85388e-05	0.00466729
DUSP23	555.648	-1.37391	0.292326	-4.69993	2.60246e-06	0.000240254			RCCD1	816.259	1.02402	0.263084	3.89235	9.92771e-05	0.00468835
LOC101747522	2613.36	3.47759	0.74058	4.69576	2.65615e-06	0.000243978			SELENOP2	350.741	2.23949	0.576557	3.88424	0.000102649	0.00480927
HMGB2	1350.55	1.04848	0.223627	4.68852	2.75191e-06	0.000251511			YF6	65.5322	2.08004	0.536153	3.87956	0.000104644	0.00485559
LOC100858737	624.526	-1.08362	0.231247	-4.686	2.78599e-06	0.000253359			KIFC1L	4314.35	-1.48696	0.383626	-3.87607	0.000106156	0.00491151
YRDC	544.68	-1.1347	0.243363	-4.6626	3.12242e-06	0.000282548			IFITM3	15915.9	1.87463	0.483767	3.87507	0.000106596	0.00491759
HSPBP1	1202.2	-1.0768	0.23122	-4.65705	3.20769e-06	0.000288834			FKBP11	1537.64	1.00508	0.259484	3.87338	0.000107335	0.00493742
NDUFA2	345.879	-1.51184	0.324921	-4.65294	3.27239e-06	0.000293216			COL1A1	95387.6	1.09897	0.28415	3.86757	0.000109926	0.0050264
TMEM147	283.791	-1.57366	0.338439	-4.64974	3.32346e-06	0.000296339			CDH19	934.925	1.79782	0.464921	3.86693	0.000110214	0.0050264
CORO6	101.413	-1.8861	0.406237	-4.64286	3.43618e-06	0.000304032			SEMA3BL	1456.39	1.11144	0.287967	3.8596	0.000113572	0.00509347
UQCC3	213.734	-1.71946	0.370377	-4.64245	3.443e-06	0.000304032			NRN1	373.406	2.39562	0.621392	3.85524	0.000115615	0.00516931
KCNG4	224.603	-1.99964	0.43177	-4.63126	3.63455e-06	0.000319404			CRB1	169.968	-1.47579	0.383455	-3.84866	0.000118766	0.00528063
KRT23	323.777	-3.35554	0.725533	-4.62493	3.74717e-06	0.000327725			RHAG	117.237	1.9369	0.503502	3.84686	0.000119641	0.00529284
JCHAIN	41291.2	1.37415	0.297608	4.6173	3.88761e-06	0.000337923			ST8SIA3W	218.237	3.56778	0.929391	3.83884	0.000123618	0.00540602
MMEL1	292.872	1.74533	0.380052	4.59235	4.38277e-06	0.00037789			TRPC7	710.847	-1.67977	0.437773	-3.83707	0.000124509	0.0054153
DCAF11	183.364	-2.6744	0.582653	-4.59003	4.43173e-06	0.000380317			LOC107053789	243.793	-1.00474	0.262378	-3.82935	0.000128481	0.00549243
NNF1	750.754	-1.26931	0.277327	-4.57694	4.71822e-06	0.000401136			SLC4A11	4299.85	-1.20813	0.315526	-3.82895	0.000128691	0.00549243
LOC101751749	272.509	-1.41894	0.310186	-4.57447	4.77427e-06	0.000403425			CSPG4	1118.19	1.20725	0.315662	3.82451	0.000131034	0.00554617
FBN3	2053.69	1.72999	0.378238	4.57381	4.78928e-06	0.000403425			DKK3	11665.9	1.1012	0.288886	3.81188	0.000137912	0.00575527
RBP	103.666	-2.4055	0.528716	-4.5497	5.37214e-06	0.00044839			CAPRIN2	8063.2	-1.07376	0.281713	-3.81156	0.000138095	0.00575527
LOC428702	27.7208	-2.78808	0.613509	-4.54447	5.50731e-06	0.000455512			SLC16A3	153.947	2.04037	0.53637	3.80404	0.000142353	0.00591638
FMC1	163.7	-1.79376	0.395273	-4.53802	5.67837e-06	0.000464279			TRAF6	4466.26	-1.01211	0.267366	-3.78547	0.000153419	0.00615295
ACKR4	1279.73	1.48168	0.326534	4.53761	5.6895e-06	0.000464279			SFT2D3	270.024	1.39759	0.370076	3.77649	0.000159056	0.00634603
LOC112530856	222.588	-1.59756	0.352336	-4.5342	5.7822e-06	0.000469746			LOC107053353	6814.83	1.49454	0.396102	3.77312	0.00016122	0.0063698
DOHH	1150.16	-1.23812	0.273307	-4.53013	5.89465e-06	0.000476762			SEMA3F	1502.52	1.146	0.305	3.75738	0.000171699	0.00671104
GGCX	586.245	-1.31857	0.291237	-4.52747	5.96946e-06	0.000480686			LOC418423	107.718	1.44803	0.38656	3.74594	0.000179717	0.00696315
NDUFC2	494.812	-1.22127	0.269909	-4.52474	6.04705e-06	0.000484798			WSCD1	434.449	1.33797	0.357578	3.74174	0.00018275	0.00702907
C14H16orf59	559.525	-1.01389	0.224644	-4.51333	6.3817e-06	0.000507179			WFIKKN1	167.805	1.36205	0.364818	3.73352	0.000188823	0.00721052
CRELD1	1457.06	-1.18448	0.262658	-4.5096	6.49506e-06	0.000513953			TGFB3	6514.58	1.55623	0.417358	3.72876	0.000192422	0.00727363
DIO2	181.206	1.49055	0.331479	4.49666	6.90301e-06	0.000537541			LOC107052338	153.784	-2.02619	0.544565	-3.72074	0.000198636	0.00744279
LOC112531455	15.5931	5.47378	1.21834	4.49281	7.02897e-06	0.000542121			BAG2	1523.21	1.07067	0.287921	3.71862	0.000200314	0.0074706
LOC417386	165.782	-1.51749	0.337845	-4.49168	7.06623e-06	0.000542704			RUNDC3A	95.2411	2.7674	0.74556	3.71184	0.000205756	0.00765566
SERPINB2	973.165	2.70716	0.603092	4.4888	7.16264e-06	0.000546329			PROX2	1332.99	1.67114	0.451297	3.70297	0.000213093	0.00785386
TMEFF2	1418.95	-1.60678	0.360447	-4.45775	8.28236e-06	0.000621658			STK31	823.965	-1.07279	0.290363	-3.69466	0.000220182	0.00796947
LOC107049467	52.1101	-3.30718	0.741962	-4.45734	8.2983e-06	0.000621658			TLCD1	1614.24	1.06242	0.288091	3.68781	0.000226197	0.00809143
DPYSL5L	44.0353	-2.0171	0.453713	-4.44577	8.75785e-06	0.000653407			GAL3ST1	157.722	2.32023	0.630577	3.67953	0.000233667	0.00825176
RPS27	3831.68	-1.74268	0.392136	-4.44407	8.82718e-06	0.000655902			KCNU1	112.183	-1.86599	0.507339	-3.678	0.00023507	0.00828299
SERPINB5	95.8262	1.41123	0.317878	4.43954	9.01497e-06	0.000664454			LURAP1L	415.903	2.00177	0.544521	3.67619	0.000236739	0.00832342
HAX1	694.074	-1.14544	0.258427	-4.43234	9.32153e-06	0.000678838			C1QL3	59.4831	3.71329	1.011	3.67288	0.000239836	0.00838291
C1QTNF4	306.535	1.5688	0.354209	4.42902	9.4664e-06	0.000686652			STAR	1746.73	-1.28295	0.349322	-3.67269	0.000240007	0.00838291
RIPPLY2	85.0041	-2.58508	0.584791	-4.42053	9.846e-06	0.000708563			LOC107054860	158.192	-1.39354	0.381885	-3.64912	0.000263136	0.00897474
KHDRBS2	252.35	1.02948	0.233032	4.41776	9.9728e-06	0.000714874			OR14J1L28	33.585	6.66798	1.82789	3.64791	0.000264387	0.00899817
A4GNT	25.4896	-2.53176	0.573421	-4.41519	1.00921e-05	0.0007206			KLF9	313.336	1.95784	0.53842	3.63627	0.000276611	0.00927648
LOC112530356	27.8684	-2.36457	0.536216	-4.40972	1.03502e-05	0.000733301			COL8A1	822.031	1.88499	0.51841	3.63609	0.000276804	0.00927648
UFC1	439.983	-1.2297	0.279523	-4.39929	1.08604e-05	0.000764494			LOC426064	207.393	1.31273	0.361032	3.63606	0.000276844	0.00927648
LOC112529924	13.553	-4.35534	0.990071	-4.39902	1.08741e-05	0.000764494			LRFN5	264.769	1.09523	0.301933	3.62741	0.00028628	0.00949323
DDIT3	399.411	-1.36854	0.311331	-4.39576	1.10385e-05	0.000773074			RPS27L	1102.77	1.78119	0.491044	3.62734	0.000286355	0.00949323
LOC101752242	145.238	-1.26111	0.287278	-4.38987	1.13421e-05	0.000791306			NCAPD3	2368.65	-1.01102	0.27901	-3.62359	0.000290547	0.00954468
RBP14L	1965.03	-1.29184	0.294421	-4.38772	1.14543e-05	0.000793908			GCNT2	1575.17	-1.09741	0.302898	-3.62303	0.000291174	0.00954468
LOC112533251	290.683	1.67753	0.382343	4.3875	1.14663e-05	0.000793908			EPHB3	1760.2	1.22883	0.339225	3.62247	0.000291808	0.00954468
PGF	537.974	-1.19515	0.27294	-4.37883	1.19321e-05	0.000823044			AQP4	290.158	2.58294	0.713921	3.61796	0.000296934	0.00959446
LOC112533596	153.056	-1.54288	0.352511	-4.37684	1.20415e-05	0.000827466			PPFIA4	209.562	1.95255	0.539963	3.61608	0.000299103	0.00962555
LOC112530927	76.2431	-1.36846	0.313112	-4.3705	1.2396e-05	0.000848637			LOC107052951	431.787	-1.09317	0.302466	-3.61419	0.000301285	0.00965684
CAPN9	46.155	2.11687	0.48476	4.36685	1.26052e-05	0.000859741			GABBR2	86.9371	-1.83036	0.507015	-3.61008	0.000306104	0.00979164
GSTA3	690.956	2.55959	0.587796	4.35455	1.33339e-05	0.000899371			LOC112532503	62.5186	-1.67547	0.464712	-3.60539	0.000311679	0.00984138
ANAPC11	292.914	-1.27399	0.293199	-4.34514	1.39189e-05	0.000927324			ALDH1L2	925.567	1.245	0.345339	3.60515	0.000311974	0.00984138
TXN	14421.9	-1.32418	0.305765	-4.33071	1.48627e-05	0.000984328			LOC107049250	101.299	1.1465	0.318654	3.59795	0.000320741	0.0100062
SEC61B	1455.63	-1.27078	0.294168	-4.31991	1.56092e-05	0.00103004			PI16	431.571	1.8998	0.528121	3.59728	0.000321567	0.0100062
AKR1B1L	288.834	1.32514	0.307234	4.31314	1.60954e-05	0.0010583			LOC107049162	185.241	-1.27616	0.355669	-3.58807	0.000333138	0.0102838
KHK	23.8958	-2.40972	0.559745	-4.30503	1.66967e-05	0.00109			NPY	427.001	4.64259	1.29522	3.58442	0.000337833	0.0103702
LOC772158	171.948	-3.88149	0.902674	-4.29999	1.70804e-05	0.00111108			HABP2	270.148	-1.13371	0.316352	-3.58369	0.000338776	0.0103714
DCBLD1	980.555	1.0419	0.242515	4.29621	1.73747e-05	0.00112107			AMER2	104.903	3.25388	0.908046	3.58338	0.000339173	0.0103714
MMP27	128.78	2.38182	0.555019	4.29142	1.77536e-05	0.00113866			LOC107051851	26.5115	-2.98132	0.832378	-3.58169	0.00034138	0.010382
LOC107053955	64.2022	-1.9587	0.456536	-4.29035	1.78393e-05	0.00114016			LOC112532422	135.767	-1.18189	0.329988	-3.58162	0.00034147	0.010382
LOC112531563	13.2951	4.17565	0.973518	4.28923	1.79291e-05	0.0011419			LOC107049862	570.301	1.11899	0.312685	3.57865	0.000345373	0.0104212
CLPP	234.374	-1.12102	0.261517	-4.28661	1.81424e-05	0.00115147			DNA2	1090.82	-1.05061	0.293693	-3.57724	0.000347236	0.0104577
LOC112531454	7.72434	6.33671	1.47917	4.28397	1.83589e-05	0.00116118			FOXD3	496.189	1.67846	0.469825	3.57253	0.000353545	0.0105864
CNMD	127.218	1.98814	0.466171	4.26484	2.00046e-05	0.00125227			LOC107055115	4419.67	1.04275	0.292293	3.56747	0.000360438	0.0106741
CCDC9	304.34	-1.13425	0.266676	-4.2533	2.10643e-05	0.00131411			CCDC180	283.008	-1.65551	0.464548	-3.56371	0.000365656	0.0107488
NEDD8	464.605	-1.05663	0.248625	-4.24988	2.13882e-05	0.00132978			LOC768391	584.576	-1.56937	0.440562	-3.5622	0.000367758	0.0107709
RBFOX3	262.679	-1.00718	0.237377	-4.24296	2.20593e-05	0.00136686			LOC112532334	34.4342	-2.58331	0.725561	-3.56043	0.000370244	0.0108041
LOC107051618	61.9267	-1.73271	0.409296	-4.2334	2.30184e-05	0.00142147			TDRD12	621.537	-1.0282	0.28901	-3.55765	0.000374181	0.0108716
NDUFB2	728.492	-1.31097	0.310044	-4.22833	2.35428e-05	0.00144737			GATM	411.918	-1.21132	0.340575	-3.55669	0.000375563	0.0108716
ZNF593	2336.75	-1.10913	0.262341	-4.22782	2.35962e-05	0.00144737			DPT	983.512	1.42056	0.399813	3.55307	0.000380769	0.0109809
LRFN1	807.768	-1.3184	0.311909	-4.22686	2.36975e-05	0.00144872			FAM159A	313.378	-1.52909	0.430386	-3.55282	0.000381121	0.0109809
LOC107055347	436.629	1.50506	0.35653	4.22142	2.42773e-05	0.00147922			IL17RE	255.529	1.25868	0.354324	3.55235	0.000381808	0.0109809
TCF24	1423.69	-4.32892	1.02628	-4.21808	2.46396e-05	0.00149446			HLX	429.413	1.29633	0.365337	3.54831	0.000387716	0.0111108
GNS	42483.4	1.02781	0.243816	4.2155	2.49227e-05	0.0015035			LOC112530551	31.4846	2.1625	0.609954	3.54534	0.0003921	0.0111962
SUV39H1_1	439.183	-1.94542	0.461661	-4.21395	2.50938e-05	0.0015039			S100A6	3667.75	1.29098	0.36461	3.54071	0.000399055	0.0113348
LOC107049265	43.7111	-3.93237	0.933671	-4.21173	2.53425e-05	0.0015135			LOC107050163	2886.03	1.0149	0.287051	3.53562	0.000406817	0.0114931
VSNL1	540.672	1.07252	0.255104	4.20422	2.61978e-05	0.00154974			LOC107050351	296.112	1.04623	0.296053	3.53393	0.000409424	0.011526
FAM181B	307.009	-1.04209	0.248616	-4.19158	2.77021e-05	0.00163344			NUGGC	304.353	2.76858	0.783862	3.53198	0.000412461	0.011591
ASPHD2	338.451	-1.70853	0.407969	-4.18789	2.81558e-05	0.00165486			LOC112532398	301.702	-1.20618	0.341593	-3.53106	0.000413896	0.0116109
LOC424727	536.533	-1.02068	0.244006	-4.18301	2.87674e-05	0.00167484			AGBL1	565.647	-1.45781	0.41335	-3.52681	0.000420592	0.011694
LOC107054877	814.896	-1.13388	0.271313	-4.17922	2.92511e-05	0.00169203			IPMK	2853.41	-1.15899	0.328689	-3.52611	0.000421708	0.011694
UXT	267.525	-1.1288	0.2706	-4.17148	3.02624e-05	0.00173952			APOH	34.8649	3.22026	0.913524	3.5251	0.000423325	0.011694
HNMT	382.796	-1.47509	0.353688	-4.1706	3.03803e-05	0.00174082			ELMO3	484.334	1.11585	0.316748	3.52283	0.000426958	0.011694
CAMK2N2	184.727	-1.45681	0.349467	-4.16866	3.06394e-05	0.00175018			LOC101747433	66.5959	-2.66298	0.755948	-3.52271	0.000427166	0.011694
LOC107049422	78.0568	-2.4605	0.592209	-4.15479	3.2559e-05	0.00184942			LOC101747276	53.8287	-1.57776	0.447894	-3.52261	0.000427322	0.011694
LOC112532908	132.742	-2.21659	0.533522	-4.15465	3.25792e-05	0.00184942			LOC112530550	183.742	1.36236	0.386776	3.52234	0.000427752	0.011694
TIMM10	148.277	-1.68477	0.405846	-4.15125	3.30664e-05	0.00186863			C26H6orf89	1544.61	-1.00762	0.286071	-3.52228	0.000427848	0.011694
ADCYAP1	19.768	-4.0735	0.985437	-4.1337	3.56971e-05	0.00200156			SLC22A16	105.62	-1.17221	0.334004	-3.50957	0.00044884	0.0121225
LOC112530040	146.811	-1.60562	0.388836	-4.12931	3.6386e-05	0.00202681			LOC112532577	47.4904	1.9665	0.561786	3.50045	0.000464474	0.0124747
SPA17	242.299	-1.87324	0.454627	-4.12039	3.78225e-05	0.0020824			LOC107052962	283.684	-1.55342	0.44387	-3.49973	0.000465728	0.0124747
ANKRD39	318.37	-2.21813	0.538744	-4.11722	3.83469e-05	0.00209258			DHH	238.885	1.97296	0.564162	3.49716	0.000470236	0.0125517
FAM83D	867.441	1.12225	0.27334	4.1057	4.03086e-05	0.00219286			FAM184B	545.945	-1.21641	0.347889	-3.49655	0.000471319	0.0125596
LOC107054813	139.203	-1.47387	0.360609	-4.08717	4.36674e-05	0.00235456			MYO3B	292.666	-1.00947	0.289107	-3.4917	0.000479962	0.0126631
NAT8B	365.802	-1.43648	0.35221	-4.07847	4.53334e-05	0.00242295			NOV	1685.51	1.55604	0.445969	3.48911	0.000484626	0.0127021
MOGS	923.273	-1.20789	0.296227	-4.0776	4.55033e-05	0.00242494			MC2R	126.259	-3.628	1.04047	-3.48688	0.000488693	0.0127459
ATP5L	980.724	-1.0922	0.268049	-4.07465	4.60846e-05	0.00244567			LOC107053734	143.386	-2.12305	0.60922	-3.48487	0.000492382	0.0127795
SYT12	500.025	-1.54762	0.379852	-4.07426	4.616e-05	0.00244567			CAPG	1940.94	1.06377	0.305405	3.48315	0.000495548	0.0128408
GNOT2	608.505	-2.24926	0.554678	-4.05508	5.0118e-05	0.00263564			FAM132A	1225.18	-1.15991	0.333326	-3.47982	0.000501747	0.0129185
ASCL4	25.5543	2.5256	0.623127	4.0531	5.05429e-05	0.0026472			PADIL	406.235	2.51926	0.724137	3.47898	0.000503317	0.0129185
RPS19	11586.8	-1.48612	0.367235	-4.04679	5.19241e-05	0.00270405			COL18A1	3055.43	1.39435	0.400796	3.47894	0.000503403	0.0129185
RPS15	6332.22	-1.66135	0.41102	-4.04202	5.29922e-05	0.00274403			TDRD1	1332.24	-1.0276	0.295415	-3.47851	0.000504212	0.0129185
ADAMTS1	6613.27	-2.02338	0.500873	-4.03971	5.35172e-05	0.00275561			VWCE	813.143	1.18375	0.340528	3.47623	0.000508521	0.0129833
LOC422106	107.196	-1.78516	0.442149	-4.03745	5.40351e-05	0.00277446			LOC112533416	456.993	-1.93585	0.557171	-3.47443	0.000511943	0.0129915
ANGPTL4	730.591	2.62483	0.650456	4.03537	5.45169e-05	0.00278761			LOC107049387	109.18	-2.29274	0.660679	-3.47028	0.000519919	0.0131426
H2AFV	2055.36	-1.06913	0.264963	-4.03503	5.45963e-05	0.00278761			LOC107054262	213.006	-1.15113	0.332046	-3.46677	0.00052676	0.013283
THEM4	210.024	-1.66595	0.41372	-4.02677	5.65489e-05	0.00287927			PIGN	1621.41	-1.12979	0.326122	-3.46432	0.000531574	0.0133412
IL17RC	1946.59	-1.50264	0.373232	-4.02602	5.67292e-05	0.00288043			PTGS1	1306.75	1.24674	0.360681	3.45663	0.000546982	0.0136421
E2F8	523.873	1.45854	0.36235	4.02523	5.69187e-05	0.00288204			TTC6	489.02	-1.15638	0.33483	-3.45363	0.000553085	0.0137513
LOC107052116	100.015	-1.48788	0.369754	-4.02397	5.72255e-05	0.00288293			GFAP	156.517	2.80044	0.811509	3.4509	0.000558722	0.0138365
PAPSS2	1812.96	-1.28808	0.320697	-4.0165	5.90693e-05	0.00295816			LTC4SL	260.834	1.60909	0.466604	3.44852	0.000563667	0.0139131
COX14	184.185	-1.07745	0.268589	-4.01154	6.03239e-05	0.00301273			LOC107053695	27.4054	2.75977	0.801497	3.44327	0.000574729	0.0141136
SLC18A3	163.806	-2.1165	0.527721	-4.01065	6.05529e-05	0.00301593			LOC101750482	993.476	-1.52116	0.442056	-3.44111	0.00057934	0.0141602
KCNA1	218.093	1.16292	0.290092	4.00879	6.10317e-05	0.00303152			ASS1	1498.99	1.09303	0.317695	3.44051	0.000580616	0.0141602
LOC112531022	119.346	-1.47343	0.367943	-4.0045	6.21476e-05	0.00307026			FTO	194.525	-1.01197	0.294167	-3.44013	0.000581439	0.0141602
LOC101748916	477.768	1.53824	0.384327	4.00242	6.26969e-05	0.00308905			CLDN19	300.69	2.85147	0.828942	3.43989	0.000581952	0.0141602
GCHFR	214.327	-1.34531	0.336409	-3.99903	6.36025e-05	0.00312524			LOC101750610	74.1815	-1.4069	0.409217	-3.43802	0.000585991	0.0142362
TINAGL1	2788.62	-1.76555	0.441793	-3.99633	6.43323e-05	0.00315263			LOC107053408	62.5402	4.22195	1.22984	3.43292	0.000597122	0.0144159
SOCS1L	957.367	-1.19473	0.299081	-3.99468	6.47807e-05	0.00316611			CAMK2N1	204.073	1.75285	0.510885	3.43101	0.000601334	0.0144774
TMEM238	76.6202	-1.35164	0.338846	-3.98897	6.6362e-05	0.00321759			NEIL3	558.037	-1.11033	0.323798	-3.4291	0.000605594	0.014558
LOC107051391	196.354	-1.38846	0.348778	-3.98092	6.86494e-05	0.00331093			LRIT2	152.438	-1.79026	0.522623	-3.42552	0.000613618	0.0147287
RPS23	6264.73	-1.51415	0.381257	-3.97146	7.14325e-05	0.00342962			LOC101751271	157.937	1.04987	0.306588	3.42436	0.000616243	0.0147695
RRS1	690.369	-1.28448	0.323442	-3.97129	7.14857e-05	0.00342962			LOC420770	119.054	1.60697	0.469607	3.42194	0.00062175	0.0148568
TRPM6	35.4977	-2.69808	0.679516	-3.97059	7.1695e-05	0.00343066			LOC112532362	139.064	-1.4375	0.420369	-3.41962	0.000627079	0.0149098
LOC107052489	309.021	-1.08607	0.273924	-3.96484	7.34447e-05	0.00350521			LOC107054495	804.638	-1.16371	0.340329	-3.41938	0.000627636	0.0149098
ZP3	1406.04	1.50613	0.381576	3.94714	7.90909e-05	0.00374534			LOC101748815	1331.52	-1.4665	0.428889	-3.41931	0.000627809	0.0149098
LOC101751681	64.2268	-1.85616	0.470565	-3.94452	7.99584e-05	0.00377664			FGL1L	331.209	1.7762	0.51997	3.41597	0.000635556	0.0149736
LOC112531444	411.219	-1.54301	0.392467	-3.93157	8.43925e-05	0.0039453			LOC107051325	44.4165	3.73099	1.09241	3.41537	0.000636953	0.0149736
TMEM35B	505.081	-2.13104	0.542387	-3.929	8.52993e-05	0.00397751			FAM26D	3040.5	-1.04467	0.305969	-3.41429	0.000639477	0.0150108
RIMS1	2506.23	-1.53268	0.390439	-3.92552	8.65439e-05	0.00402528			LMO1	208.552	1.29193	0.37868	3.41167	0.000645663	0.0151337
ADAMTSL3	5232.84	-1.28772	0.328399	-3.9212	8.81083e-05	0.00408764			ACTN1	8796.83	1.03232	0.302704	3.41032	0.000648862	0.0151864
LOC112531373	45.9769	-2.04153	0.521052	-3.9181	8.92514e-05	0.00411976			PEBP4	285.239	1.85551	0.544728	3.4063	0.000658501	0.0153434
LOC107050017	521.891	-1.37383	0.351141	-3.91247	9.13554e-05	0.00420626			SEMA3DL	260.216	1.09998	0.322996	3.40556	0.000660281	0.0153434
HIF3A	442.683	-1.40979	0.360868	-3.90666	9.35825e-05	0.00428721			PTPRZ1	806.026	2.10858	0.619647	3.40288	0.000666806	0.0154263
CTSEAL	54.7915	-2.75792	0.706119	-3.90574	9.39367e-05	0.00429267			URAH	146.176	2.05051	0.60283	3.40147	0.000670233	0.0154599
ZNF853	575.182	-1.61813	0.414597	-3.9029	9.50458e-05	0.00432579			IL20RB	44.6639	-2.33388	0.687116	-3.39663	0.000682199	0.015668
EDA2R	277.509	-1.55387	0.398271	-3.90154	9.5581e-05	0.00432579			LOC107054838	78.7652	-2.09741	0.617814	-3.39489	0.000686554	0.0156964
CLDN11	258.543	-1.0819	0.277304	-3.90148	9.5608e-05	0.00432579			LACAAT2L	26.6635	5.35467	1.58175	3.38528	0.000711063	0.0160311
MEA1	1493.03	-1.0066	0.258445	-3.89485	9.82579e-05	0.00441292			TRPC4	160.383	2.1202	0.626761	3.38279	0.000717531	0.0161086
RAB3C	661.323	-1.74428	0.448915	-3.88555	0.000102097	0.00457002			KCTD12_1	1385.67	1.24629	0.368664	3.38057	0.000723368	0.0161941
LOC112532633	43.0576	-2.60904	0.671536	-3.88518	0.000102256	0.00457002			LOC422926	88653.8	-1.04149	0.308309	-3.37808	0.000729929	0.0162722
LOC101749223	2137.77	1.31743	0.339818	3.87686	0.000105815	0.00471752			TMLHE	1906.52	-1.16291	0.344817	-3.37253	0.000744807	0.0164324
SSB	3600.66	1.11019	0.286567	3.87412	0.000107012	0.00475928			HNF1B	116.706	6.04439	1.79256	3.37193	0.000746448	0.0164324
RPS27A	7373.56	-1.01277	0.261671	-3.8704	0.000108656	0.00480902			TMEM151B	160.24	3.05861	0.90736	3.37089	0.000749254	0.0164506
VIP	210.629	-1.80064	0.466523	-3.8597	0.000113528	0.00500045			CHIR-IG1-5	41.3263	2.97325	0.88258	3.36881	0.000754924	0.0164935
GTPBP3	122.084	-1.30126	0.338423	-3.84507	0.000120518	0.00523267			NECAB2	228.28	1.57197	0.466674	3.36846	0.00075589	0.0164935
LOC107054306	96.9897	1.78716	0.465129	3.8423	0.000121888	0.00526711			LOC112533468	112.539	-2.37756	0.706453	-3.36548	0.000764098	0.0166243
CYSP1L	166.949	1.71455	0.44679	3.83748	0.000124305	0.00533302			HEBP2	1286.72	2.15179	0.639396	3.36535	0.000764453	0.0166243
NPM2	945.327	-1.81903	0.474462	-3.83388	0.000126138	0.00536202			LOC107054508	373.292	-1.09092	0.324889	-3.35783	0.00078557	0.0169679
LOC112530339	20.4203	-2.91158	0.760372	-3.82915	0.000128587	0.00545347			LOC107053281	75.4777	-1.77419	0.528732	-3.35557	0.000792028	0.0170382
TAC3	24.6875	-3.13249	0.818251	-3.82827	0.000129045	0.00546022			PAX9	214.093	-1.11793	0.333407	-3.35306	0.000799219	0.0171698
HSPB9	835.115	-2.06554	0.540263	-3.82321	0.000131726	0.00554798			ADAMTS17	565.539	-1.03834	0.309801	-3.35162	0.000803398	0.0172363
LOC772381	73.0705	1.6457	0.430695	3.82105	0.000132887	0.005584			LOC107050978	298.595	1.4842	0.443439	3.34701	0.000816874	0.0174551
RHOB	5752.69	-1.66105	0.434879	-3.81957	0.000133686	0.0056047			LOC107049019	566.547	-1.09143	0.326184	-3.34607	0.000819654	0.0174677
CISD3	244.817	-1.57376	0.412618	-3.81408	0.000136689	0.0057175			LOC107051720	86.4891	-1.76554	0.52887	-3.33832	0.000842857	0.0177661
RALYL	71.4511	1.34095	0.351975	3.80978	0.000139092	0.0057906			SCX	106.012	2.24701	0.673478	3.33643	0.000848615	0.0178466
TMEM200B	789.235	-1.81018	0.475205	-3.80925	0.000139388	0.0057906			REM1	1156.02	1.00357	0.300983	3.3343	0.000855157	0.017939
LOC107049580	657.543	-1.52876	0.401495	-3.80767	0.00014028	0.00581448			LOC107053930	107.118	-1.20608	0.361724	-3.33426	0.000855253	0.017939
MEGF6	272.061	-1.02607	0.269663	-3.80502	0.000141795	0.00585848			LOC107053602	86.3318	-2.96108	0.888875	-3.33126	0.000864524	0.0180644
LOC101749222	60.0795	-1.84517	0.485091	-3.80375	0.000142519	0.00586736			PDE8B	122.004	3.5944	1.079	3.33123	0.000864627	0.0180644
LDHD	424.771	-1.0349	0.272937	-3.79173	0.000149603	0.00610401			LOC107054844	153.917	-2.71693	0.815809	-3.33035	0.000867362	0.0180978
SMIM4	227.078	-1.25292	0.331295	-3.7819	0.000155638	0.00629341			ESM1	340.525	1.04188	0.313819	3.32002	0.000900124	0.0186406
MIR6592	33.6517	-1.6462	0.435305	-3.78171	0.000155756	0.00629341			NPM3	526.149	1.15016	0.34645	3.31985	0.000900644	0.0186406
TCTEX1D1	17.8179	-2.69184	0.711848	-3.78149	0.000155895	0.00629341			SEC61G	2224.94	1.09406	0.329591	3.31944	0.000901975	0.0186406
PCOLCE	1761.57	-1.27063	0.336023	-3.78137	0.000155967	0.00629341			CBLN4	1139.22	-1.31287	0.395535	-3.31921	0.000902719	0.0186406
LOC112530973	59.5076	-2.19018	0.579336	-3.78049	0.000156518	0.00630175			CNKSR1	170.077	2.38385	0.718404	3.31825	0.000905825	0.0186806
EXOSC6	198.217	-2.23557	0.593455	-3.76704	0.000165195	0.00659303			CACNA2D4	377.059	-1.01659	0.306473	-3.31705	0.000909729	0.0187369
RNF186	11.622	-5.13279	1.36293	-3.766	0.000165883	0.00660606			GSN	7486.23	1.18372	0.357137	3.31446	0.000918216	0.0188146
HPDL	48.7132	-1.41994	0.377119	-3.76524	0.000166391	0.00661186			C18H17orf58	991.826	-1.14737	0.346286	-3.31336	0.000921815	0.01884
LOC100858360	160.977	-1.40487	0.373248	-3.76391	0.000167274	0.00663256			RASD2	214.669	1.61128	0.487873	3.30267	0.000957702	0.0193504
UPP2	124.313	-1.49845	0.398564	-3.75964	0.000170161	0.00673242			LOC101748427	240.577	1.46863	0.444866	3.30129	0.00096241	0.0193964
PSMG4	490.897	-1.13288	0.301453	-3.75806	0.000171238	0.00674582			IRX6	35.8696	1.86044	0.564433	3.29611	0.000980319	0.0196078
RETSATL	32.6569	-2.1866	0.582503	-3.75381	0.00017417	0.00681038			HS3ST2	103.413	2.91901	0.885667	3.29583	0.000981312	0.0196078
MLLT3	1683.44	1.34744	0.359024	3.75306	0.000174691	0.00681038			LAMTOR2	1270.01	1.04399	0.316812	3.29531	0.000983122	0.0196157
NDST4	84.7569	1.35422	0.360839	3.75299	0.00017474	0.00681038			SLC16A6	2199.38	-1.06444	0.323138	-3.29405	0.000987534	0.0196792
GDF6	54.315	-2.89501	0.771778	-3.75109	0.000176066	0.00684748			PLCXD3	544.83	2.18018	0.662093	3.29287	0.000991714	0.0197132
LOC107051359	136.912	-1.35971	0.362577	-3.75012	0.000176747	0.00685937			LOC771994	35.3135	2.39372	0.727239	3.29151	0.000996506	0.0197348
IYD	9.85187	4.80973	1.28375	3.74664	0.000179221	0.00692598			LOC101747677	3470.83	-1.0483	0.318666	-3.28966	0.0010031	0.0197672
STMN2	71.5092	-2.99561	0.799824	-3.74534	0.000180152	0.00694726			SERPINA3/4L	149.559	-1.9743	0.600897	-3.28559	0.0010177	0.019932
LOC112533535	58.4092	-3.08507	0.825514	-3.73715	0.00018612	0.00716228			RPH3A	841.855	-1.17439	0.357604	-3.28405	0.00102327	0.0199919
NCKAP5L	509.749	-1.58222	0.423921	-3.73233	0.000189714	0.00728524			ADAM19	372.968	-1.00203	0.306325	-3.27113	0.00107119	0.0207253
ADAMTS8	1497.7	-1.06179	0.285411	-3.72021	0.000199059	0.00754897			HTATIP2	599.751	1.21223	0.370932	3.26807	0.00108284	0.0209
MSLNL	53.674	3.87246	1.04271	3.71384	0.000204137	0.00772469			LOC112533255	169.062	1.35974	0.416413	3.26537	0.00109322	0.0210494
HOXA4	990.069	-1.7524	0.471919	-3.71334	0.000204538	0.00772469			LOC107053682	43.0347	2.51543	0.771304	3.26127	0.00110914	0.0212124
NR5A2	270.547	1.20686	0.325157	3.71161	0.000205946	0.0077443			LRRN3	127.069	1.89492	0.581711	3.25749	0.00112403	0.0214155
LOC107050412	609.819	-1.44432	0.389279	-3.71024	0.000207065	0.0077443			SYTL5	327.035	-1.09949	0.337535	-3.25742	0.00112431	0.0214155
LOC112531347	729.861	-1.5828	0.426618	-3.7101	0.000207176	0.0077443			KCNK3	98.266	1.71169	0.52582	3.25527	0.00113284	0.0215524
ATP5G3	1815.76	-1.15336	0.311043	-3.70805	0.000208863	0.00779143			AJAP1	65.2031	1.5545	0.477866	3.253	0.00114193	0.02164
H2A2BL	3787.04	-1.1861	0.320374	-3.70224	0.000213703	0.00793567			FSIP1	105.806	-1.32983	0.410953	-3.23597	0.0012123	0.0226704
FAM198A	1579.14	-1.20854	0.326586	-3.70053	0.000215146	0.00796083			SLC9A2	200.783	4.6017	1.42205	3.23596	0.00121236	0.0226704
ASIC4	845.682	-1.25783	0.340889	-3.68986	0.000224376	0.00820274			LOC101749814	244.18	-1.13295	0.350129	-3.23583	0.00121292	0.0226704
LOC107049647	104.209	-1.37305	0.372977	-3.68133	0.000232022	0.00846534			LOC107054063	929.911	-1.13818	0.35193	-3.23412	0.0012202	0.0227652
MT3	277.315	-2.6577	0.72227	-3.67965	0.000233553	0.0084876			LOC112532644	114.651	-1.30989	0.406154	-3.22512	0.00125921	0.0231628
LOC107050659	312.842	-1.10297	0.299799	-3.67902	0.000234128	0.0084876			LOC107052194	329.572	-1.30009	0.403395	-3.22287	0.00126912	0.0232848
NUDT8	214.761	-1.2714	0.347274	-3.6611	0.000251137	0.00904203			OVST	499.964	4.80711	1.49263	3.22056	0.00127939	0.0234462
CHAC1	586.421	-1.28986	0.35233	-3.66094	0.000251291	0.00904203			NTS	34.9471	2.5288	0.786718	3.21437	0.00130731	0.0239029
RPL12	6996.13	-1.14873	0.313971	-3.6587	0.000253494	0.00909657			CCSER1	945.729	-1.19856	0.372933	-3.21388	0.00130956	0.0239167
LOC101751662	157.886	1.62682	0.44548	3.65184	0.000260371	0.00930436			LOC420748	7900.89	-1.18331	0.368227	-3.21352	0.00131116	0.0239186
CTDNEP1	648.864	-1.00164	0.274302	-3.65159	0.000260618	0.00930436			LOC112530288	368.961	1.27112	0.395748	3.21194	0.00131844	0.0240095
LOC112533431	40.4594	-2.12596	0.582419	-3.65023	0.000262001	0.00933552			MEI4	107.85	-1.22122	0.380231	-3.21178	0.00131915	0.0240095
CDH11	5672.44	1.44882	0.397576	3.64414	0.000268283	0.00948537			LOC101750987	92.8868	-1.49984	0.467839	-3.2059	0.00134642	0.024417
RPL13	12384.3	-1.11114	0.305527	-3.63679	0.000276058	0.00966678			LOC100859899	48.8484	-1.75002	0.548479	-3.19069	0.00141935	0.0253987
AGPAT1	89.8362	-1.2278	0.338337	-3.62894	0.000284591	0.00994652			KDELR3	1392.14	1.03715	0.325155	3.1897	0.00142423	0.0254575
EIF5B	8535.24	1.14651	0.316029	3.62787	0.000285771	0.00996873			COMP	460.153	1.7551	0.551282	3.18368	0.00145418	0.0258697
C10H15ORF58	482.823	-1.09437	0.301953	-3.62431	0.000289737	0.0100878			IFITM5	430.625	1.18731	0.373095	3.18232	0.001461	0.0259405
LOC100858796	901.851	-1.00511	0.277756	-3.61869	0.000296102	0.0102703			LOC101750820	282.273	-1.08677	0.341575	-3.18164	0.00146444	0.0259727
LOC112531384	83.9353	-1.35058	0.373345	-3.6175	0.000297463	0.010298			SERPINB12	589.382	6.13834	1.92991	3.18063	0.00146954	0.0260341
SLC25A34	36.2199	-1.7763	0.492697	-3.60526	0.000311846	0.0107134			RBP3	616.909	-1.13502	0.356913	-3.1801	0.00147223	0.0260529
LOC107052028	106.256	-1.2493	0.346543	-3.60504	0.000312105	0.0107134			LOC107055054	4096.23	-1.05059	0.330503	-3.17875	0.00147912	0.0261169
ALX1	232.07	1.24474	0.3453	3.6048	0.000312393	0.0107134			LOC107053464	45.44	-2.24084	0.705908	-3.17441	0.00150143	0.0262928
NBL1	9430.72	-1.01303	0.281945	-3.59301	0.000326874	0.0111265			CCDC77	2630.71	-1.01537	0.320152	-3.17151	0.00151646	0.0265124
SPRN	59.706	-1.5511	0.43188	-3.59151	0.000328763	0.01117			TMEM214	2880.3	1.05184	0.331704	3.17103	0.00151901	0.0265278
PSRC1	193.862	-1.03777	0.28918	-3.58865	0.000332396	0.0112516			TPM1	18973.8	1.24091	0.391464	3.16993	0.00152478	0.0265859
CACNA1E	125.841	-1.19526	0.333118	-3.5881	0.000333094	0.0112544			TSTA3	1206.48	1.67139	0.527544	3.16825	0.0015336	0.026666
SMYD1	167.587	1.97092	0.550338	3.58129	0.000341897	0.0115305			LOC107053495	666.627	-2.20099	0.69496	-3.16707	0.00153983	0.0267451
CHST7	147.566	-1.78307	0.498803	-3.57469	0.00035064	0.0117819			NLGN3	451.456	1.32505	0.418503	3.16617	0.00154459	0.0267986
LOC112533224	9.47869	-3.17913	0.889943	-3.57228	0.000353888	0.0118692			LOC112533160	265.607	-1.20398	0.380303	-3.16583	0.00154641	0.0268011
FKBP5	16156.2	-1.64484	0.461007	-3.56793	0.000359812	0.0120018			SRA1	1211.06	1.07975	0.341143	3.16509	0.00155037	0.0268405
HYDIN	83.0176	-1.74134	0.488777	-3.56264	0.000367143	0.0121331			PPP1R36	987.78	-1.00416	0.317429	-3.16341	0.0015593	0.0269433
LOC107056551	52.8288	-1.58627	0.445393	-3.56152	0.00036872	0.0121331			ZNF692	344.888	1.15574	0.36615	3.15645	0.001597	0.0274197
CELSR2	183.377	-1.06461	0.299559	-3.55393	0.00037952	0.0124546			PMEL	399.361	-1.18095	0.374278	-3.15527	0.0016035	0.0274197
CCLI7	9.44361	3.65734	1.02933	3.55313	0.000380675	0.0124702			MSTN	71.2443	-1.39731	0.443015	-3.1541	0.00160997	0.027433
CRLF1	133.373	-1.4764	0.415593	-3.55252	0.00038156	0.0124768			CAPN2	961.943	2.15053	0.681906	3.15371	0.00161209	0.027433
LOC101749989	19.7386	-2.42436	0.684326	-3.54271	0.000396043	0.0128708			SOX21	80.8119	1.32291	0.419916	3.15042	0.00163034	0.027714
NPSR1	17.6584	-3.22562	0.910562	-3.54245	0.000396426	0.0128708			LOC769756	66.5122	3.04485	0.966599	3.15007	0.00163234	0.0277185
CNKSR2	535.701	-1.37311	0.387999	-3.53897	0.000401699	0.0129692			LOC107051705	427.604	1.01893	0.323752	3.14727	0.00164803	0.0278287
GABRA1	541.088	-1.09392	0.309167	-3.53827	0.000402758	0.0129692			C5	318.18	-1.33359	0.423832	-3.1465	0.00165235	0.0278509
TOX2	1745.68	1.67142	0.472406	3.53811	0.000403004	0.0129692			LOC112530016	624.56	-1.34014	0.426336	-3.14339	0.00167005	0.0280604
SMTNL1	19.2407	-2.10131	0.594241	-3.53612	0.000406052	0.0130443			LOC107053587	142.441	-1.12507	0.357997	-3.14268	0.00167409	0.0280608
COL16A1	5788.25	-1.78273	0.504652	-3.53259	0.000411507	0.0131123			FSTL3	325.131	1.89068	0.601714	3.14215	0.00167711	0.0280608
LOC107054741	247.681	-1.65486	0.469083	-3.52787	0.000418921	0.0133173			ECM1	2693.82	1.2561	0.400429	3.13689	0.00170752	0.0284802
FOXD2	209.877	-1.0746	0.305279	-3.52007	0.000431436	0.0136084			LOC112532099	130.55	1.99172	0.635305	3.13506	0.00171818	0.0286136
PLA2G4B	239.505	-1.82729	0.519139	-3.51984	0.000431801	0.0136084			ADCYAP1R1	439.862	1.77548	0.566683	3.13311	0.00172963	0.0286988
BLB1	2069.73	-1.59471	0.453746	-3.51455	0.000440501	0.0138349			PIH1D3	1615.48	-1.06933	0.341441	-3.13183	0.00173723	0.0287951
TAPBP	3119.79	-1.36675	0.389476	-3.5092	0.000449456	0.0140747			SOX9	283.651	-1.02116	0.326103	-3.13139	0.0017398	0.0288078
LOC101752305	190.913	1.45144	0.413966	3.50617	0.000454603	0.0141081			TMEM51	219.895	1.04682	0.335265	3.12238	0.00179397	0.0294296
LOC101747516	37.997	-1.81498	0.518345	-3.50149	0.000462667	0.0142871			PPP1R3G	336.686	1.01536	0.325298	3.12132	0.0018004	0.0294749
LOC112531872	11.9362	4.07739	1.16564	3.49798	0.000468802	0.0144115			IL1RL1	1039.26	1.36147	0.436602	3.11833	0.00181878	0.0296902
HOXD9	101.605	-1.71965	0.491866	-3.49618	0.000471976	0.0144752			LOC112532120	122.808	-1.23137	0.395084	-3.11674	0.00182864	0.0297602
LOC112531829	9.41554	3.68194	1.05381	3.49393	0.000475958	0.0144849			UPP1	253.321	2.14992	0.689851	3.1165	0.00183014	0.0297602
IPO4	932.89	-1.4514	0.415425	-3.49377	0.000476253	0.0144849			LOC101750901	434.471	-1.34725	0.432445	-3.11541	0.00183689	0.0298274
HMOX1	1037.69	1.45101	0.415698	3.49053	0.000482068	0.0146128			NDUFAB1	1743.63	1.1986	0.385022	3.11306	0.00185156	0.0300351
LOC107050261	76.7562	-3.52465	1.01149	-3.4846	0.000492873	0.0147597			SLC17A9	239.246	1.01694	0.327318	3.10689	0.00189068	0.0303003
LOC107050771	266.106	-1.81563	0.521084	-3.48433	0.000493364	0.0147597			LPAR3	172.836	1.91873	0.617755	3.10597	0.00189658	0.0303643
NKX6-1	38.6828	-2.4102	0.692087	-3.48251	0.000496745	0.0147883			CMPK2	652.06	1.09585	0.353303	3.10171	0.00192403	0.0307332
RPL35A	4141.97	-1.30622	0.375287	-3.48058	0.000500322	0.0148373			NEU2	661.398	-1.42162	0.45841	-3.10121	0.00192732	0.0307332
PTRF	23738.3	-1.23031	0.353875	-3.47669	0.000507651	0.0150151			HEPHL1	264.093	2.0619	0.664944	3.10085	0.00192963	0.0307392
ADAMTS19	3037.34	-1.22314	0.352253	-3.47232	0.000515978	0.0152122			HS6ST3	152.359	2.0215	0.652211	3.09946	0.00193875	0.0308231
LOC112532477	107.106	1.02251	0.29463	3.47048	0.000519524	0.0152921			TRIM7	95.0565	2.10781	0.680057	3.09946	0.00193875	0.0308231
PPP1R17	96.1188	1.8709	0.539474	3.468	0.000524344	0.0153844			HIST1H110	429.769	1.60776	0.519052	3.0975	0.00195162	0.030966
LOC101749837	175.542	-1.64805	0.475975	-3.46247	0.000535242	0.0155791			LOC112531795	70.152	-1.85493	0.5996	-3.09362	0.00197733	0.0313305
DHRS13	214.488	-1.44108	0.416394	-3.46085	0.00053848	0.0156423			MSRB3	2195.09	1.27409	0.412682	3.08734	0.00201954	0.0316971
FAM136A	245.91	-1.30909	0.378293	-3.46052	0.000539124	0.0156423			EFHC2	2506.59	-1.41231	0.457497	-3.08704	0.00202159	0.0316981
LOC112530403	51.6749	-1.3803	0.399463	-3.4554	0.000549484	0.0158924			LOC101752215	88.5785	1.18549	0.384262	3.08512	0.0020347	0.0318228
MEPCE	1797.89	-1.00433	0.291959	-3.43996	0.000581804	0.0167741			LOC101749170	163.833	-1.2196	0.395332	-3.085	0.00203553	0.0318228
SLC38A4	136.361	-1.89678	0.552606	-3.43242	0.00059821	0.0170854			FOXI3	29.5946	-1.99851	0.648167	-3.08333	0.00204697	0.0319542
MYH1F	20.4023	4.74804	1.384	3.43067	0.000602083	0.0171692			KCNK1	1763.68	1.94512	0.631115	3.08204	0.00205586	0.0319699
LOC107049000	8.81459	4.61756	1.34731	3.42726	0.000609716	0.0173598			FMOD	854.67	1.43133	0.464436	3.08187	0.00205702	0.0319699
GRM4	234.829	-1.02179	0.299246	-3.41457	0.000638833	0.0181323			GPT2	1053.97	1.9436	0.630797	3.08119	0.00206177	0.0319747
FAM43A	3622.55	-1.31027	0.383942	-3.41266	0.000643311	0.0182131			IGF2BP3	814.118	-1.03549	0.336204	-3.07993	0.0020705	0.0320556
ROMO1	382.556	-1.31621	0.38584	-3.41128	0.000646595	0.0182675			SLC7A3	2384.15	1.86214	0.604727	3.07931	0.00207484	0.0320812
LOC112529954	147.988	3.30971	0.971521	3.40673	0.000657468	0.0185461			CHST8	66.8062	1.81821	0.590499	3.07911	0.00207617	0.0320812
APLN	677.089	-1.88766	0.555659	-3.39716	0.000680902	0.0190893			LYGL	360.159	1.37025	0.44515	3.07818	0.00208266	0.0321192
GALNT5	315.121	-1.16972	0.344418	-3.39621	0.000683257	0.0191213			LOC107054352	42.589	-2.65437	0.862989	-3.07579	0.00209949	0.0322852
LOC112531274	635.338	1.99621	0.587837	3.39586	0.000684138	0.0191213			LOC107049455	70.4338	-1.51197	0.492159	-3.07212	0.00212543	0.0325899
F2RL2	306.921	1.50868	0.4445	3.3941	0.000688534	0.0191563			FGF14	174.971	1.83915	0.599212	3.06928	0.00214579	0.032839
LOC101751425	40.6887	1.60237	0.473805	3.38192	0.000719818	0.0199357			LOC101751311	535.605	-1.72891	0.563596	-3.06763	0.0021576	0.0329251
LOC107053757	441.242	-1.33951	0.396466	-3.37864	0.000728466	0.0201366			TCTA	439.068	1.94238	0.633354	3.06681	0.00216353	0.0329525
NTRK1	39.6384	-3.52145	1.0424	-3.37821	0.000729607	0.0201366			NYAP2	228.074	-1.39859	0.456539	-3.06346	0.00218797	0.0330413
LOC112531802	111.048	-1.42002	0.420384	-3.37791	0.000730377	0.0201366			LOC112530987	360.826	1.27654	0.417025	3.06106	0.00220554	0.0332435
TULP1	133.11	-2.70138	0.800947	-3.37273	0.000744268	0.0203965			APBB3	59.7904	3.58562	1.17175	3.06007	0.00221288	0.0332759
ZIC2	14.6629	-3.02607	0.898335	-3.36854	0.000755683	0.0206474			SERP1	9911.94	1.11652	0.364982	3.05911	0.00221997	0.0333073
ELP5	88.1937	-1.17255	0.348161	-3.36785	0.000757569	0.0206681			OC3	349.673	1.79941	0.588709	3.05653	0.00223913	0.0335596
LOC101749299	1012.9	-1.36447	0.405645	-3.3637	0.000769044	0.0209187			TBX5	35.0451	-2.69346	0.881647	-3.05503	0.00225035	0.0336961
SMC2	1202.49	1.79194	0.532794	3.36328	0.000770209	0.0209192			NHLRC4	291.631	-1.05386	0.345153	-3.05332	0.00226327	0.0337956
MRPL41	520.102	-1.3359	0.397249	-3.36287	0.000771366	0.0209196			LOC107054550	156.253	-1.36319	0.44647	-3.05326	0.00226371	0.0337956
TMEM117	284.146	1.51087	0.449606	3.36042	0.000778241	0.0210436			POLR3A	1644.83	-1.13248	0.371036	-3.05222	0.00227154	0.0338547
NXNL2	222.703	-1.01034	0.301135	-3.35512	0.000793308	0.0213248			LOC112533198	256.899	-1.30906	0.429078	-3.05088	0.00228174	0.0339433
MYH11	43805.5	-1.98377	0.591418	-3.35426	0.000795782	0.0213391			LOC419333	155.721	-1.22935	0.403726	-3.04502	0.00232663	0.0343868
KEAP1	1052.93	-1.3366	0.398601	-3.35324	0.000798725	0.0213449			LOC107051819	60.418	-2.00559	0.659398	-3.04155	0.00235364	0.0346484
TMOD4	47.7317	-1.39486	0.416445	-3.34945	0.00080973	0.0215759			NAPB	726.037	1.75459	0.576913	3.04135	0.00235519	0.0346484
F13A1	7792.32	1.41815	0.424834	3.33813	0.000843457	0.0221744			LOC101748814	323.026	-1.75388	0.577034	-3.03948	0.00236987	0.0348002
ACOD1	93.7366	2.13582	0.639858	3.33795	0.000843977	0.0221744			AK7	1057.73	-1.14574	0.377257	-3.03703	0.00238924	0.0350202
SMC4	2339.71	1.03041	0.308744	3.33744	0.000845537	0.0221744			KRT15	125.062	1.68965	0.556946	3.03379	0.00241506	0.0352075
LOC112532533	72.434	1.55683	0.466561	3.33683	0.000847404	0.0221915			LOC107052924	168.403	1.18706	0.391739	3.03022	0.00244376	0.0354935
LDHA	2790.46	1.06985	0.320772	3.33524	0.000852255	0.0222867			GLYATL3W	353.205	1.05323	0.347715	3.02901	0.00245357	0.0355585
CD300L-S1	104.389	2.19144	0.658853	3.32615	0.000880542	0.0228954			CA8	880.3	4.48745	1.48156	3.02887	0.00245471	0.0355585
H1FX	2624.92	-1.53145	0.461282	-3.31999	0.000900196	0.02334			SBK1	142.815	1.97968	0.653925	3.02738	0.00246684	0.0356652
SLC26A7	62.031	2.48358	0.750542	3.30905	0.000936126	0.0242372			SPATA22	157.014	-1.45234	0.480028	-3.02553	0.002482	0.0357561
LOC107050919	34.1101	-2.00098	0.606084	-3.30148	0.000961761	0.0248657			KYNU	100.132	-1.46163	0.483274	-3.02442	0.00249108	0.0357636
F10	285.832	1.56082	0.474122	3.29203	0.000994663	0.0256438			FAM131B	180.185	1.32448	0.437958	3.02423	0.0024927	0.0357636
CEL	29.1915	-2.75879	0.839127	-3.28769	0.00101013	0.0258964			LOC112533262	215.829	-1.93292	0.639523	-3.02245	0.00250741	0.0358631
LOC417056	257.312	3.37738	1.02772	3.28627	0.00101523	0.0259908			LOC107053402	442.402	-1.76112	0.582813	-3.02176	0.0025131	0.0358803
RPS20	7707.98	-1.26967	0.386573	-3.28442	0.00102193	0.0260892			MATN2	1169.46	1.4484	0.479791	3.01882	0.00253763	0.0360051
LOC112530289	103.155	-1.18236	0.360133	-3.28312	0.00102665	0.0261733			TSPAN8	316.3	4.3705	1.44903	3.01615	0.00256002	0.0361941
LOC107052069	195.219	-1.05179	0.320724	-3.27942	0.00104022	0.0264453			PHGDH	77.3577	1.77302	0.587959	3.01555	0.00256516	0.0362346
SLC16A12	299.541	-1.49897	0.457628	-3.27553	0.00105466	0.0267421			CCNE2	694.561	-1.14919	0.381492	-3.01237	0.00259216	0.0364225
NDUFS6	424.304	-1.15228	0.35266	-3.2674	0.0010854	0.0274413			GALNT9	402.93	2.03633	0.676143	3.01168	0.00259802	0.0364729
RASGRF2	1367.71	-2.31541	0.709565	-3.26314	0.00110184	0.0277417			LOC107054087	83.0638	1.75449	0.582863	3.01012	0.00261142	0.0365966
SNTA1	2071.75	-1.30295	0.399407	-3.26221	0.00110547	0.0277949			LOC112531906	439.253	-1.80712	0.601095	-3.00639	0.00264373	0.0369213
PGR	4628.9	-1.46341	0.448928	-3.25978	0.00111499	0.0278953			TDRD5	575.427	-1.73246	0.576349	-3.00593	0.00264769	0.0369427
TMEM109	276.157	-1.45602	0.446682	-3.25963	0.00111557	0.0278953			SOX10	908.5	1.59176	0.529947	3.00362	0.0026679	0.037095
EPYC	19.8	2.13125	0.654134	3.25813	0.0011215	0.0280053			PKD2L1	283.841	-1.14343	0.381024	-3.00093	0.00269157	0.0373561
LOC112530938	52.2369	-1.42899	0.439031	-3.25487	0.00113443	0.0281742			LOC101750929	332.53	1.37133	0.457006	3.00069	0.0026937	0.0373561
CST3	12348.6	-1.44684	0.445076	-3.25077	0.00115092	0.0285064			LOC112533435	332.747	-1.38445	0.461595	-2.99927	0.00270623	0.0374973
SREBF1	1475.49	-1.52946	0.470792	-3.24869	0.00115939	0.0286389			NPFFR2	46.7199	-1.57989	0.526844	-2.99878	0.00271066	0.037515
MDGA2	244.654	-1.2333	0.382478	-3.22451	0.00126188	0.0307955			SYT9	363.619	1.87526	0.625379	2.9986	0.00271221	0.037515
PTPRN	236.226	-1.40508	0.436366	-3.21995	0.00128213	0.0311183			LRFN2	473.03	-1.32048	0.440623	-2.99686	0.00272777	0.0376975
LOC107050215	39.2157	-1.27808	0.397012	-3.21924	0.00128532	0.0311183			BHLHE22	58.3524	1.58554	0.529268	2.99572	0.002738	0.037787
LOC112529922	342.959	-1.6858	0.523838	-3.21816	0.00129016	0.031153			DDC	510.116	5.15377	1.72219	2.99258	0.00276633	0.037986
UBE2L6	118.393	-1.23059	0.382474	-3.21745	0.00129338	0.0311895			VPS39	1509.82	-1.20346	0.402351	-2.99106	0.00278012	0.0380899
ITGA2	1201.27	1.18515	0.368577	3.21548	0.00130228	0.0313627			GPR20	341.348	1.19066	0.398236	2.98984	0.00279123	0.0381419
CILP2	42.8478	1.89328	0.588986	3.21447	0.00130685	0.031389			GABRE	112.897	-1.53912	0.514805	-2.98971	0.00279239	0.0381419
LOC112532619	59.8448	-1.29303	0.4023	-3.21409	0.00130859	0.031389			FAM131A	71.0392	2.31383	0.774146	2.98888	0.00280001	0.0381998
COL15A1	2483.9	1.00009	0.311192	3.21373	0.00131024	0.031389			PLCB4	601.005	1.84974	0.619591	2.98543	0.00283182	0.0385022
CAMKK1	653.793	-1.01529	0.316099	-3.21194	0.00131842	0.0315437			ART4	40.9068	-1.73262	0.580612	-2.98414	0.00284379	0.0385991
GREB1	7130.34	-1.15508	0.359807	-3.21029	0.00132603	0.0316812			LOC107054809	471.151	1.26143	0.423246	2.98038	0.00287888	0.038901
PLEKHH1	857.271	1.33187	0.415389	3.20633	0.00134441	0.031998			LOC101751837	601.155	1.49134	0.500448	2.98	0.00288244	0.038901
LOC107053085	19.9363	-2.03812	0.636197	-3.2036	0.00135722	0.0321772			C16orf71	4245.42	-1.02442	0.343911	-2.97872	0.00289455	0.0389898
TSPAN10	465.159	-1.96553	0.613744	-3.20252	0.00136229	0.0322556			LOC112532139	32.5529	-1.77295	0.595902	-2.97524	0.00292761	0.0393101
MIR6573	42.6001	-1.81218	0.567232	-3.19478	0.00139939	0.032953			ABCA8	448.385	1.51718	0.509946	2.97518	0.00292819	0.0393101
UBTD1	203.842	-1.04126	0.32603	-3.19375	0.00140437	0.032953			C10orf10	998.244	-1.02729	0.345652	-2.97204	0.00295832	0.0396479
PHF21B	172.725	1.20312	0.377331	3.18851	0.00143006	0.0333845			BATF3	200.929	1.40488	0.472919	2.97066	0.00297161	0.0397927
LOC107049436	8.43259	-2.99006	0.938376	-3.18642	0.00144046	0.0335844			LOC107055170	405.752	-1.11081	0.374191	-2.96857	0.00299194	0.0399642
GFRA3	53.1842	-2.14388	0.673013	-3.1855	0.00144507	0.0336388			LOC107053649	789.807	-1.95102	0.657833	-2.96583	0.00301869	0.0402542
TRIM9	435.686	-1.61631	0.507962	-3.18195	0.00146285	0.0338475			RASL10B	379.206	1.26078	0.425154	2.96547	0.00302221	0.0402676
NSMF	1371.08	-1.33178	0.418689	-3.18083	0.00146852	0.0338929			RYR2	309.476	-1.1271	0.380298	-2.96373	0.00303931	0.0404279
RPL35	6568.89	-1.18915	0.374576	-3.17466	0.00150014	0.034492			KIAA1324L	1448.66	3.65097	1.23309	2.96084	0.00306803	0.0406743
DNAJC2	3143.54	1.07229	0.33827	3.16993	0.00152474	0.0349935			LOC107051674	99.1155	-1.17226	0.396194	-2.95879	0.00308845	0.0408506
HIST1H4I	83.0128	-1.86277	0.587869	-3.16868	0.00153135	0.0350771			TSPEAR	259.015	1.4322	0.484058	2.95874	0.003089	0.0408506
DNAJB5	512.57	-1.45958	0.461933	-3.15972	0.00157922	0.0360338			LOC112532537	988.01	-1.02207	0.345664	-2.95682	0.00310832	0.0409703
LOC112531804	7784.43	-1.35651	0.429818	-3.156	0.00159946	0.0363188			ABCA12	92.1254	-1.13064	0.38308	-2.95145	0.00316283	0.0415174
MIR6639	72.5294	1.13738	0.36073	3.153	0.00161604	0.0365138			TMEM170B	1681.46	-1.02188	0.346415	-2.94988	0.00317894	0.0415998
LOC112532636	29.5805	-2.46496	0.781959	-3.15229	0.00161994	0.0365566			MAP3K20	5355.59	1.00149	0.340073	2.94492	0.00323043	0.0420139
ICOS	122.406	1.94966	0.619114	3.14911	0.0016377	0.0368133			PMP22	3534.67	1.05732	0.359225	2.94334	0.00324695	0.0420139
CYBA	1493.03	-1.12737	0.358027	-3.14885	0.00163913	0.0368133			GLI1	530.578	1.50733	0.512447	2.94144	0.00326692	0.0421898
SSTR1	60.5534	-1.81153	0.575402	-3.14829	0.0016423	0.0368338			LOC101748844	105.06	-1.58207	0.538578	-2.93751	0.00330864	0.0425908
KL	75.6242	1.5757	0.501163	3.14409	0.00166606	0.0371358			GLYATL3	102.18	2.35505	0.803328	2.93162	0.003372	0.0430935
LOC107050789	47.4262	-1.89519	0.604766	-3.13376	0.00172585	0.0381922			APOB	27.5275	3.86584	1.32024	2.92813	0.00341011	0.043511
PCSK1	270.829	1.35413	0.432518	3.1308	0.00174329	0.0385316			HRH3	165.503	-1.40865	0.481213	-2.92728	0.00341936	0.0435593
CPLX2	676.62	-1.0809	0.345763	-3.12613	0.00177122	0.0390544			COL1A2	69373.3	1.05274	0.359961	2.92459	0.0034491	0.0437961
FHL5	2344.73	1.33122	0.426094	3.12423	0.0017827	0.0392603			LOC107053599	1701.96	-1.00892	0.345078	-2.92376	0.00345831	0.0438456
LOC422757	749.909	-1.36734	0.438331	-3.11943	0.00181201	0.0395965			LOC107053009	166.911	-1.28438	0.439503	-2.92234	0.00347407	0.0439754
LOC112531119	7.61048	-5.46269	1.75126	-3.11929	0.00181286	0.0395965			CCNY	907.849	1.17964	0.403817	2.92122	0.00348667	0.0441
CENPN	530.235	1.45848	0.467592	3.11914	0.0018138	0.0395965			LOC112532901	51.4564	1.25072	0.428766	2.91702	0.00353392	0.0444594
TUBB3	1244.41	-1.24236	0.398394	-3.11842	0.00181821	0.0396127			GFRA4	3019.94	1.48501	0.509095	2.91696	0.00353458	0.0444594
RSPO4	1038.46	-1.10556	0.354676	-3.1171	0.00182637	0.0397432			CYFIP2	761.058	1.07487	0.369198	2.91136	0.00359854	0.0451927
RPP14	111.055	-1.32992	0.427621	-3.11004	0.00187063	0.0404653			LOC107049890	71.9774	1.33301	0.459545	2.90071	0.00372319	0.0463931
FAM212A	93.0743	-1.90917	0.614031	-3.10924	0.0018757	0.0404798			PLAC9	487.742	1.40251	0.483648	2.89986	0.00373331	0.0464507
CP	1249.39	1.02977	0.331607	3.10539	0.00190027	0.040961			NGEF	110.177	1.70306	0.587296	2.89983	0.00373363	0.0464507
ACTC1	140.225	-2.41375	0.777528	-3.10439	0.00190673	0.0410519			KIAA1324	965.529	2.13082	0.735893	2.89556	0.00378484	0.0468496
LOC107051255	124.268	-1.70993	0.551423	-3.10095	0.00192903	0.0413859			LOC107053247	77.6833	-1.19514	0.413093	-2.89314	0.0038141	0.0471052
LOC112529973	163.088	-1.50155	0.484287	-3.10053	0.00193177	0.0413961			KCNH1	1024.37	-1.08361	0.374785	-2.89128	0.00383674	0.0473277
HNF4beta	85.8767	-1.62783	0.525324	-3.09872	0.0019436	0.0415054			GTF2A1L	1185.42	-1.16676	0.40366	-2.89045	0.00384691	0.0474166
LOC107054976	7.55096	-3.92831	1.26772	-3.09872	0.00194361	0.0415054			BFSP1	260.748	-1.11188	0.384763	-2.88978	0.00385518	0.0474817
LOC112532875	131.029	-1.81913	0.587062	-3.0987	0.00194369	0.0415054			FAM20C	1496.14	1.7787	0.617084	2.88242	0.00394632	0.048306
GRASP	192.438	-1.54837	0.500236	-3.09528	0.00196624	0.0418892			LOC112530970	96.2888	1.32624	0.460444	2.88034	0.00397249	0.0485891
LOC107050990	584.654	-1.7057	0.551676	-3.09184	0.0019892	0.042329			S100A11	2734.33	1.23517	0.429098	2.87852	0.00399542	0.0487949
ADIPOQ	2787.52	-2.12155	0.688321	-3.0822	0.00205475	0.0435211			APOV1	134.721	2.86483	0.995792	2.87693	0.00401562	0.0488189
LOC101747727	85.2999	1.33565	0.433515	3.08099	0.00206314	0.0435978			EVA1CL	139.465	1.37167	0.477349	2.87351	0.00405941	0.0492373
LOC101747370	48.9809	-1.97584	0.641745	-3.07886	0.00207795	0.0438096			LOC107054138	166.327	-1.18884	0.414496	-2.86817	0.00412856	0.0499003
PITX3	252.897	-2.06958	0.672492	-3.07748	0.00208759	0.0439621			AKIP1	202.836	1.0406	0.362889	2.86753	0.00413687	0.0499491
GNMT	482.079	-1.01443	0.329926	-3.07472	0.00210699	0.0441164			PIGBOS1	609.435	1.23012	0.221439	5.55512	2.77423e-08	2.33065e-05
TMEM208	465.635	-1.02375	0.33314	-3.07304	0.0021189	0.0443151			SERF2	1222.82	1.03351	0.3363	3.07317	0.00211798	0.0325075
LOC107051353	59.5294	-1.64055	0.534919	-3.06691	0.00216287	0.04508			CNN1	6457.42	2.08112	0.518782	4.01156	6.03188e-05	0.00341422
LOC112529996	9.72105	-2.74634	0.89636	-3.06387	0.00218491	0.0454874			SOX17	589.967	1.76924	0.542523	3.26114	0.00110966	0.0212124
TPBGL	26.6795	-2.07722	0.679175	-3.05844	0.00222491	0.046058			PTX3	422.059	2.1757	0.609313	3.57075	0.000355965	0.0106006
SYT15	277.699	1.42505	0.466741	3.0532	0.00226416	0.0466591			LOC112531294	91.2956	-3.6978	0.618918	-5.97461	2.30642e-09	3.06792e-06
FAM189A2	1267.6	-1.66073	0.544187	-3.05177	0.002275	0.0468297			IL13RA2	755.44	1.45855	0.391571	3.72487	0.000195418	0.00735675
TESPA1	104.765	-2.70289	0.886105	-3.0503	0.00228611	0.0470054			LOC107050352	4008.28	1.07254	0.258202	4.15387	3.26905e-05	0.00236111
SMOC1	625.653	-1.68565	0.552827	-3.04915	0.00229489	0.047133			TIMM13	779.553	1.19765	0.259419	4.61667	3.89938e-06	0.000669268
LOC112530104	80.1658	-1.31789	0.433054	-3.04324	0.00234043	0.0478871			SELENOH	1872.57	1.14141	0.38713	2.94838	0.00319444	0.041636
NEFH	464.4	-1.16477	0.38329	-3.03887	0.00237468	0.048391			ACTG2	30820.7	1.94979	0.546981	3.56465	0.00036434	0.0107299
TRPT1	68.38	-1.33657	0.440438	-3.03463	0.00240829	0.0489667			COX8A	1951.64	1.124	0.211201	5.32194	1.02669e-07	5.00809e-05
KIAA1107	1453.02	1.05582	0.348096	3.03314	0.00242023	0.0491549			DES	33061.7	1.39987	0.397371	3.52284	0.000426955	0.011694
PIGBOS1	177.445	-2.54873	0.310254	-8.21498	2.12206e-16	6.46486e-13			NKX2-3	745.6	1.57485	0.34588	4.55317	5.28438e-06	0.00081105
SERF2	378.032	-2.38434	0.304135	-7.83972	4.51549e-15	9.17096e-12			RPS28	9661.29	1.00385	0.224385	4.47379	7.68463e-06	0.000981296
CNN1	3204.22	-4.46001	0.631247	-7.0654	1.60157e-12	1.171e-09			GJB1	784.076	1.97404	0.517037	3.81799	0.000134544	0.00563901
SOX17	124.65	-2.05922	0.314383	-6.55003	5.7525e-11	2.76711e-08			LOC107053674	1034.61	1.88401	0.473954	3.97509	7.03541e-05	0.00378112
PTX3	133.254	-4.41461	0.680265	-6.48954	8.61007e-11	3.66008e-08			MED11	1562.82	1.05052	0.260746	4.0289	5.60386e-05	0.00328339
LOC112531294	149.643	2.11123	0.327411	6.44826	1.13144e-10	4.49598e-08			IFI27L2	1284.64	1.87827	0.635846	2.95397	0.00313711	0.0412816
IL13RA2	436.2	-2.04404	0.317626	-6.43537	1.23176e-10	4.59496e-08			VSTM2L	467.203	1.62707	0.411916	3.95002	7.8146e-05	0.00406308
LOC107050352	1186.38	-1.46004	0.227242	-6.42506	1.31822e-10	4.81914e-08			TAGLN	45352.5	2.01613	0.422684	4.76983	1.84378e-06	0.000415586
TIMM13	174.996	-1.72378	0.274945	-6.26954	3.62119e-10	1.14124e-07			LOC101747820	171.122	1.63255	0.505999	3.22638	0.00125367	0.0231341
SELENOH	322.435	-1.40422	0.226918	-6.18824	6.08411e-10	1.74936e-07			LOC107055568	452.586	1.71071	0.466716	3.66542	0.000246937	0.00856873
ACTG2	16015.9	-3.60649	0.593333	-6.07836	1.21417e-09	3.26378e-07			LOC112533603	96.2698	1.40303	0.423769	3.31083	0.000930202	0.0189871
COX8A	397.076	-1.77743	0.296147	-6.00184	1.95095e-09	4.88513e-07			LOC107056280	5021	1.06152	0.299813	3.5406	0.00039922	0.0113348
DES	23871.5	-3.09616	0.5227	-5.92339	3.15377e-09	7.48673e-07			OST4	3261.42	1.14793	0.2636	4.35481	1.33182e-05	0.00137152
NKX2-3	258.946	-3.59715	0.61621	-5.83754	5.29785e-09	1.19555e-06			HSPB1	6516.78	1.54417	0.339987	4.54185	5.5763e-06	0.000846303
RPS28	3429.25	-2.47165	0.43081	-5.73721	9.62516e-09	2.06986e-06			ARX	3975.2	1.08875	0.197484	5.5131	3.52558e-08	2.47904e-05
GJB1	311.209	-1.71658	0.304776	-5.63228	1.77846e-08	3.61206e-06			LVRN	145.315	3.65221	0.753835	4.84483	1.26719e-06	0.000337116
LOC107053674	736.903	-2.80665	0.505571	-5.55145	2.83303e-08	5.1785e-06			ELOVL3	212.437	1.23312	0.365441	3.37435	0.000739914	0.0164324
MED11	450.905	-2.21532	0.399567	-5.54431	2.95119e-08	5.28871e-06			TPPP3	909.984	1.80478	0.573266	3.14825	0.00164252	0.0278027
IFI27L2	367.422	-2.65405	0.487177	-5.44782	5.09897e-08	7.96616e-06			OLFML3	1999.49	1.57418	0.35096	4.48537	7.27864e-06	0.00096818
VSTM2L	203.511	-2.69585	0.495496	-5.44071	5.30689e-08	8.22073e-06			MYL4	332.942	2.70988	0.491842	5.50965	3.59558e-08	2.47904e-05
TAGLN	27813.5	-3.22821	0.62291	-5.18247	2.18964e-07	3.02825e-05			MATN3	10036.9	1.88556	0.462051	4.08085	4.48717e-05	0.00286978
LOC101747820	106.58	-2.5721	0.497025	-5.17499	2.27929e-07	3.06346e-05			SIX2	401.596	1.06101	0.320042	3.31521	0.000915757	0.0188004
LOC107055568	65.1333	-2.68897	0.524658	-5.12518	2.9725e-07	3.7996e-05			LOC107050883	391.103	1.21354	0.239447	5.0681	4.01805e-07	0.000145764
LOC112533603	343.575	-2.52833	0.51177	-4.94037	7.79734e-07	8.74402e-05			LOC112530169	506.215	1.06937	0.249194	4.29132	1.77613e-05	0.00162734
LOC107056280	2490.07	-2.06761	0.42586	-4.85514	1.20299e-06	0.000126861			VEPH1	155.839	2.26156	0.527286	4.28906	1.79433e-05	0.00162734
OST4	565.556	-1.50371	0.310387	-4.84463	1.26845e-06	0.000132492			HSPB7	295.901	2.13411	0.552089	3.86552	0.000110852	0.0050411
HSPB1	3407.04	-2.03044	0.421111	-4.82163	1.42389e-06	0.000145404			DDIT4	6427.2	1.05575	0.275368	3.83397	0.000126093	0.00543971
ARX	1714.06	-2.20106	0.457986	-4.80596	1.5401e-06	0.000155533			ESYT3	200.851	-1.12689	0.285696	-3.94436	8.00133e-05	0.00413324
LVRN	66.5943	-4.04105	0.856532	-4.71792	2.38271e-06	0.000223352			HGH1	620.162	1.09752	0.2278	4.81792	1.45065e-06	0.000361802
ELOVL3	101.355	-2.15624	0.467062	-4.6166	3.90074e-06	0.000337923			ACTA1	9528.52	1.76649	0.579777	3.04685	0.00231256	0.0342422
TPPP3	686.557	-3.20078	0.698667	-4.58127	4.62157e-06	0.000394756			TMC3	411.263	1.48731	0.487158	3.05303	0.00226546	0.0337956
OLFML3	998.131	-2.13631	0.469885	-4.54646	5.45566e-06	0.000453291			ITGA7	1608.69	1.13803	0.322789	3.52562	0.0004225	0.011694
MYL4	182.012	-2.67243	0.588312	-4.54254	5.55815e-06	0.000457646			LAMA2	3031.26	1.08838	0.288359	3.7744	0.00016039	0.00636853
MATN3	3474.2	-2.64039	0.588258	-4.48848	7.1732e-06	0.000546329			JUND	3398.56	1.13527	0.262542	4.32413	1.53132e-05	0.00149956
SIX2	186.307	-2.3042	0.518894	-4.4406	8.97099e-06	0.00066389			EMILIN1	9263.97	1.12651	0.249647	4.51242	6.4092e-06	0.000889597
LOC107050883	66.733	-1.71887	0.393847	-4.36431	1.27525e-05	0.000866555			MYL9	19301.5	1.43038	0.336904	4.24565	2.17962e-05	0.00183111
LOC112530169	306.143	-1.93728	0.444975	-4.35368	1.33874e-05	0.000899662			SYNC	1095.44	1.32617	0.329204	4.02841	5.61562e-05	0.00328339
VEPH1	53.2515	-3.57629	0.823035	-4.34525	1.39119e-05	0.000927324			RTN2	210.49	1.06505	0.366863	2.90312	0.00369466	0.0461457
HSPB7	241.199	-3.20039	0.742296	-4.31147	1.62173e-05	0.00106249			CRTAC1	867.45	1.33577	0.387086	3.45084	0.000558843	0.0138365
DDIT4	5766.33	-2.01111	0.468173	-4.29565	1.74181e-05	0.00112107			LOC112531208	120.074	2.68263	0.809579	3.31361	0.00092101	0.01884
ESYT3	299.195	1.43891	0.346884	4.14809	3.35266e-05	0.00188564			S100A10	3578.18	1.24561	0.309819	4.02044	5.80886e-05	0.00333933
HGH1	222.737	-1.65148	0.400011	-4.12858	3.65018e-05	0.00202681			TPM2	20755.6	1.31047	0.326119	4.01837	5.86012e-05	0.00333933
ACTA1	6310.42	-2.64133	0.645598	-4.09129	4.28973e-05	0.00231988			JTB	3672.94	1.04013	0.325006	3.20034	0.00137266	0.0247296
TMC3	227.111	-2.10446	0.520283	-4.04484	5.2358e-05	0.0027189			PTCH2	295.172	1.72323	0.576408	2.98961	0.00279338	0.0381419
ITGA7	1570.81	-2.73735	0.677542	-4.04013	5.34226e-05	0.00275561			KCNH2	1648.73	1.01508	0.303505	3.34451	0.00082429	0.0174964
LAMA2	2626.67	-1.31698	0.329923	-3.99177	6.55813e-05	0.00319669			LOC112533602	222.062	2.06745	0.659574	3.13453	0.00172131	0.0286204
JUND	1321.22	-1.68228	0.422582	-3.98094	6.86433e-05	0.00331093			CGREF1	196.954	1.41327	0.430343	3.28405	0.00102325	0.0199919
EMILIN1	3956.03	-2.12807	0.537198	-3.96143	7.45027e-05	0.00354645			SLC10A4	279.949	3.41636	0.706186	4.83776	1.3131e-06	0.00033806
MYL9	12645.6	-1.89149	0.483863	-3.90915	9.26224e-05	0.00425388			P2RX1	604.793	1.37829	0.242947	5.67321	1.4015e-08	1.39817e-05
SYNC	814.429	-2.23653	0.574106	-3.89567	9.79257e-05	0.00440883			PSD	6912.39	1.32266	0.318335	4.15493	3.25389e-05	0.00236085
RTN2	122.251	-2.3209	0.608772	-3.81244	0.000137604	0.00574261			BRK1	708.196	1.38263	0.395801	3.49325	0.000477176	0.0126444
CRTAC1	504.666	-1.22551	0.322106	-3.80469	0.000141983	0.00585848			C1H12ORF57	2847.09	1.23949	0.287721	4.30796	1.64768e-05	0.00156549
LOC112531208	135.217	-1.57598	0.417176	-3.77773	0.000158265	0.00635808			CDO1	186.935	2.49297	0.657838	3.78964	0.000150866	0.00608112
S100A10	959.798	-1.50205	0.405317	-3.70585	0.000210683	0.00784332			LOC112531963	391.319	1.4919	0.505905	2.94897	0.00318838	0.041636
TPM2	11712.3	-1.63635	0.442585	-3.69725	0.000217951	0.00801916			SFRP5	666.362	1.49559	0.438974	3.40701	0.000656797	0.0153434
JTB	922.151	-1.08985	0.296264	-3.67863	0.00023449	0.0084876			NCS1	1732.9	2.54656	0.463338	5.4961	3.88272e-08	2.47904e-05
PTCH2	307.252	1.09346	0.303617	3.60146	0.000316437	0.0108318			BGLAP	239.865	1.57841	0.416197	3.79246	0.000149162	0.00604616
KCNH2	1482.1	-1.90276	0.529243	-3.59524	0.00032409	0.0110523			LOC112533410	2493.68	1.22911	0.338066	3.63571	0.000277213	0.00927648
LOC112533602	489.554	-1.67703	0.467172	-3.58975	0.000330995	0.011225			HHIP	120.543	3.18073	0.940467	3.38208	0.000719402	0.0161279
CGREF1	97.7457	-2.34627	0.657311	-3.5695	0.000357658	0.0119518			FOXC1	175.415	1.11289	0.267021	4.1678	3.07548e-05	0.00230473
SLC10A4	25.5026	-1.96668	0.551546	-3.56576	0.00036281	0.0120578			LOC107054264	109.954	-1.82082	0.447435	-4.06946	4.71231e-05	0.00295336
P2RX1	450.414	-2.40101	0.678146	-3.54055	0.000399296	0.012941			LOC112533601	6748.42	1.47789	0.423105	3.49298	0.00047767	0.0126444
PSD	4830.85	-1.45683	0.412417	-3.53243	0.000411756	0.0131123			FJX1	580.378	1.4433	0.501625	2.87724	0.00401166	0.0488189
BRK1	157.451	-1.44031	0.408327	-3.52735	0.000419744	0.0133203			SRD5A2	323.456	1.3903	0.417634	3.329	0.000871591	0.0181623
C1H12ORF57	1069.07	-1.37202	0.390175	-3.51643	0.000437398	0.0137611			RPRML	127.964	3.23458	0.651891	4.96184	6.983e-07	0.000202659
CDO1	139.119	-1.66438	0.474435	-3.50814	0.000451248	0.0140998			INPP1	648.514	1.01388	0.325994	3.11012	0.0018701	0.0301251
LOC112531963	339.873	-2.25589	0.644271	-3.50146	0.000462716	0.0142871			TNC	6737.17	1.96392	0.520119	3.77591	0.000159426	0.00634603
SFRP5	392.514	-1.40181	0.401137	-3.49458	0.000474804	0.0144849			LOC112531894	160.444	2.46624	0.737036	3.34615	0.000819408	0.0174677
NCS1	839.657	-2.20788	0.637075	-3.46565	0.000528958	0.0154701			PRUNE2	1903.27	1.52578	0.511764	2.98142	0.00286918	0.0388446
BGLAP	104.15	-1.82363	0.5266	-3.46303	0.000534126	0.0155766			UTS2B	85.5432	2.72938	0.644989	4.23167	2.31958e-05	0.00188904
LOC112533410	1084.76	-2.3743	0.699387	-3.39483	0.000686705	0.0191346			TLX2	394.504	3.1561	0.764603	4.12777	3.66299e-05	0.00253541
HHIP	131.418	1.48151	0.441698	3.35412	0.000796172	0.0213391			SMTN	6030.74	1.15964	0.266073	4.35835	1.3105e-05	0.0013672
FOXC1	128.429	-1.6355	0.490016	-3.33765	0.000844896	0.0221744
LOC107054264	204.722	1.46493	0.445403	3.28899	0.00100546	0.0258129
LOC112533601	5943.63	-1.35538	0.421676	-3.21426	0.0013078	0.031389
FJX1	118.377	-1.32815	0.415466	-3.19677	0.00138976	0.0327785
SRD5A2	220.436	-1.18523	0.373921	-3.16973	0.00152579	0.0349935
RPRML	7.41969	-4.52012	1.43185	-3.15684	0.00159491	0.0362604
INPP1	362.238	-1.71511	0.557388	-3.07704	0.00209065	0.0439687
TNC	7063.67	-1.83075	0.59511	-3.07632	0.00209572	0.0439813
LOC112531894	267.555	1.24208	0.4039	3.0752	0.00210358	0.0440957
PRUNE2	2853.64	-2.02804	0.662215	-3.06252	0.00219485	0.0456101
UTS2B	16.4122	-2.68361	0.876313	-3.06239	0.00219579	0.0456101
TLX2	56.1751	-1.78672	0.583632	-3.06138	0.00220319	0.0457117
SMTN	5825.11	-1.59621	0.523771	-3.04753	0.00230729	0.0473344
