# Supplementary material for: Understanding Transcriptomic and Serological Differences between Forced Molting and Natural Molting in Laying Hens
Source: Genes (Basel). 2021 Dec 29;13(1):89. doi: 10.3390/genes13010089 (PMC8774386; doi:10.3390/genes13010089)
Supplement: Supplementary file 1 [file genes-13-00089-s001.zip › Additional file 12.xlsx]

## Sheet: Sheet1
The GO and KEGG analysis of unique ovarian DEGs in from the group of FM_1-vs-FM_2
Category	Term	Count	%	PValue	Genes
GOTERM_BP_DIRECT	GO:0006412~translation	12	2.66075	1.97646e-05	RPS15, MRPL41, EIF5B, RPL12, MRPS12, RPL35, MRPS21, RPL13, MRPL17, RPS20, RPS27A, RPS23
GOTERM_BP_DIRECT	GO:0007596~blood coagulation	4	0.886918	0.0282452	F10, F13A1, PAPSS2, F2RL2
GOTERM_BP_DIRECT	GO:0046676~negative regulation of insulin secretion	3	0.665188	0.0303717	SREBF1, VSNL1, INHBB
GOTERM_BP_DIRECT	GO:0051383~kinetochore organization	2	0.443459	0.0365749	SMC4, SMC2
GOTERM_CC_DIRECT	GO:0005747~mitochondrial respiratory chain complex I	5	1.10865	0.00322832	NDUFB6, NDUFS6, NDUFS5, NDUFA2, NDUFV1
GOTERM_CC_DIRECT	GO:0072562~blood microparticle	5	1.10865	0.00987354	ACTC1, F13A1, ANGPTL4, CP, JCHAIN
GOTERM_CC_DIRECT	GO:0005578~proteinaceous extracellular matrix	8	1.77384	0.0112539	FBN3, COL16A1, EPYC, ADAMTS19, CRISPLD2, SMOC1, ADAMTSL3, ZP3
GOTERM_CC_DIRECT	GO:0022627~cytosolic small ribosomal subunit	4	0.886918	0.0151512	RPS15, RPS20, RPS27A, RPS23
GOTERM_CC_DIRECT	GO:0005576~extracellular region	11	2.43902	0.0347013	CST3, C1QTNF3, ADCYAP1, F10, CCLI7, ADIPOQ, PGR, TXN, TULP1, VIP, NBL1
GOTERM_MF_DIRECT	GO:0003735~structural constituent of ribosome	12	2.66075	5.86613e-05	RPS15, MRPL41, RPLP1, RPL12, MRPS12, RPL35, MRPS21, RPL13, MRPL17, RPS20, RPS27A, RPS23
GOTERM_MF_DIRECT	GO:0003707~steroid hormone receptor activity	4	0.886918	0.0354476	NR5A2, PGR, NR0B1, HNF4BETA
GOTERM_MF_DIRECT	GO:0044822~poly(A) RNA binding	19	4.21286	0.0398706	EIF5B, SSB, RPL12, MRPS12, HMGB2, MRPL54, MRPL41, RIMS1, DNAJC2, RALYL, RPL13, RPS20, HIST1H4I, PIN4, SEC61B, RPS27A, PTRF, RPS23, SNTB2
GOTERM_MF_DIRECT	GO:0004222~metalloendopeptidase activity	5	1.10865	0.0485357	MMP27, ADAMTS19, ADAMTS1, MMEL1, MMP10
KEGG_PATHWAY	gga03010:Ribosome	12	2.66075	4.41554e-05	RPS15, RPLP1, RPL12, MRPS12, RPL35, RPL35A, MRPS21, RPL13, MRPL17, RPS20, RPS27A, RPS23
KEGG_PATHWAY	gga00190:Oxidative phosphorylation	11	2.43902	0.00018044	NDUFA13, NDUFA6, NDUFB6, NDUFS6, NDUFS5, NDUFA2, NDUFB2, NDUFC2, ATP5G3, NDUFV1, ATP5L
KEGG_PATHWAY	gga04350:TGF-beta signaling pathway	6	1.33038	0.0225085	FST, ID1, ID4, INHBB, NBL1, SMAD7
The GO and KEGG analysis of unique ovarian DEGs in from the group of NM_1-vs-NM_2
Category	Term	Count	%	PValue	Genes
GOTERM_BP_DIRECT	GO:0048709~oligodendrocyte differentiation	5	1.09409	0.000207192	NLGN3, PTPRZ1, TRPC4, SOX9, SOX10
GOTERM_BP_DIRECT	GO:0071773~cellular response to BMP stimulus	4	0.875274	0.000848475	ID2, SCX, GATA5, SOX9
GOTERM_BP_DIRECT	GO:0007155~cell adhesion	9	1.96937	0.0084667	COMP, COL18A1, NOV, NTM, TNR, CNTN2, COL8A1, IGFBP7, THY1
GOTERM_BP_DIRECT	GO:0030199~collagen fibril organization	4	0.875274	0.0125485	COL1A2, ANXA2, DPT, FMOD
GOTERM_BP_DIRECT	GO:0050673~epithelial cell proliferation	3	0.656455	0.0128558	C26H6ORF89, COL8A1, HNF1B
GOTERM_BP_DIRECT	GO:0001525~angiogenesis	7	1.53173	0.0171984	COL18A1, ESM1, NOV, ANXA2, COL8A1, THY1, EPHB3
GOTERM_BP_DIRECT	GO:0006366~transcription from RNA polymerase II promoter	7	1.53173	0.0198453	GTF2A1L, GATA5, SOX9, TBX5, SOX10, HOXA5, HOXD8
GOTERM_BP_DIRECT	GO:0007158~neuron cell-cell adhesion	3	0.656455	0.02006	NLGN3, TNR, CNTN2
GOTERM_BP_DIRECT	GO:0043408~regulation of MAPK cascade	4	0.875274	0.0265569	NPFFR2, MSTN, TGFB3, INHBA
GOTERM_BP_DIRECT	GO:0048566~embryonic digestive tract development	3	0.656455	0.0285686	TGFB3, RARRES2, SOX9
GOTERM_BP_DIRECT	GO:0060173~limb development	4	0.875274	0.0343347	COMP, ID2, WNT8A, TBX5
GOTERM_BP_DIRECT	GO:0048468~cell development	4	0.875274	0.0401034	MSTN, TRAF6, GATA5, INHBA
GOTERM_BP_DIRECT	GO:0003415~chondrocyte hypertrophy	2	0.437637	0.0444169	ID2, SOX9
GOTERM_BP_DIRECT	GO:0003166~bundle of His development	2	0.437637	0.0444169	ID2, TBX5
GOTERM_BP_DIRECT	GO:0060959~cardiac neuron development	2	0.437637	0.0444169	ID2, SOX10
GOTERM_CC_DIRECT	GO:0005623~cell	12	2.62582	0.000364569	GCM2, SOX2, AVBD10, CSRP1, MSTN, ACTN1, S100A6, SLIT1, THY1, EFHC2, SOX10, GFAP
GOTERM_CC_DIRECT	GO:0005615~extracellular space	27	5.9081	0.000603732	COL18A1, SERPINB12, NRN1, MSTN, WNT8A, DPT, SEMA3F, FSTL3, FAM132A, COMP, C5, AVBD10, NPY, IGFBP7, PTGDS, CTSD, S100A11, ANXA2, TGFB3, INHBA, SEMA3DL, OVST, COL1A2, RBP3, CFAP58, FMOD, CBLN4
GOTERM_CC_DIRECT	GO:0005887~integral component of plasma membrane	25	5.47046	0.00136866	NPFFR2, NLGN3, SLC22A3, PMEL, GPR20, TLR1A, AQP4, SLC7A3, TSPAN8, SLC22A16, SLC16A6, SLC16A3, IFITM5, KCNH1, EPHB3, SLC19A2, TRPC7, TRPA1, FAM26D, TRPC4, SLC39A12, NPC1, RHAG, CSPG4, KCNK1
GOTERM_CC_DIRECT	GO:0031012~extracellular matrix	8	1.75055	0.00280366	COMP, ANXA2, TGFB3, APOH, RARRES2, DPT, COL8A1, IGFBP7
GOTERM_CC_DIRECT	GO:0005576~extracellular region	14	3.06346	0.0085475	GSN, MSTN, WFIKKN1, INHBA, NTS, DKK3, ESM1, AVBD10, FGF14, NOV, NPY, PTGDS, OC3, HABP2
GOTERM_CC_DIRECT	GO:0042627~chylomicron	3	0.656455	0.00963376	APOV1, APOH, APOB
GOTERM_CC_DIRECT	GO:0034361~very-low-density lipoprotein particle	3	0.656455	0.0197552	APOV1, APOH, APOB
GOTERM_CC_DIRECT	GO:0001725~stress fiber	4	0.875274	0.0336463	CSRP1, ACTN1, TBX5, PDLIM7
GOTERM_CC_DIRECT	GO:0072534~perineuronal net	2	0.437637	0.0440522	PTPRZ1, TNR
GOTERM_MF_DIRECT	GO:0005509~calcium ion binding	17	3.71991	0.013814	NECAB2, CRB1, CUBN, GSN, ANXA2, ACTN1, RPH3A, COMP, MYL6, PLCB4, S100A6, SLIT1, CAPN2, S100A11, OC3, HABP2, CDH19
GOTERM_MF_DIRECT	GO:0003705~transcription factor activity, RNA polymerase II distal enhancer sequence-specific binding	4	0.875274	0.0254078	GATA5, HNF1B, SOX9, SOX10
GOTERM_MF_DIRECT	GO:0005198~structural molecule activity	6	1.31291	0.0291163	COL18A1, KRT15, KRT14, CLDN19, NES, GFAP
GOTERM_MF_DIRECT	GO:0005178~integrin binding	3	0.656455	0.0348021	ESM1, NOV, THY1
KEGG_PATHWAY	gga00260:Glycine, serine and threonine metabolism	4	0.875274	0.0383885	AOC3, GRHPR, GATM, PHGDH
KEGG_PATHWAY	gga00220:Arginine biosynthesis	3	0.656455	0.040065	GPT2, ASL2, ASS1
