# Supplementary material for: Understanding Transcriptomic and Serological Differences between Forced Molting and Natural Molting in Laying Hens
Source: Genes (Basel). 2021 Dec 29;13(1):89. doi: 10.3390/genes13010089 (PMC8774386; doi:10.3390/genes13010089)
Supplement: Supplementary file 1 [file genes-13-00089-s001.zip › Additional file 2.xlsx]

## Sheet: Sheet1
The GO and KEGG analysis of DEGs in hypothalamus from the group of FM_1-vs-NM_1
Category	Term	Count	PValue	Genes
BP	GO:0006412~translation	25	4.30989e-16	RPL30, RPL32, RPL12, RPL34, MRPS12, RPL36A, RPS15, MRPL41, RPS16, RPL13, RPL35, RPL38, RPS27A, MRPS21, RPL23A, MRPL23, RPS28, RPS29, RPL37A, NHP2, RPL24, RPS20, RPL27, RPS21, RPS23
BP	GO:0007166~cell surface receptor signaling pathway	9	0.00178794	CD79B, FCER1G, SS2, ADGRV1, NPY4R, MIF, CD3E, CD3D, CRHR2
BP	GO:0019885~antigen processing and presentation of endogenous peptide antigen via MHC class I	3	0.00298075	TAP2, TAP1, B2M
BP	GO:0002181~cytoplasmic translation	4	0.00517729	RPLP1, RPL36, RPL22L1, RPL29
BP	GO:0019731~antibacterial humoral response	3	0.00723134	B2M, JCHAIN, AVD
BP	GO:0045087~innate immune response	8	0.0083653	MX1, CYBA, PTX3, MIF, JAK3, B2M, RELA, JCHAIN
BP	GO:0090190~positive regulation of branching involved in ureteric bud morphogenesis	3	0.03388	LHX1, NOG, SIX1
BP	GO:0050766~positive regulation of phagocytosis	3	0.0389468	AHSG, CYBA, PTX3
BP	GO:0015986~ATP synthesis coupled proton transport	3	0.0442806	ATP5I, ATP5H, ATP5G3
BP	GO:0000027~ribosomal large subunit assembly	3	0.0442806	RPL12, RPL24, RPL23A
BP	GO:0032812~positive regulation of epinephrine secretion	2	0.0448516	VIP, LOC100859819
BP	GO:0021913~regulation of transcription from RNA polymerase II promoter involved in ventral spinal cord interneuron specification	2	0.0448516	PAX6, EVX1
BP	GO:0042474~middle ear morphogenesis	3	0.0498667	NOG, SIX1, RPL38
MF	GO:0003735~structural constituent of ribosome	28	1.88485e-18	RPL30, RPL32, RPLP1, RPL12, RPL34, MRPS12, RPL36A, RPS15, MRPL41, RPS16, RPL36, RPL13, RPL35, RPL38, RPS27A, MRPS21, RPL23A, MRPL23, RPS28, RPS29, RPL37A, RPL24, RPS20, RPL22L1, RPL27, RPL29, RPS21, RPS23
MF	GO:0044822~poly(A) RNA binding	31	3.44551e-05	RPL30, RPL32, RPL12, MRPS12, MRPL54, OASL, MRPL41, RPS16, S100A16, RPL36, RPL13, SEC61B, LLPH, CFAP65, RPS27A, PYM1, RPL23A, NPM3, LSM8, MOV10, RPS28, RPL37A, SNRPG, NHP2, RPL24, RPS20, PIN4, RPL27, RPL29, RPS21, RPS23
MF	GO:0004869~cysteine-type endopeptidase inhibitor activity	4	0.00121623	CST3, AHSG, BIRC5, KNG1
MF	GO:0003723~RNA binding	12	0.00432841	RPS15, NANOS1, LSM8, MOV10, RPS28, RPL30, RPL34, IFIT5, RPL13, SNRPE, RPL38, MRPL23
MF	GO:0004888~transmembrane signaling receptor activity	4	0.0321922	CD79B, FCER1G, CD3E, CD3D
MF	GO:0004129~cytochrome-c oxidase activity	3	0.049618	COX7A2, COX6C, COX7C
CC	GO:0022625~cytosolic large ribosomal subunit	16	9.49257e-14	RPL30, RPL32, RPLP1, RPL12, RPL34, RPL36A, RPL23A, RPL37A, RPL36, RPL24, RPL13, RPL35, RPL38, RPL22L1, RPL27, RPL29
CC	GO:0022627~cytosolic small ribosomal subunit	8	2.86659e-06	RPS15, RPS28, RPS16, RPS29, RPS20, RPS27A, RPS21, RPS23
CC	GO:0005747~mitochondrial respiratory chain complex I	8	9.35333e-06	NDUFS6, NDUFS5, NDUFA2, NDUFB3, NDUFAB1, NDUFA1, NDUFV3, NDUFV1
CC	GO:0005683~U7 snRNP	3	0.0052765	LSM10, SNRPG, SNRPE
CC	GO:0072562~blood microparticle	5	0.0210523	AHSG, STOM, F13A1, KNG1, JCHAIN
CC	GO:0070062~extracellular exosome	46	0.0292259	CFD, RPL30, RPLP1, RPL12, NDUFB3, ATP5H, UQCR10, PCDH12, EVPL, NCALD, KNG1, JCHAIN, CD79B, RPS16, S100A16, GNG7, C1QTNF5, FAM3B, STOM, TEKT3, RPS27A, B2M, S100A10, CUBN, PPIL1, ADGRV1, AHSG, RPL23A, ARPC4, MIF, PTRHD1, RHOB, DUSP23, RPS28, MLPH, RBP5, RPS29, ALDH1A1, RPL37A, S100A6, RPL24, RPS20, SNRPE, PIN4, RPL27, MYO1G
CC	GO:0005925~focal adhesion	12	0.0352467	RPL30, RPS16, RPS29, RPLP1, RPL12, RPL37A, FHL1, NEXN, RPL38, RPL27, B2M, RHOB
CC	GO:0005682~U5 snRNP	3	0.0363554	SNRPG, SNRPE, TXNL4A
CC	GO:0042825~TAP complex	2	0.0465783	TAP2, TAP1
CC	GO:0046540~U4/U6 x U5 tri-snRNP complex	3	0.0474603	LSM8, SNRPE, TXNL4A
KEGG	gga03010:Ribosome	33	2.01427e-23	RPL30, RPL32, RPLP1, RPL12, RPL34, MRPS12, RPL36A, RPS27L, MRPL12, MRPL34, RPS15, RPS16, RPL36, RPL13, RPL35, RPLP2, RPL38, RPS27A, RPL35A, MRPS21, RPL23A, MRPL23, MRPL24, RPS28, RPS29, RPL37A, RPL24, RPS20, RPL22L1, RPL27, RPL29, RPS21, RPS23
KEGG	gga00190:Oxidative phosphorylation	29	4.06013e-19	NDUFA13, NDUFB4, COX17, NDUFB3, NDUFB2, COX7A2, ATP5I, ATP5G3, ATP5H, UQCR10, COX7C, ATP5G1, UQCRH, ATP5L, ATP5E, NDUFV3, NDUFV1, COX8A, NDUFA7, NDUFA6, NDUFA2, NDUFA1, NDUFC2, COX6C, ATP5J2, UQCRQ, NDUFS6, NDUFS5, NDUFAB1
KEGG	gga04260:Cardiac muscle contraction	8	0.00176869	COX8A, UQCRQ, COX7A2, UQCR10, COX6C, COX7C, UQCRH, MYH7
KEGG	gga03040:Spliceosome	8	0.0349345	LSM8, PPIL1, SNRPG, SNRPE, SNRPF, TXNL4A, BCAS2, LSM3
