# Supplementary material for: Understanding Transcriptomic and Serological Differences between Forced Molting and Natural Molting in Laying Hens
Source: Genes (Basel). 2021 Dec 29;13(1):89. doi: 10.3390/genes13010089 (PMC8774386; doi:10.3390/genes13010089)
Supplement: Supplementary file 1 [file genes-13-00089-s001.zip › Additional file 3.xlsx]

## Sheet: Sheet1
The DEGs of ovary in the group of FM_1-vs-NM_1
genes	baseMean	log2FoldChange	lfcSE	stat	pvalue	padj
COX8A	1465.43	-3.97909	0.280157	-14.2031	8.76531e-46	1.70862e-41
PTX3	362.058	-5.93775	0.455829	-13.0263	8.67458e-39	8.45468e-35
OST4	2458.46	-4.00939	0.313942	-12.7711	2.37736e-37	1.54473e-33
KCNK9	443.875	-4.83874	0.381666	-12.678	7.83458e-37	3.81799e-33
PIGBOS1	465.371	-4.12361	0.327207	-12.6025	2.04631e-36	7.97774e-33
NDUFAB1	1385.54	-3.21791	0.257206	-12.511	6.49751e-36	2.11093e-32
TIMM13	598.813	-3.8192	0.312631	-12.2163	2.54357e-34	7.08312e-31
LOC107050883	296.629	-4.21903	0.346222	-12.1859	3.69561e-34	9.00482e-31
COX5A	1037.82	-3.13503	0.263571	-11.8945	1.26469e-32	2.73917e-29
ATPIF1	3318.56	-3.54346	0.299203	-11.843	2.34001e-32	4.56139e-29
SEZ6L	633.588	-5.36834	0.458837	-11.6999	1.27655e-31	2.26216e-28
CNN1	5521.22	-5.30941	0.456046	-11.6423	2.51269e-31	4.08165e-28
SELENOH	1412.46	-3.9472	0.34609	-11.4051	3.94243e-30	5.91152e-27
UQCRH	2315.74	-2.71875	0.24368	-11.1571	6.61463e-29	9.20993e-26
LOC107050352	3107.11	-3.18133	0.286629	-11.0991	1.26688e-28	1.64635e-25
LOC101747522	2458.52	4.37556	0.398676	10.9752	5.02825e-28	6.12598e-25
TCTA	364.911	-5.83165	0.534603	-10.9084	1.05115e-27	1.2053e-24
MED11	1163.95	-3.79972	0.348983	-10.888	1.31529e-27	1.3721e-24
ID4	1795.12	-3.11512	0.286146	-10.8865	1.33739e-27	1.3721e-24
LOC107050176	552.479	-3.3007	0.305379	-10.8085	3.13628e-27	2.77599e-24
NDUFB7	1365.45	-3.07409	0.284415	-10.8085	3.1379e-27	2.77599e-24
NKX2-3	594.37	-4.89648	0.453128	-10.806	3.22572e-27	2.77599e-24
TOMM6	1677.03	-3.24482	0.30032	-10.8046	3.27543e-27	2.77599e-24
MRPS12	739.563	-3.78786	0.354622	-10.6814	1.24354e-26	1.01001e-23
BRK1	568.578	-3.67311	0.345812	-10.6217	2.36163e-26	1.84141e-23
LOC107055568	365.338	-5.38628	0.518209	-10.394	2.63926e-25	1.97874e-22
MRPS21	858.207	-2.78162	0.268876	-10.3454	4.39236e-25	3.17112e-22
COX7C	1564.93	-2.76533	0.267877	-10.3231	5.5383e-25	3.85565e-22
ROMO1	1186.95	-3.33652	0.323853	-10.3026	6.86094e-25	4.61173e-22
ATP5I	922.639	-3.0553	0.297503	-10.2698	9.6384e-25	6.26271e-22
RPS28	7152	-3.69731	0.360177	-10.2653	1.0104e-24	6.35346e-22
LOC107055491	421.018	5.89017	0.583773	10.0898	6.1274e-24	3.73255e-21
LOC107050662	474.736	-2.99605	0.298224	-10.0463	9.53878e-24	5.63453e-21
ATP5E	1927.85	-2.72795	0.272726	-10.0025	1.48528e-23	8.51548e-21
LOC107055329	5250.48	2.81597	0.281872	9.99024	1.68172e-23	9.3662e-21
PMVK	945.001	-2.96093	0.297315	-9.95891	2.30574e-23	1.2485e-20
BOLA3	740.555	-4.09549	0.414223	-9.88717	4.73235e-23	2.49318e-20
MRPL49	574.457	-2.80039	0.283338	-9.88354	4.90688e-23	2.5171e-20
MANF	4272.47	-2.6927	0.273158	-9.85765	6.35197e-23	3.17484e-20
HGH1	488.063	-3.05467	0.310076	-9.85138	6.76059e-23	3.2946e-20
MATN3	8611.54	-4.11234	0.4186	-9.82403	8.8724e-23	4.21828e-20
ATRAID	1765.64	-2.78555	0.283962	-9.80957	1.02401e-22	4.75261e-20
ACTG2	26429.2	-4.41337	0.453539	-9.73096	2.22485e-22	1.00858e-19
DES	27157.6	-3.34247	0.348702	-9.58546	9.20475e-22	4.07791e-19
RPLP2	11810.6	-2.59841	0.272616	-9.53139	1.55193e-21	6.72262e-19
FAM212A	273.626	-3.73983	0.393138	-9.51276	1.85668e-21	7.8679e-19
NDUFA2	953.468	-3.30996	0.349997	-9.45711	3.16576e-21	1.31298e-18
SERF2	904.951	-3.83256	0.405672	-9.44744	3.47234e-21	1.41013e-18
JTB	2832.84	-3.1448	0.333095	-9.44116	3.68661e-21	1.46659e-18
UQCR10	1959.29	-2.63394	0.279231	-9.43285	3.99109e-21	1.55597e-18
FJX1	469.783	-3.73708	0.39796	-9.3906	5.96593e-21	2.28027e-18
COX7A2	1768.85	-2.67178	0.284707	-9.38433	6.33197e-21	2.35883e-18
TXN	27814.2	-2.57052	0.273955	-9.38298	6.41348e-21	2.35883e-18
JUND	2712.43	-2.97233	0.317712	-9.35543	8.32593e-21	3.00551e-18
TAGLN	40106.5	-3.83713	0.411482	-9.32517	1.10808e-20	3.92723e-18
FOXO6	965.814	-3.85095	0.417351	-9.22714	2.77956e-20	9.67537e-18
TMEM258	1416.8	-2.68865	0.291783	-9.21454	3.12617e-20	1.0691e-17
POLR2L	1090.15	-2.43116	0.264487	-9.19198	3.85674e-20	1.2962e-17
GMPPB	1889.48	-2.50287	0.272378	-9.18896	3.96671e-20	1.31056e-17
SVBP	4113.49	-2.47737	0.270972	-9.14253	6.10054e-20	1.98196e-17
LOC112531294	124.767	4.13278	0.452434	9.13454	6.56836e-20	2.09897e-17
S100A10	2836.98	-3.40428	0.372808	-9.13145	6.75905e-20	2.12507e-17
EXOSC6	772.735	-4.44184	0.488414	-9.09441	9.51002e-20	2.94252e-17
LOC107051359	396.211	-3.26012	0.35987	-9.05916	1.31465e-19	4.00413e-17
CHURC1	1537.76	-2.82829	0.312313	-9.05597	1.35364e-19	4.05947e-17
LOC112533358	2761.56	-3.30235	0.365144	-9.04396	1.51101e-19	4.46275e-17
TMC3	354.196	-2.90402	0.323171	-8.98603	2.56328e-19	7.45761e-17
INAFM2	1179.57	-3.10766	0.346383	-8.97173	2.9188e-19	8.36709e-17
NNF1	1534.29	-2.62433	0.294443	-8.91286	4.97325e-19	1.40498e-16
HSPB9	1924.66	-3.49232	0.394837	-8.84497	9.15519e-19	2.54946e-16
UQCC3	426.53	-2.96077	0.336376	-8.80198	1.34421e-18	3.69053e-16
LOC107053674	929.156	-3.22481	0.366797	-8.79183	1.47144e-18	3.98373e-16
WDR74	959.008	-2.65775	0.3035	-8.757	2.00512e-18	5.35423e-16
POLD4	531.577	-4.76585	0.544568	-8.75161	2.10325e-18	5.54036e-16
ELP5	257.106	-3.12905	0.358075	-8.73855	2.36127e-18	6.13709e-16
SEC61G	1714.2	-3.34818	0.38553	-8.6846	3.80087e-18	9.66535e-16
TMA7	1431.31	-2.52345	0.290583	-8.68409	3.81794e-18	9.66535e-16
LOC107052116	263.569	-3.21677	0.370628	-8.67924	3.98426e-18	9.95706e-16
CDC26	786.569	-3.36011	0.387403	-8.67342	4.19338e-18	1.0347e-15
RPLP1	13854	-2.81894	0.325488	-8.66065	4.69075e-18	1.12738e-15
LOC101751539	235.46	4.38747	0.506659	8.65961	4.73401e-18	1.12738e-15
LOC417386	344.717	-2.85716	0.329949	-8.6594	4.74248e-18	1.12738e-15
NANOS1	1488.32	-3.75978	0.43474	-8.64835	5.22505e-18	1.22713e-15
LOC107049485	772.487	-2.78861	0.322598	-8.64423	5.41717e-18	1.2571e-15
SLIRP	743.025	-2.61079	0.30209	-8.64241	5.50378e-18	1.26218e-15
HYPK	1417.93	-2.40889	0.279694	-8.61259	7.14308e-18	1.61907e-15
TIMM10	393.315	-3.38848	0.394142	-8.59711	8.17466e-18	1.83159e-15
HIGD2A	616.622	-3.05295	0.355512	-8.5875	8.88855e-18	1.96891e-15
OPA3	303.086	-3.50587	0.41116	-8.52678	1.5048e-17	3.29585e-15
NDUFA13	1636.02	-2.3721	0.278381	-8.52104	1.58123e-17	3.42476e-15
MT3	799.063	-4.35778	0.51424	-8.47421	2.36687e-17	5.07004e-15
ATP5G3	3834.16	-2.5863	0.306439	-8.43986	3.17725e-17	6.73196e-15
ATP5L	2608.02	-2.91947	0.345976	-8.43837	3.21803e-17	6.74506e-15
RPL38	4245.87	-2.85099	0.338789	-8.41524	3.9209e-17	8.13086e-15
DUSP23	947.015	-2.40142	0.285978	-8.39724	4.57111e-17	9.37943e-15
VSTM2L	390.433	-3.77837	0.450683	-8.38367	5.13046e-17	1.03362e-14
RPL35A	9281.75	-2.79843	0.333807	-8.38337	5.14345e-17	1.03362e-14
FKBP11	1236.4	-2.55838	0.306132	-8.35712	6.42659e-17	1.2783e-14
VEPH1	136.829	-5.04855	0.60433	-8.35396	6.60129e-17	1.29979e-14
LOC107050351	230.229	-3.06865	0.367437	-8.3515	6.74001e-17	1.31383e-14
ATP5J2	1977.37	-2.34788	0.281175	-8.35025	6.81214e-17	1.31474e-14
MRI1	1494.32	-2.09945	0.251731	-8.34005	7.42613e-17	1.41919e-14
LOC425940	335.705	-3.34081	0.401896	-8.31262	9.36104e-17	1.7716e-14
SRA1	964.223	-2.84964	0.3429	-8.31042	9.53652e-17	1.78746e-14
COX14	463.659	-2.81839	0.339395	-8.30416	1.00527e-16	1.86625e-14
NDUFC2	1072.05	-2.68069	0.323289	-8.29193	1.11428e-16	2.04912e-14
SLC2A9	442.056	3.28357	0.39653	8.28076	1.22387e-16	2.22962e-14
UFC1	928.707	-2.64046	0.319042	-8.27621	1.27155e-16	2.29502e-14
RPS27	6992.87	-2.83055	0.343711	-8.23526	1.79165e-16	3.20409e-14
RGCC	402.166	-2.74566	0.333548	-8.23169	1.84597e-16	3.27123e-14
SMIM4	518.784	-2.78989	0.339582	-8.21565	2.11023e-16	3.70582e-14
RPS15	12643.4	-2.90572	0.355037	-8.18427	2.73957e-16	4.76808e-14
LOC112530490	825.418	2.69014	0.329341	8.16825	3.12908e-16	5.39779e-14
LOC107050595	247.197	-3.43606	0.42382	-8.10734	5.17384e-16	8.84682e-14
OLFML3	1723.72	-3.09146	0.381441	-8.10469	5.28805e-16	8.96348e-14
ABCB8	1512.21	-2.10572	0.260036	-8.0978	5.59618e-16	9.40399e-14
TOMM7	1717.31	-2.16196	0.267244	-8.08983	5.97487e-16	9.95455e-14
RCCD1	623.747	-3.22798	0.399114	-8.08785	6.07282e-16	1.0032e-13
TSFM	465.671	-3.59646	0.444829	-8.08505	6.21393e-16	1.01704e-13
NDUFS6	928.533	-2.64471	0.327148	-8.08413	6.26096e-16	1.01704e-13
TOMM5	1662.48	-2.06608	0.25562	-8.08265	6.33729e-16	1.02093e-13
NDUFB2	1475.46	-2.63742	0.327586	-8.0511	8.20548e-16	1.31106e-13
RASD1	357.664	-3.90349	0.485816	-8.03493	9.36347e-16	1.48392e-13
MBLAC1	315.953	-2.82175	0.351323	-8.03178	9.6072e-16	1.51027e-13
ARX	3086	-3.21498	0.400734	-8.02274	1.03411e-15	1.61263e-13
PABPN1	1744.44	-2.89575	0.361159	-8.01794	1.07534e-15	1.66362e-13
CNPY2	2484.21	-2.17218	0.272944	-7.95833	1.74383e-15	2.66675e-13
C31H17orf49	1322.38	-3.13474	0.39392	-7.95781	1.75111e-15	2.66675e-13
C22orf39	599.607	-2.83284	0.358315	-7.90601	2.65778e-15	4.01613e-13
NDUFS5	2269.52	-2.50086	0.317247	-7.883	3.19611e-15	4.79245e-13
IL13RA2	653.788	-2.78316	0.354242	-7.85666	3.945e-15	5.86885e-13
NEDD8	1196.05	-2.83604	0.361015	-7.85574	3.97418e-15	5.86885e-13
CHCHD2	5879.99	-2.04925	0.260911	-7.85422	4.02271e-15	5.89585e-13
SLC10A4	268.789	-5.70545	0.72652	-7.85313	4.05782e-15	5.90291e-13
LOC107049719	1445.26	-2.48605	0.316694	-7.85	4.16038e-15	6.00728e-13
NDUFAF8	437.092	-2.77152	0.353498	-7.84029	4.49506e-15	6.44282e-13
RPL36	8721.63	-2.71658	0.34657	-7.83846	4.56119e-15	6.48987e-13
C1orf53	217.077	-3.07909	0.393595	-7.823	5.15806e-15	7.28595e-13
SEC61B	3599.99	-2.94115	0.376393	-7.81403	5.53873e-15	7.76737e-13
MRPL54	815.553	-2.50898	0.321319	-7.80837	5.79322e-15	8.06623e-13
CHST11	800.454	2.30911	0.296076	7.79905	6.23763e-15	8.62341e-13
RPS27A	13018.8	-2.15664	0.276567	-7.79789	6.29486e-15	8.64124e-13
UQCRQ	1396.13	-2.04146	0.262737	-7.76998	7.8499e-15	1.07006e-12
RPS29	7672.69	-2.7825	0.358204	-7.76793	7.97769e-15	1.07992e-12
RPL22L1	3359.78	-2.49999	0.322027	-7.7633	8.27458e-15	1.11239e-12
MYL6	19643.2	-2.48853	0.320953	-7.75356	8.93537e-15	1.19299e-12
NDUFV1	3734.66	-2.08085	0.268455	-7.7512	9.10308e-15	1.20712e-12
HEXIM1	7149.58	-2.55422	0.330864	-7.71986	1.16462e-14	1.53392e-12
COX6C	4794.83	-2.37559	0.309096	-7.68562	1.52257e-14	1.9919e-12
HSPB1	5657.05	-2.93189	0.382256	-7.66998	1.72021e-14	2.23547e-12
ATP5G1	2691.6	-2.34489	0.305996	-7.66314	1.81438e-14	2.34223e-12
GNS	34759.6	1.98809	0.259748	7.65394	1.94908e-14	2.49957e-12
QTRT1	439.364	-2.18999	0.28704	-7.62957	2.35543e-14	3.00094e-12
SOX17	493.407	-4.32295	0.566702	-7.62827	2.37933e-14	3.01171e-12
SMUG1	794.576	-1.98721	0.260548	-7.62707	2.4015e-14	3.02016e-12
TPM2	18027.3	-2.45435	0.322353	-7.61387	2.66005e-14	3.32386e-12
RPS21	3505.26	-3.00344	0.395207	-7.59967	2.96892e-14	3.68619e-12
RPL13	20291.5	-2.10547	0.277143	-7.59704	3.02979e-14	3.73795e-12
MYL4	321.91	-3.63153	0.478784	-7.5849	3.32736e-14	4.05929e-12
NDUFA6	1219.26	-2.63753	0.347743	-7.58473	3.3319e-14	4.05929e-12
LOC112530040	257.886	-2.6512	0.349872	-7.57762	3.51942e-14	4.26113e-12
LOC112530953	480.826	-2.67583	0.353444	-7.57073	3.71125e-14	4.46565e-12
PIN4	1173.98	-2.86728	0.379161	-7.56216	3.96423e-14	4.74078e-12
RPL35	13233.4	-2.52526	0.334222	-7.55562	4.16873e-14	4.95495e-12
SIX2	310.097	-3.19049	0.42363	-7.53131	5.02335e-14	5.93456e-12
NDUFB8	2511.08	-2.18718	0.290527	-7.52833	5.1394e-14	6.03508e-12
SNRPD1	1257.68	-2.19726	0.291952	-7.5261	5.22793e-14	6.10228e-12
MYL9	17128.8	-2.46973	0.328255	-7.52383	5.31962e-14	6.17234e-12
RPS23	12821	-2.82043	0.375168	-7.51777	5.57193e-14	6.42684e-12
LOC101747820	148.369	-3.15667	0.420105	-7.51399	5.73512e-14	6.57616e-12
ACTA1	8444.28	-3.16002	0.420825	-7.5091	5.95339e-14	6.78651e-12
LOC107056270	199.525	-3.37905	0.451112	-7.49049	6.86156e-14	7.7763e-12
LAMTOR2	999.401	-2.88757	0.385894	-7.48279	7.27618e-14	8.19854e-12
RRS1	2070.88	-3.26378	0.436843	-7.47129	7.94108e-14	8.89629e-12
CRELD1	2227.35	-2.04585	0.274522	-7.45241	9.16492e-14	1.02087e-11
RPL37A	11075.7	-2.7357	0.367621	-7.44162	9.94596e-14	1.10157e-11
FMC1	396.669	-3.34181	0.44925	-7.43864	1.01727e-13	1.12032e-11
MED29	1480.74	-2.50862	0.338483	-7.41136	1.2501e-13	1.369e-11
LOC107051274	38006.9	-2.87262	0.387705	-7.4093	1.26965e-13	1.38264e-11
LOC107049631	448.433	-2.49938	0.337491	-7.40576	1.30398e-13	1.41214e-11
RBP14L	3466.37	-2.39091	0.323007	-7.40204	1.34107e-13	1.44428e-11
GZMM	647.799	-2.78488	0.376277	-7.40114	1.35018e-13	1.4461e-11
C1H12ORF57	2351.37	-2.82174	0.381691	-7.39274	1.43837e-13	1.53214e-11
ELOVL3	171.643	-3.08782	0.418267	-7.38242	1.55433e-13	1.64666e-11
TMEM167B	931.72	-2.25117	0.305263	-7.37452	1.64934e-13	1.72875e-11
MRPL2	2081.18	-2.04735	0.277625	-7.37451	1.64956e-13	1.72875e-11
IFI27L2	1088.3	-4.39969	0.597483	-7.36371	1.78872e-13	1.86457e-11
INHBB	515.027	3.31865	0.452354	7.3364	2.19415e-13	2.27503e-11
MINOS1	2306.23	-2.00011	0.273393	-7.31588	2.55692e-13	2.63714e-11
TMEM141	646.706	-2.1908	0.299674	-7.3106	2.65944e-13	2.72845e-11
COA3	784.874	-2.84213	0.389236	-7.30182	2.8391e-13	2.89752e-11
PTPRCAPL	489.815	-3.47072	0.475815	-7.29426	3.00303e-13	3.04886e-11
SUV39H1_1	1020.35	-3.39564	0.466066	-7.28575	3.19896e-13	3.23095e-11
TMEM147	558.451	-2.82042	0.387687	-7.27498	3.46464e-13	3.48125e-11
PPIB	19075.6	-1.96032	0.269791	-7.26606	3.70135e-13	3.70002e-11
HOXA4	1570.71	-2.6059	0.360476	-7.22906	4.86355e-13	4.81547e-11
TRPM3	549.703	2.2035	0.304816	7.22897	4.86661e-13	4.81547e-11
HSD11B2	205.061	-2.98072	0.412738	-7.22181	5.13019e-13	5.05065e-11
PFDN5	3112.03	-1.82794	0.253166	-7.2203	5.18727e-13	5.05827e-11
COL4A3	1538.32	3.80361	0.526798	7.22023	5.18983e-13	5.05827e-11
NDUFAF3	814.34	-2.36845	0.328324	-7.21373	5.44379e-13	5.27939e-11
C14orf2	1400.6	-1.9169	0.265864	-7.21008	5.59185e-13	5.39614e-11
HDDC3	427.475	-2.64359	0.366849	-7.20622	5.7528e-13	5.50061e-11
MRPL43	818.103	-2.6486	0.367549	-7.20613	5.75655e-13	5.50061e-11
COX6A1	4423.77	-1.87348	0.260093	-7.20312	5.88499e-13	5.5959e-11
MSMB	151.503	-3.21699	0.44744	-7.18977	6.49009e-13	6.14133e-11
RHEB	187.506	-2.89345	0.402856	-7.18234	6.85296e-13	6.45337e-11
AvBD10	1110.5	-13.6798	1.90559	-7.17878	7.03363e-13	6.59166e-11
NDUFA1	861.37	-2.2627	0.315292	-7.17652	7.15099e-13	6.66958e-11
PAM16	856.835	-2.11614	0.295182	-7.16894	7.55832e-13	7.01593e-11
CDK2AP2	821.995	-2.63711	0.368453	-7.15725	8.23138e-13	7.60447e-11
KCNA1	157.665	3.83423	0.53588	7.15501	8.36667e-13	7.69299e-11
RBM8A	1940.33	-2.42005	0.338395	-7.15156	8.57988e-13	7.852e-11
CCDC9	629.971	-2.53182	0.354465	-7.14264	9.15526e-13	8.33942e-11
SPCS1	2262.23	-1.93518	0.271036	-7.13994	9.33724e-13	8.46562e-11
LOC107055157	1394.02	-2.43637	0.34153	-7.13371	9.76996e-13	8.81694e-11
GSTM2	2568.44	-2.00918	0.282348	-7.11596	1.11134e-12	9.98309e-11
SEM1	1822.94	-1.95833	0.275561	-7.10669	1.18856e-12	1.06278e-10
RPS20	13399.7	-2.34028	0.32967	-7.09886	1.25788e-12	1.11963e-10
NUDT8	451.694	-2.67031	0.37647	-7.09303	1.31205e-12	1.16254e-10
PCBD2	691.251	-2.11562	0.298367	-7.09066	1.33475e-12	1.1773e-10
GLTP	425.131	-2.30508	0.32517	-7.08885	1.35226e-12	1.18737e-10
SNRPE	1621.85	-2.06179	0.291162	-7.08123	1.42884e-12	1.24898e-10
MYOC	1549.8	-2.65331	0.375351	-7.06888	1.56185e-12	1.35915e-10
PAPLN	1268.85	3.12081	0.442727	7.04907	1.80114e-12	1.56043e-10
ABHD1	1105.04	-1.89698	0.269327	-7.0434	1.87609e-12	1.61817e-10
GAMT	695.958	-3.11295	0.443148	-7.02463	2.14636e-12	1.84313e-10
GCDH	1162.54	-1.95349	0.278246	-7.02074	2.20699e-12	1.88688e-10
NCKAP5L	871.289	-2.58081	0.368073	-7.01168	2.35469e-12	2.00436e-10
RPL32	12708.2	-2.13818	0.304982	-7.01084	2.36893e-12	2.00453e-10
KRT23	500.16	-4.06475	0.579812	-7.01045	2.37545e-12	2.00453e-10
LVRN	142.705	-5.22308	0.746153	-7.00001	2.55952e-12	2.15055e-10
LOC112531384	192.135	-2.87277	0.410452	-6.99905	2.57706e-12	2.15599e-10
TCF15	171.788	-3.09764	0.443251	-6.98846	2.77924e-12	2.31147e-10
RPRML	119.404	-8.62159	1.23376	-6.98809	2.78662e-12	2.31147e-10
MTERF4	979.83	-2.76895	0.397214	-6.97093	3.14858e-12	2.60064e-10
LOC107056280	3966.55	-2.89606	0.415768	-6.96559	3.27039e-12	2.68987e-10
LHFPL5	2499.95	-2.10251	0.302061	-6.96056	3.38931e-12	2.77596e-10
ID1	2404.82	-2.38633	0.343229	-6.95258	3.58664e-12	2.92529e-10
HINT2Z	242.913	-3.29087	0.474347	-6.93768	3.98586e-12	3.23735e-10
HAX1	1207.21	-2.24258	0.32333	-6.9359	4.03649e-12	3.26487e-10
COX7B	2520.64	-1.80874	0.262556	-6.88899	5.61899e-12	4.52607e-10
RPL23A	15792.4	-1.96321	0.285043	-6.88741	5.68159e-12	4.55767e-10
MRPL55	723.492	-2.27616	0.330722	-6.8824	5.88526e-12	4.70169e-10
SNTB2	876.452	-1.9109	0.278114	-6.87095	6.3777e-12	5.0743e-10
RPL29	10037.4	-2.37479	0.345895	-6.86566	6.61856e-12	5.24454e-10
TMEFF2	2491.22	-2.64894	0.385897	-6.86438	6.67827e-12	5.27043e-10
NCS1	1672.38	-3.38456	0.493821	-6.85381	7.19073e-12	5.65198e-10
APOA1BP	1712.7	-2.22661	0.32587	-6.83281	8.32677e-12	6.51862e-10
ATP5D	4286.11	-2.06555	0.303028	-6.81636	9.33793e-12	7.28097e-10
LOC112530898	199.652	-2.31456	0.339622	-6.81511	9.41934e-12	7.31519e-10
UXT	464.803	-2.22957	0.327302	-6.81196	9.62799e-12	7.44755e-10
IL17RC	3118.25	-2.39988	0.352624	-6.80576	1.00517e-11	7.74459e-10
LOC107049545	2676.42	-2.3364	0.343361	-6.8045	1.01401e-11	7.78192e-10
NECAB2	196.748	-3.09001	0.454178	-6.80352	1.02094e-11	7.80438e-10
LOC112532099	112.717	-4.31464	0.63551	-6.78926	1.12713e-11	8.5825e-10
UTS2B	78.8286	-5.15223	0.75927	-6.78577	1.15469e-11	8.74279e-10
LOC107050018	675.978	-2.46086	0.362667	-6.78546	1.15715e-11	8.74279e-10
PREB	1230.55	-1.90582	0.281064	-6.78076	1.19549e-11	8.99757e-10
RPL12	10869.3	-2.04129	0.301818	-6.76332	1.34861e-11	1.01109e-09
ELF3	562.82	-2.44476	0.363179	-6.73157	1.6784e-11	1.25353e-09
SFXN2	658.946	-1.80102	0.268306	-6.71257	1.91221e-11	1.4227e-09
COX17	1380.39	-2.32326	0.346263	-6.7095	1.9529e-11	1.44729e-09
CENPO	4029.97	1.76104	0.262491	6.70896	1.96011e-11	1.44729e-09
AVPI1	722.767	-2.64776	0.395454	-6.69549	2.14948e-11	1.58113e-09
PPIL1	445.076	-2.80624	0.419343	-6.69199	2.20159e-11	1.61337e-09
EMILIN1	7269.54	-3.17837	0.475479	-6.68458	2.31591e-11	1.69079e-09
TRIR	1477.4	-2.1996	0.329294	-6.67976	2.39341e-11	1.74085e-09
BRI3	2124.31	-2.23774	0.335611	-6.66767	2.59905e-11	1.88339e-09
PSD	6348.96	-2.01579	0.302563	-6.66239	2.69415e-11	1.94508e-09
RSG1	1321.65	-2.14398	0.321904	-6.66031	2.73251e-11	1.9583e-09
FAM136A	522.322	-2.71278	0.407333	-6.65986	2.74083e-11	1.9583e-09
SFT2D3	235.59	-2.57514	0.386672	-6.65977	2.7426e-11	1.9583e-09
LOC112533410	1973.62	-3.38598	0.50978	-6.64205	3.09351e-11	2.2008e-09
TCF24	2855.58	-5.41392	0.816604	-6.6298	3.36139e-11	2.38268e-09
SNRNP25	1887.4	-2.01492	0.304434	-6.61857	3.62688e-11	2.56155e-09
IL17RE	210.002	-2.9224	0.441894	-6.61336	3.75693e-11	2.64382e-09
SRGN	2554.42	-4.62902	0.700192	-6.61108	3.81537e-11	2.67529e-09
LDHD	781.878	-2.25204	0.340897	-6.60623	3.94228e-11	2.75437e-09
AMT	1162.38	-2.2892	0.347047	-6.59622	4.21764e-11	2.93623e-09
SIVA1	657.595	-2.21511	0.336967	-6.57368	4.90874e-11	3.4052e-09
C10H15ORF58	948.362	-2.40815	0.367223	-6.55774	5.46311e-11	3.77632e-09
P2RX1	520.084	-2.68113	0.409103	-6.55369	5.61327e-11	3.85618e-09
LOC112530509	157.635	3.5355	0.539478	6.55356	5.6182e-11	3.85618e-09
ATP5J	2449.37	-1.72705	0.264068	-6.54016	6.14529e-11	4.20316e-09
UQCR11	535.234	-1.98368	0.303478	-6.53646	6.29904e-11	4.29326e-09
RPL27	15359.6	-2.23428	0.341861	-6.53564	6.33387e-11	4.30196e-09
SLC6A8	5036.86	-1.68857	0.258445	-6.53357	6.42207e-11	4.34672e-09
POLR2F	2079.19	-1.85035	0.283359	-6.53007	6.57374e-11	4.43398e-09
LRP2	225.016	2.39994	0.36771	6.52672	6.72246e-11	4.51865e-09
RDH5	270.155	-2.16648	0.3322	-6.52161	6.95578e-11	4.65942e-09
TXNL4A	613.637	-2.02343	0.310917	-6.50796	7.61765e-11	5.0853e-09
CISD3	354.434	-2.29099	0.352092	-6.5068	7.6771e-11	5.1075e-09
LOC107049250	77.6667	-3.64156	0.560003	-6.50276	7.88581e-11	5.22851e-09
KEAP1	1329.22	-1.83319	0.281963	-6.50153	7.95069e-11	5.25365e-09
MRPS24	569.866	-2.30322	0.354377	-6.49935	8.06654e-11	5.3122e-09
DAD1	3625.38	-1.87356	0.2884	-6.49639	8.22712e-11	5.39971e-09
SNRPG	1497.89	-2.17521	0.335248	-6.48838	8.67652e-11	5.66131e-09
CLPP	373.318	-2.07129	0.319237	-6.48825	8.6838e-11	5.66131e-09
LOC107050604	1701.3	-1.89964	0.29285	-6.48674	8.77158e-11	5.69948e-09
KRT18	1556.53	-2.68078	0.41331	-6.48613	8.80697e-11	5.70346e-09
BLOC1S1	1013.17	-1.91581	0.295418	-6.48508	8.86861e-11	5.72422e-09
HSPBP1	2193.87	-2.27271	0.350479	-6.48458	8.89775e-11	5.72422e-09
RTN4RL2	1407.17	-2.56872	0.396359	-6.48079	9.12431e-11	5.85066e-09
LOC107051197	1493.72	-2.12702	0.328955	-6.46598	1.00644e-10	6.4323e-09
CGREF1	163.392	-3.2336	0.500272	-6.46369	1.02183e-10	6.50935e-09
KRT17	551.234	-1.87464	0.290733	-6.44799	1.13342e-10	7.19665e-09
NDUFB5	2711.81	-1.74206	0.270213	-6.44701	1.14077e-10	7.21984e-09
GST2L	6145.24	-1.85604	0.28856	-6.43207	1.25881e-10	7.9411e-09
DBI	2148.93	-1.65952	0.258284	-6.42519	1.31701e-10	8.28148e-09
SPOCK1	1701.76	-2.17322	0.338382	-6.42237	1.34165e-10	8.40928e-09
NDUFA7	1287.54	-1.99829	0.311324	-6.41868	1.37457e-10	8.56924e-09
MC3R	306.374	2.85297	0.444489	6.41853	1.37597e-10	8.56924e-09
LOC395159	151.202	-2.73063	0.426252	-6.40613	1.49261e-10	9.26605e-09
CNPY3	1953.4	-1.87029	0.291983	-6.40547	1.49907e-10	9.27661e-09
NDUFB10	2861.53	-1.66936	0.260689	-6.40366	1.51696e-10	9.35765e-09
PLPP4	1963.71	-2.4669	0.385273	-6.40299	1.52365e-10	9.36922e-09
B9D2	75.0227	-3.92894	0.615422	-6.38413	1.7237e-10	1.05661e-08
GNG7	2749.74	-1.68733	0.264668	-6.37529	1.82623e-10	1.11595e-08
NDUFS7	2215.59	-1.79754	0.282016	-6.37389	1.84295e-10	1.12264e-08
LOC112531022	205.167	-2.49787	0.392324	-6.36686	1.9294e-10	1.17164e-08
RPS15A	14316.9	-2.02681	0.31876	-6.35841	2.03852e-10	1.23407e-08
RABGGTA	460.459	-1.84095	0.289701	-6.35463	2.08931e-10	1.26089e-08
FRMD8	445.281	-2.34212	0.369093	-6.34562	2.2153e-10	1.3328e-08
SPRYD3	2607.34	-1.77734	0.280167	-6.34384	2.2411e-10	1.34418e-08
PCP4	206.265	-3.23799	0.510519	-6.34254	2.26009e-10	1.35141e-08
NDUFB1	2335.45	-1.69887	0.267994	-6.33921	2.3095e-10	1.37673e-08
GIPC1	1398.65	-1.58073	0.249472	-6.33629	2.35361e-10	1.39875e-08
LOC112530277	191.441	-2.57823	0.407296	-6.33011	2.44988e-10	1.45153e-08
TLE1L	752.972	-1.99177	0.314944	-6.3242	2.54551e-10	1.50362e-08
SCO2	623.245	-2.02543	0.320934	-6.31104	2.77163e-10	1.63225e-08
USB1	1055.97	-1.7743	0.281406	-6.30513	2.87957e-10	1.69071e-08
MVD	1466.6	-2.12602	0.337326	-6.30257	2.92752e-10	1.7137e-08
GDF6	355.543	-5.79046	0.920508	-6.29051	3.16433e-10	1.84678e-08
POLE4	800.445	-2.18942	0.348086	-6.28988	3.1771e-10	1.84869e-08
NDUFB3	1242.61	-1.72863	0.274965	-6.28672	3.24248e-10	1.88112e-08
COL4A4	2849.67	2.18294	0.34726	6.2862	3.25339e-10	1.88185e-08
LLPH	1420.92	-1.85506	0.295167	-6.28479	3.28297e-10	1.89334e-08
PPP1R1C	252.116	-4.28273	0.681565	-6.28368	3.30658e-10	1.90133e-08
RPL30	11318.5	-1.83648	0.292443	-6.2798	3.39008e-10	1.94361e-08
TNFSF15	194.482	3.03517	0.48351	6.27738	3.44327e-10	1.96832e-08
MEA1	2373.24	-1.9705	0.314337	-6.26877	3.63906e-10	2.07416e-08
NPM3	439.797	-2.49506	0.398392	-6.26283	3.78054e-10	2.14851e-08
FKBP1C	7877.22	-1.56273	0.249556	-6.26204	3.7998e-10	2.15318e-08
HSPB7	271.761	-3.42291	0.546744	-6.26052	3.83689e-10	2.1679e-08
NPY	432.186	-5.64465	0.901989	-6.258	3.89944e-10	2.19639e-08
ENY2	863.237	-1.98475	0.317176	-6.25758	3.90986e-10	2.19639e-08
MRPL44	1656.08	-1.71401	0.273974	-6.25611	3.94698e-10	2.20481e-08
NDUFS8	1636.73	-1.74277	0.278571	-6.25609	3.94746e-10	2.20481e-08
LOC112530169	415.365	-2.51034	0.401477	-6.25277	4.03245e-10	2.24584e-08
WDR13L	2177.23	-2.01286	0.322005	-6.25101	4.07799e-10	2.26473e-08
HS3ST3B1	250.708	1.91201	0.305984	6.24873	4.13794e-10	2.2915e-08
PPP1R1B	493.603	-2.67763	0.42876	-6.24505	4.2367e-10	2.33955e-08
CSRP2	5515.57	-1.84832	0.296283	-6.23836	4.42181e-10	2.43487e-08
SFRP4	771.604	3.2247	0.518582	6.21831	5.02551e-10	2.7595e-08
RPS27L	973.824	-3.23467	0.52148	-6.20287	5.54441e-10	3.03587e-08
TMEM223	911.53	-1.8922	0.305847	-6.18676	6.1413e-10	3.34733e-08
ITGA7	1340.63	-2.5087	0.405505	-6.1866	6.14757e-10	3.34733e-08
LOC112531149	53.7183	9.09183	1.47238	6.17493	6.61931e-10	3.59416e-08
SYT12	554.041	-1.79519	0.291075	-6.16746	6.93969e-10	3.75765e-08
MRPL9	2498.39	-1.99935	0.324221	-6.16663	6.97587e-10	3.76121e-08
RPUSD3	850.185	-2.27384	0.368744	-6.16643	6.98485e-10	3.76121e-08
CEBPD	3085.89	-2.99015	0.485051	-6.16461	7.06592e-10	3.79438e-08
UPP2	172.757	-2.15634	0.350668	-6.14922	7.78648e-10	4.16983e-08
FBXW9	643.103	-2.09761	0.341779	-6.13733	8.39199e-10	4.48178e-08
RILPL2	794.317	-1.65929	0.270641	-6.13097	8.73463e-10	4.65202e-08
NDUFB4	2395.82	-1.63083	0.266127	-6.12799	8.89977e-10	4.72706e-08
MT4L	5205.76	-2.87876	0.470204	-6.12236	9.22013e-10	4.88391e-08
THEM4	306.134	-2.38568	0.389867	-6.11921	9.40416e-10	4.96789e-08
WBP1	2324.09	-2.06515	0.337537	-6.11828	9.4592e-10	4.98346e-08
LOC428702	74.1225	-4.36073	0.71308	-6.11534	9.63507e-10	5.06244e-08
MRPL33	1493.34	-1.679	0.274647	-6.11331	9.75879e-10	5.11366e-08
ATP5H	3632.86	-2.0152	0.32984	-6.10963	9.986e-10	5.21869e-08
RPS16	13576.5	-2.26515	0.370889	-6.10736	1.01291e-09	5.27935e-08
LOC100857609	2373.92	1.91028	0.313117	6.10086	1.05497e-09	5.48386e-08
TLX2	378.432	-4.90779	0.80629	-6.08687	1.15136e-09	5.96901e-08
MRPL12	1698	-2.28748	0.375857	-6.08605	1.15731e-09	5.98391e-08
MOGS	1462.06	-2.12685	0.349573	-6.08415	1.17111e-09	6.03495e-08
BGLAP	207.753	-3.0449	0.50049	-6.08384	1.17337e-09	6.03495e-08
CDK5RAP3	1661.9	-1.64412	0.271128	-6.06402	1.32765e-09	6.81048e-08
SDF2	1374.32	-2.00148	0.330258	-6.06035	1.35828e-09	6.93628e-08
TPPP3	795.658	-3.47113	0.572772	-6.06023	1.35929e-09	6.93628e-08
C1QL2	214.769	-1.95753	0.32306	-6.05934	1.36681e-09	6.95644e-08
HS3ST3B1L	668.637	2.10735	0.348014	6.05534	1.40124e-09	7.11311e-08
PBXIP1	2517.19	-2.14248	0.353958	-6.05293	1.42237e-09	7.20161e-08
MRPL24	2276.19	-1.87535	0.309925	-6.05099	1.43955e-09	7.25964e-08
RPS2	24495.2	-1.77044	0.292597	-6.0508	1.44128e-09	7.25964e-08
BEND4	428.121	2.24234	0.370618	6.05028	1.44594e-09	7.26438e-08
SLC26A7	53.0199	4.7933	0.792595	6.04761	1.47012e-09	7.36683e-08
GJB1	714.682	-3.19194	0.528536	-6.03921	1.54871e-09	7.74077e-08
TMEM150A	455.854	-1.7643	0.292571	-6.03033	1.63627e-09	8.15747e-08
CCDC142	736.492	-2.19411	0.364116	-6.02585	1.68219e-09	8.36501e-08
GLTSCR2	3273.34	-1.75577	0.291717	-6.01874	1.75785e-09	8.71904e-08
KLF4	494.177	-2.02711	0.337108	-6.01325	1.81838e-09	8.99634e-08
ZNF853	758.017	-2.1658	0.360832	-6.00223	1.94623e-09	9.58902e-08
PBDC1	1310.85	-2.0229	0.337033	-6.00208	1.94801e-09	9.58902e-08
LOC107050771	509.787	-2.97144	0.49573	-5.99407	2.04654e-09	1.00487e-07
LOC107052389	5285.93	-1.51974	0.253566	-5.99347	2.05415e-09	1.00607e-07
RPL24	10853.9	-1.99508	0.333258	-5.98659	2.14284e-09	1.04687e-07
MIF	6273.39	-2.19882	0.367828	-5.97786	2.26094e-09	1.10181e-07
MZB1	562.023	-2.59706	0.434705	-5.97431	2.31071e-09	1.12326e-07
RPL37	9380.63	-2.03388	0.340467	-5.97381	2.31773e-09	1.12387e-07
MRPL34	1494.78	-1.86795	0.312791	-5.97187	2.34543e-09	1.13066e-07
PCSK5	1755.55	1.89047	0.316573	5.97168	2.34819e-09	1.13066e-07
SPOCK2	765.717	-2.50675	0.419802	-5.97127	2.35412e-09	1.13066e-07
KHK	48.2813	-3.5993	0.602775	-5.97121	2.35493e-09	1.13066e-07
ZFRL1	815.332	1.80865	0.303111	5.96695	2.41735e-09	1.15777e-07
RPL36A	6817.52	-2.1197	0.356034	-5.95363	2.62255e-09	1.25298e-07
DOHH	1605.92	-1.93577	0.325242	-5.9518	2.6521e-09	1.26244e-07
RPS19	16656.3	-2.1977	0.369262	-5.9516	2.65531e-09	1.26244e-07
GGCX	874.283	-2.11548	0.35603	-5.94185	2.8182e-09	1.33662e-07
TMEM208	757.428	-2.01699	0.339534	-5.94046	2.84231e-09	1.34273e-07
CBL	3815.64	1.48921	0.250696	5.94031	2.84485e-09	1.34273e-07
S100A6	3001.34	-3.07169	0.517347	-5.93739	2.89594e-09	1.36354e-07
C8orf59	580.038	-2.06966	0.348616	-5.9368	2.90646e-09	1.3652e-07
LOC112531361	476.007	-2.30826	0.389171	-5.93123	3.0068e-09	1.40893e-07
HSCB	1243.26	-1.80178	0.303816	-5.93051	3.02e-09	1.41173e-07
SYNC	946.882	-2.53319	0.427177	-5.93008	3.02786e-09	1.41201e-07
GRASP	361.101	-2.70911	0.457802	-5.91765	3.26582e-09	1.51935e-07
PTRH2	1265.28	-2.00507	0.33923	-5.91064	3.40778e-09	1.58161e-07
LOC107049204	117.761	-4.47629	0.75845	-5.90189	3.59355e-09	1.66387e-07
COPZ1	1866.36	-1.59776	0.271197	-5.89153	3.82639e-09	1.76748e-07
KCNA2	679.447	2.00928	0.341356	5.88617	3.95257e-09	1.82145e-07
BBS12	875.508	1.62112	0.275477	5.88479	3.98562e-09	1.83235e-07
WDFY4	1813.81	1.54436	0.26314	5.86897	4.38507e-09	2.01125e-07
LOC419545	650.295	-3.4284	0.584474	-5.86578	4.47022e-09	2.04549e-07
LOC112533596	207.67	-2.15439	0.367591	-5.86083	4.60552e-09	2.10043e-07
NME2	11218.9	-1.80448	0.3079	-5.86061	4.61183e-09	2.10043e-07
RPE	1661.12	-1.72915	0.29515	-5.85855	4.66917e-09	2.12159e-07
LOC112530987	305.058	-2.63981	0.450796	-5.85587	4.74512e-09	2.15109e-07
LOC101748700	88.5518	-2.63186	0.449651	-5.85312	4.82434e-09	2.18192e-07
PRDX4	3816.94	-1.57826	0.269677	-5.85242	4.84467e-09	2.18604e-07
NDUFB6	1791.99	-1.88672	0.322406	-5.852	4.85685e-09	2.18648e-07
CARNS1	94.9754	-3.63884	0.622154	-5.84878	4.95187e-09	2.22412e-07
MCM9	474.027	1.89434	0.324101	5.84491	5.06849e-09	2.27127e-07
SNRPF	1228.45	-1.96085	0.335642	-5.84207	5.15546e-09	2.30494e-07
UACA	4186.25	1.77655	0.304243	5.83924	5.24396e-09	2.33914e-07
SRXN1	501.306	-2.35709	0.403759	-5.83786	5.28749e-09	2.35318e-07
LOC112530856	308.811	-2.24549	0.384757	-5.83612	5.34304e-09	2.37248e-07
ANAPC13	416.361	-1.67873	0.287747	-5.83405	5.40972e-09	2.39663e-07
LOC422757	1132.17	-2.17909	0.373715	-5.83088	5.51356e-09	2.43709e-07
VIPR1	263.238	2.25046	0.385998	5.83024	5.53461e-09	2.44086e-07
TAC3	42.4615	-4.02557	0.690732	-5.82798	5.61035e-09	2.46868e-07
DCXR	808.447	-1.72255	0.295784	-5.82369	5.75623e-09	2.52716e-07
IAH1	890.693	-1.48012	0.254199	-5.82268	5.79123e-09	2.53682e-07
CLDN19	285.383	-4.43215	0.761402	-5.82104	5.84827e-09	2.55606e-07
LOC112531906	1357.78	3.64196	0.6257	5.82061	5.86324e-09	2.55687e-07
ITGA2	980.181	2.30725	0.397415	5.80566	6.41124e-09	2.78961e-07
TESPA1	159.205	-3.41282	0.588031	-5.8038	6.48292e-09	2.81451e-07
COL16A1	9594.79	-2.69984	0.465886	-5.79508	6.82902e-09	2.95818e-07
HSPA2	29308.6	-1.59444	0.275303	-5.79157	6.97311e-09	3.0139e-07
GNLY	1751.92	-2.77653	0.479461	-5.79094	6.99938e-09	3.01476e-07
NHP2	992.771	-2.04859	0.353767	-5.79078	7.00603e-09	3.01476e-07
HSBP1	2342.8	-1.42542	0.246265	-5.78817	7.11575e-09	3.05523e-07
UQCRFS1	3417.98	-1.69571	0.293829	-5.77107	7.87696e-09	3.37463e-07
EP400	6407.59	1.4309	0.248127	5.76679	8.07968e-09	3.45389e-07
STC2	287.487	-2.68285	0.465568	-5.76253	8.28605e-09	3.53435e-07
NUDT16L1	4502.43	-1.58393	0.274959	-5.7606	8.38151e-09	3.56727e-07
GNMT	742.382	-1.9216	0.333624	-5.75976	8.42341e-09	3.57729e-07
RPS12	25050.6	-1.83484	0.318747	-5.75641	8.59207e-09	3.64099e-07
LOC112532542	266.313	-2.50368	0.435044	-5.75501	8.66366e-09	3.66336e-07
MGAT2	1242.97	-1.7265	0.300112	-5.75285	8.77499e-09	3.7024e-07
MED9	1654.31	-1.44892	0.252266	-5.74362	9.26723e-09	3.90164e-07
GPATCH4	1235.02	-1.9952	0.347445	-5.74251	9.32832e-09	3.9189e-07
RP11-762I7.5	4150.71	-1.80753	0.315517	-5.72879	1.01152e-08	4.24034e-07
LOC112530289	175.063	-2.22914	0.389338	-5.72545	1.0316e-08	4.31523e-07
RTN2	166.855	-2.87969	0.50319	-5.72286	1.04744e-08	4.3721e-07
H2AFJ	102.138	-3.24894	0.567859	-5.72139	1.05658e-08	4.40084e-07
BAAT	140.517	-2.42534	0.424045	-5.71953	1.06816e-08	4.43959e-07
PDRG1	768.928	-2.21613	0.387853	-5.71383	1.10461e-08	4.58129e-07
COQ10A	543.64	-1.63244	0.285994	-5.70797	1.14334e-08	4.73186e-07
LOC107049105	207.049	-2.55203	0.447231	-5.7063	1.15462e-08	4.76841e-07
RAB34	1854.99	-1.69599	0.297923	-5.69272	1.25029e-08	5.15262e-07
CRLF1	222.289	-2.44892	0.430596	-5.68728	1.29078e-08	5.30827e-07
MRPL17	1500.62	-2.01864	0.355021	-5.68596	1.30078e-08	5.33813e-07
PREX1	3750.92	1.47698	0.259855	5.68389	1.31667e-08	5.39201e-07
RASL11A	738.134	-3.01564	0.5315	-5.67383	1.39637e-08	5.70636e-07
SLC39A1	2459.32	-1.85263	0.326823	-5.66861	1.43958e-08	5.87067e-07
LOC107056278	2101.9	-2.16793	0.382485	-5.668	1.44473e-08	5.87937e-07
HR	461.431	-2.10415	0.371369	-5.66593	1.46226e-08	5.93831e-07
ANKRD39	451.915	-2.84639	0.50241	-5.66548	1.46613e-08	5.94162e-07
LOC112533333	80.4274	-3.58459	0.633276	-5.66039	1.51027e-08	6.10783e-07
FREM2	2070.39	1.7298	0.305752	5.65754	1.53561e-08	6.19744e-07
PTS	423.175	-1.66642	0.294726	-5.65414	1.56629e-08	6.30477e-07
DCAF11	263.562	-3.29111	0.582099	-5.65388	1.56867e-08	6.30477e-07
LOC112531080	53.575	-3.53456	0.626252	-5.644	1.66145e-08	6.66391e-07
SDHAF2	776.534	-1.82746	0.324249	-5.63596	1.74083e-08	6.96798e-07
LOC107053003	37.5108	4.07467	0.723735	5.63005	1.80154e-08	7.19617e-07
SATB2	154.771	4.2237	0.750626	5.6269	1.83481e-08	7.31409e-07
RPS13	7664.58	-1.89784	0.337321	-5.62623	1.84196e-08	7.3276e-07
LOC112529922	572.452	-2.62979	0.467668	-5.62319	1.8746e-08	7.44227e-07
MGAT1	1291.89	-1.93785	0.344794	-5.62032	1.90606e-08	7.5518e-07
AKAP7L	671.854	2.23686	0.398126	5.61848	1.92644e-08	7.61705e-07
LOC107051795	1193.6	-1.67554	0.298275	-5.61745	1.93798e-08	7.64717e-07
MTFP1	165.106	-2.18933	0.389847	-5.61587	1.95576e-08	7.70174e-07
SOD2	3185.11	-1.43637	0.255884	-5.61337	1.9842e-08	7.798e-07
TMLHE	3869.98	2.4271	0.43259	5.61064	2.01582e-08	7.90632e-07
LOC107052489	399.43	-1.65153	0.294448	-5.60889	2.03625e-08	7.97041e-07
HGF	1395.51	2.57992	0.460012	5.60837	2.04241e-08	7.97851e-07
LOC427656	74.9479	2.76416	0.493158	5.60502	2.08237e-08	8.11831e-07
RPL34	8794.44	-1.91531	0.341893	-5.60207	2.11807e-08	8.22666e-07
CTU2	1135.27	-1.81137	0.323342	-5.60203	2.1186e-08	8.22666e-07
LOC107053163	142.823	5.0421	0.900763	5.59759	2.17353e-08	8.42319e-07
SEMA5A	1461.42	2.64456	0.472777	5.59367	2.22321e-08	8.59864e-07
ABCA5	3602.26	1.75847	0.314729	5.58724	2.30713e-08	8.90552e-07
LOC425431	1843.71	-1.51196	0.270887	-5.58152	2.38427e-08	9.1851e-07
MLA3A	1630.45	-1.97984	0.354787	-5.58037	2.40002e-08	9.22752e-07
LOC107049862	474.206	-2.48401	0.445893	-5.57087	2.53475e-08	9.72635e-07
RPS25	17745.7	-1.89474	0.340803	-5.55963	2.70351e-08	1.03536e-06
ARPC4	2802.92	-1.95895	0.352578	-5.55607	2.75919e-08	1.05461e-06
ALDH1A2	1396.32	1.79899	0.32386	5.55484	2.77867e-08	1.05997e-06
LOC107050614	1552.98	-1.83085	0.329906	-5.54963	2.86278e-08	1.08992e-06
LOC112531946	9270.22	2.83694	0.511358	5.54785	2.89209e-08	1.09894e-06
LOC112530477	43.2844	3.44326	0.620808	5.54641	2.91589e-08	1.10403e-06
FOS	3575.76	-1.95972	0.353335	-5.54636	2.91681e-08	1.10403e-06
PIKFYVE	7003.89	1.59156	0.287566	5.5346	3.11931e-08	1.17839e-06
ADRA2A	1807.74	2.83806	0.512855	5.53384	3.13295e-08	1.18125e-06
LOC112530488	81.3049	3.17433	0.573696	5.53311	3.14595e-08	1.18386e-06
IMP3	1244.72	-2.12683	0.384496	-5.53148	3.1754e-08	1.19264e-06
PPIA	28187.8	-1.7991	0.325649	-5.52467	3.30104e-08	1.23745e-06
TAZ	2074.8	-1.56694	0.283678	-5.52367	3.31984e-08	1.2421e-06
RTKN	1507.78	-2.32005	0.420284	-5.52019	3.38628e-08	1.26454e-06
ANAPC11	446.034	-2.12438	0.385251	-5.51427	3.50235e-08	1.30538e-06
IGSF9	7693.49	-2.07144	0.375933	-5.51012	3.58586e-08	1.33395e-06
SCX	101.279	-3.03694	0.551773	-5.50396	3.71347e-08	1.37879e-06
ATOX1	1584.51	-1.61609	0.293687	-5.50275	3.7391e-08	1.38567e-06
LOC107049581	104.7	-2.30628	0.419351	-5.49965	3.80542e-08	1.40623e-06
RPS4X	25190.1	-1.84927	0.336261	-5.49949	3.809e-08	1.40623e-06
TMOD1	85.1368	-2.25137	0.409641	-5.49595	3.88602e-08	1.43195e-06
VH26L2	54.351	-3.24179	0.589985	-5.49471	3.91363e-08	1.4394e-06
LOC112530139	814.155	-1.61933	0.294756	-5.49379	3.93405e-08	1.44419e-06
DNAJC5G	326.202	-1.6553	0.301396	-5.49211	3.97156e-08	1.45522e-06
LOC107053349	121.133	2.912	0.530478	5.48939	4.03329e-08	1.47507e-06
FAM195A	164.038	-2.36246	0.430442	-5.48845	4.05469e-08	1.48011e-06
TKFC	741.905	-1.48489	0.270847	-5.4824	4.19604e-08	1.52885e-06
DMRT2	164.713	-3.04971	0.556561	-5.47956	4.26377e-08	1.55063e-06
H1FX	3656.88	-2.18177	0.398471	-5.47536	4.36634e-08	1.58351e-06
ADRA2B	440.281	-2.25661	0.412151	-5.47519	4.37043e-08	1.58351e-06
URAH	133.115	-3.36697	0.615859	-5.46711	4.5744e-08	1.65434e-06
VASP	615.33	-2.4356	0.445624	-5.46559	4.61363e-08	1.66543e-06
PSMB1	3790.35	-1.37278	0.251279	-5.46319	4.67651e-08	1.68267e-06
TMEM109	378.57	-2.08975	0.38252	-5.46311	4.67865e-08	1.68267e-06
CZH5ORF63	214.594	-2.00262	0.366625	-5.46231	4.69979e-08	1.68513e-06
LOC101751681	114.241	-2.88667	0.528482	-5.4622	4.70278e-08	1.68513e-06
APOBEC2	336.695	2.41807	0.442932	5.45923	4.78191e-08	1.71035e-06
F8A3	803.14	-2.39088	0.438265	-5.45533	4.88833e-08	1.74454e-06
DNAJB2	2518.47	-1.81219	0.332202	-5.45507	4.89541e-08	1.74454e-06
CCDC120	498.259	-1.4928	0.273714	-5.45388	4.92829e-08	1.75305e-06
SFRP5	612.491	-2.26804	0.416284	-5.44831	5.0851e-08	1.80554e-06
LOC107057254	101.906	-2.52204	0.463011	-5.44704	5.12136e-08	1.8151e-06
LOC112530929	863.855	-2.52399	0.464117	-5.43826	5.38045e-08	1.90347e-06
PYM1	463.083	-2.06999	0.381059	-5.4322	5.56641e-08	1.96569e-06
RPL22	7429.12	-1.84399	0.339487	-5.43171	5.58176e-08	1.96754e-06
LOC112529924	30.8068	-5.62235	1.03536	-5.43033	5.62487e-08	1.97916e-06
STARD9	995.461	2.33483	0.430196	5.42736	5.7193e-08	2.00876e-06
GSTA4L	367.234	-2.76309	0.509274	-5.42554	5.77792e-08	2.0257e-06
GRHPR	281.434	-2.81879	0.519658	-5.42432	5.8177e-08	2.03599e-06
ENGASE	253.605	-1.97818	0.364898	-5.42118	5.92058e-08	2.06828e-06
RRP8	546.924	-2.34374	0.43264	-5.41729	6.05095e-08	2.11004e-06
RPL26L1	16562.1	-1.82424	0.336986	-5.41342	6.18323e-08	2.15231e-06
SHISA4	686.55	-2.65838	0.491617	-5.40742	6.39393e-08	2.22169e-06
ACAP1L	486.943	-2.46494	0.456036	-5.40514	6.47571e-08	2.2461e-06
H2AFV	2834.53	-1.75603	0.325012	-5.40298	6.5544e-08	2.26936e-06
SMTN	5707	-1.60355	0.297317	-5.39341	6.91329e-08	2.38937e-06
NAB2	1125.11	-1.94441	0.360543	-5.39301	6.92878e-08	2.39049e-06
LOC112531805	194.766	-1.9973	0.370717	-5.38766	7.13811e-08	2.45836e-06
OR14J1L82	13.9726	-21.0412	3.91018	-5.38114	7.40145e-08	2.54456e-06
LRFN1	1084.15	-1.92693	0.358163	-5.38004	7.44676e-08	2.55563e-06
PPDPF	3468.48	-2.28362	0.425	-5.37323	7.73393e-08	2.64952e-06
LOC112533566	713.417	-2.25134	0.419052	-5.37245	7.76721e-08	2.65625e-06
CBX7	10684.6	1.4337	0.266994	5.36977	7.88354e-08	2.69131e-06
LOC107050964	468.15	-1.69102	0.315275	-5.36363	8.1565e-08	2.77963e-06
GAR1	1080.31	-1.55642	0.290376	-5.36	8.32202e-08	2.83109e-06
LOC112533251	259.511	2.30822	0.430904	5.35669	8.47607e-08	2.87847e-06
KRT14	704.179	-1.99854	0.373322	-5.3534	8.63154e-08	2.92617e-06
SUOX	1450.71	-1.54572	0.288813	-5.35196	8.7009e-08	2.94456e-06
LOC107050845	206.77	-2.47897	0.463409	-5.34942	8.82348e-08	2.98087e-06
SPATS2L	5736.68	1.34006	0.250549	5.3485	8.86848e-08	2.99089e-06
UBA52	10603.6	-1.98148	0.370529	-5.34771	8.90744e-08	2.99884e-06
MMP10	3781.89	3.512	0.656974	5.34573	9.00549e-08	3.02443e-06
LOC100858647	230.198	-3.32994	0.622938	-5.34555	9.0145e-08	3.02443e-06
RGN	410.277	-1.49065	0.279302	-5.33705	9.44719e-08	3.16416e-06
HSPE1	5078.39	-1.54918	0.290425	-5.3342	9.59673e-08	3.20873e-06
RPS26	12437.5	-1.81776	0.3408	-5.3338	9.61792e-08	3.21031e-06
SLC1A3	239.729	2.21183	0.414718	5.33334	9.64243e-08	3.21299e-06
RHOB	6185.58	-1.84036	0.345158	-5.33193	9.71741e-08	3.23245e-06
AS3MT	1324.37	-1.61097	0.302624	-5.32333	1.01886e-07	3.3834e-06
LOC107053353	5965.18	-2.71988	0.511787	-5.31448	1.06964e-07	3.54601e-06
S100A11	2343.69	-2.4265	0.456669	-5.31348	1.07552e-07	3.55943e-06
RNF115	850.974	-1.46589	0.275926	-5.31261	1.08066e-07	3.5704e-06
PCOLCE	2193.18	-1.74539	0.328646	-5.31084	1.09121e-07	3.59914e-06
NDUFB9	2433.59	-1.45823	0.2748	-5.30651	1.11743e-07	3.67302e-06
TRIM36	1312.72	1.33779	0.252131	5.30593	1.12099e-07	3.67302e-06
QPCTL	1256.3	-1.61567	0.304511	-5.30579	1.12186e-07	3.67302e-06
FOXC1	154.114	-2.01866	0.380476	-5.30561	1.12299e-07	3.67302e-06
LOC107054264	170.925	2.54761	0.480175	5.3056	1.12303e-07	3.67302e-06
TBL2	1423.77	-1.42331	0.268591	-5.29916	1.16334e-07	3.79849e-06
LOC100857843	375.932	-2.28476	0.431395	-5.2962	1.18234e-07	3.85408e-06
LOC112531444	636.877	-2.37756	0.449172	-5.2932	1.20194e-07	3.91143e-06
LOC112532889	49.4358	-3.37213	0.638168	-5.28408	1.26336e-07	4.10443e-06
HNRNPUL2	5991.41	-1.4689	0.278257	-5.27895	1.29929e-07	4.21415e-06
PSMA3	3344.55	-1.36526	0.25865	-5.2784	1.30314e-07	4.21963e-06
IPMK	4112.96	1.81733	0.34442	5.27649	1.31681e-07	4.25064e-06
SIPA1L1	5417.2	1.51757	0.287612	5.27645	1.31708e-07	4.25064e-06
GADD45GIP1	1326.98	-1.59126	0.301618	-5.27575	1.32212e-07	4.25976e-06
UBE2M	1374.54	-1.62695	0.308401	-5.27545	1.32428e-07	4.25976e-06
MTF1	1106.72	1.86472	0.35391	5.26892	1.37227e-07	4.40688e-06
FARSA	2279.77	-1.37941	0.261925	-5.26645	1.39085e-07	4.45919e-06
RARRES2	4235.95	-2.0722	0.393556	-5.26533	1.3994e-07	4.47922e-06
COMMD4	1108.83	-1.87746	0.356661	-5.26399	1.40959e-07	4.50445e-06
MRPS14	1347.12	-1.62346	0.308514	-5.26221	1.42331e-07	4.54086e-06
LOC112530352	987.184	-1.7692	0.3364	-5.25921	1.44674e-07	4.60804e-06
LOC107052763	341.773	-3.17472	0.604669	-5.25034	1.51815e-07	4.82762e-06
LOC107050886	615.925	-2.00503	0.382104	-5.24733	1.54321e-07	4.89932e-06
LOC112530927	122.067	-2.28717	0.43602	-5.24556	1.55807e-07	4.93844e-06
ABLIM1	1834.46	2.28237	0.435377	5.24228	1.58602e-07	5.01888e-06
CSRP1	12564.6	-2.09796	0.40045	-5.23901	1.61441e-07	5.10045e-06
PTPMT1	499.86	-1.85124	0.353444	-5.2377	1.62591e-07	5.12847e-06
COA6	612.585	-1.80135	0.343944	-5.23733	1.62915e-07	5.13038e-06
TMEM41A	1120.39	-1.55876	0.297893	-5.23262	1.6712e-07	5.25431e-06
CST3	16048.5	-1.98249	0.378934	-5.23175	1.67917e-07	5.27085e-06
VPS25	2000.55	-1.36728	0.261673	-5.22514	1.74024e-07	5.44818e-06
PLEKHG1	2772.18	1.41302	0.270433	5.22503	1.74125e-07	5.44818e-06
SPA17	337.774	-2.49951	0.478544	-5.22315	1.75902e-07	5.49495e-06
SMDT1	1127.61	-1.5967	0.305837	-5.22075	1.78196e-07	5.55771e-06
LOC107051508	657.899	-2.22749	0.426927	-5.21749	1.81364e-07	5.64749e-06
CPS1	228.563	1.7532	0.33609	5.21647	1.82369e-07	5.66973e-06
LYSMD1	351.206	-2.05352	0.393717	-5.21574	1.83089e-07	5.68304e-06
MYH1E	32.0774	-3.4775	0.667321	-5.21114	1.87682e-07	5.81635e-06
GNG11	567.106	-2.47522	0.475543	-5.20503	1.93962e-07	6.00143e-06
MRPL4	663.7	-1.4473	0.278139	-5.20352	1.95549e-07	6.04094e-06
COQ4	1824.5	-1.52774	0.293792	-5.20006	1.99222e-07	6.14468e-06
C19orf70	612.691	-1.71873	0.330598	-5.19886	2.0051e-07	6.17462e-06
LOC112532802	415.81	-2.09831	0.403693	-5.19779	2.0167e-07	6.20056e-06
SLC2A14	2559.75	1.53279	0.295146	5.19333	2.06567e-07	6.34113e-06
DNAJC5	1441.8	2.66876	0.514133	5.1908	2.09397e-07	6.4179e-06
FBXO32	5919.07	1.40032	0.269959	5.18718	2.13506e-07	6.53354e-06
LOC107054452	39.6124	-3.03913	0.585946	-5.18671	2.14038e-07	6.53956e-06
MRPL23	1607.68	-1.92918	0.37231	-5.18165	2.19926e-07	6.70895e-06
LIFR	546.463	1.89518	0.365851	5.1802	2.21652e-07	6.74675e-06
KIAA1107	1317.97	1.39388	0.269088	5.18002	2.21858e-07	6.74675e-06
LOC112532547	164.717	-1.81702	0.351902	-5.16344	2.42453e-07	7.35625e-06
LOC112531470	202.592	-2.83447	0.548967	-5.16328	2.42655e-07	7.35625e-06
GCHFR	299.646	-2.02746	0.392784	-5.16177	2.44622e-07	7.40439e-06
TINAGL1	3147.55	-2.02612	0.392868	-5.15726	2.50596e-07	7.57345e-06
LRRC20	157.993	-2.58595	0.502101	-5.15026	2.6012e-07	7.8491e-06
HLX	356.494	-2.90284	0.563784	-5.14884	2.62099e-07	7.89658e-06
LOC770617	1953.57	-3.27532	0.636489	-5.14591	2.66221e-07	8.0084e-06
LAMA2	2858.14	-1.5349	0.298343	-5.14476	2.6787e-07	8.0456e-06
CCDC61	1308.27	-1.60205	0.31144	-5.144	2.68956e-07	8.0658e-06
NTM	1090.29	-3.5494	0.690703	-5.13882	2.76472e-07	8.27845e-06
XBP1	7269.71	-1.55229	0.302618	-5.12955	2.90438e-07	8.68331e-06
TMEM35B	577.769	-2.40159	0.468344	-5.12783	2.93107e-07	8.74404e-06
LOC107050519	30.2816	-5.22282	1.01856	-5.12766	2.93367e-07	8.74404e-06
LOC107054010	42.7525	3.58547	0.70013	5.12116	3.03669e-07	9.03728e-06
BLB1	4007.61	-2.79574	0.545974	-5.12064	3.04498e-07	9.04813e-06
PSRC1	299.849	-1.94397	0.37973	-5.11935	3.0659e-07	9.09643e-06
ATP5O	3772.77	-1.61597	0.315712	-5.11848	3.08005e-07	9.12452e-06
AGBL2	58.8349	-3.02829	0.591673	-5.11818	3.08502e-07	9.12538e-06
TXNDC17	1397.81	-1.78745	0.349605	-5.11278	3.17458e-07	9.37608e-06
MPC2	1981.17	-1.64167	0.321296	-5.10953	3.22953e-07	9.52395e-06
BCAP31	3836.31	-1.51956	0.297503	-5.1077	3.26096e-07	9.60211e-06
RPL27A	17279.9	-1.79265	0.351134	-5.10531	3.30258e-07	9.70999e-06
PSMG3	1124.97	-1.31099	0.257	-5.10113	3.37633e-07	9.91188e-06
SNX21	1521.47	-2.22384	0.436142	-5.0989	3.41639e-07	1.00144e-05
LOC107050177	2649.37	-1.50412	0.29516	-5.09594	3.47018e-07	1.01568e-05
LOC112531249	174.516	-1.87975	0.369165	-5.09189	3.54506e-07	1.03604e-05
YKT6	713.151	-1.46682	0.288119	-5.09102	3.56137e-07	1.03925e-05
PDK4	4588.76	1.68342	0.330947	5.08667	3.64403e-07	1.06099e-05
TPMT	780.684	-1.52353	0.299523	-5.08653	3.64678e-07	1.06099e-05
ARL8BL	1071.69	-1.84074	0.362003	-5.08488	3.67866e-07	1.06868e-05
MECP2	476.586	-1.43759	0.282933	-5.08103	3.75397e-07	1.08855e-05
LOC112531696	127.535	-2.40663	0.473671	-5.08081	3.75826e-07	1.08855e-05
POP5	629.876	-1.98502	0.391198	-5.07422	3.89098e-07	1.12532e-05
LOC424401	530.507	-1.68387	0.332266	-5.06783	4.02375e-07	1.162e-05
PSIP1	3463.44	1.23638	0.244044	5.06619	4.05858e-07	1.17032e-05
KNDC1	1724.9	1.68823	0.333364	5.06423	4.10057e-07	1.18069e-05
LOC107051290	1655.39	1.89146	0.373578	5.0631	4.12493e-07	1.18595e-05
HH3L	2888.38	-1.30061	0.256911	-5.0625	4.13798e-07	1.18688e-05
TMSB4X	33901.2	-1.86252	0.367913	-5.06239	4.14036e-07	1.18688e-05
MMR1L2	429.76	1.83717	0.363099	5.0597	4.19918e-07	1.20198e-05
CENPV	352.391	-1.9508	0.385835	-5.05606	4.27996e-07	1.22225e-05
RPL31	8757.65	-1.83398	0.362738	-5.05595	4.28256e-07	1.22225e-05
DNAH3	934.792	1.36973	0.270955	5.0552	4.29936e-07	1.22526e-05
MRPS28	782.023	-1.94886	0.385576	-5.05441	4.31732e-07	1.22858e-05
FAM43A	4123.59	-1.61123	0.318865	-5.053	4.34918e-07	1.23584e-05
CYB561D2	1067.82	-2.27828	0.45096	-5.05206	4.37059e-07	1.23924e-05
LOC107049516	16.9274	-7.6474	1.51376	-5.05192	4.37387e-07	1.23924e-05
TNFRSF6B	219.954	-2.15142	0.42625	-5.04732	4.48039e-07	1.26758e-05
SMCO4	364.297	-1.44923	0.287331	-5.04378	4.56436e-07	1.28946e-05
TRPM8	115.384	2.43142	0.482212	5.04223	4.60147e-07	1.29807e-05
CTSEAL	104.984	-3.84357	0.762548	-5.04042	4.64502e-07	1.30846e-05
INO80B	1178.25	-1.76228	0.34968	-5.03969	4.66278e-07	1.31157e-05
PSMB4	5484.68	-1.39658	0.277249	-5.03727	4.72223e-07	1.32637e-05
LOC107055115	3702.96	-2.26801	0.450434	-5.03516	4.77449e-07	1.33912e-05
KMT5C	964.254	-1.61171	0.320138	-5.03443	4.79261e-07	1.34228e-05
CST7	135.016	-2.74899	0.546521	-5.02998	4.90529e-07	1.37186e-05
NDUFV3	1482.8	-1.369	0.272254	-5.02838	4.9463e-07	1.38135e-05
LOC112531893	83.3619	-2.20359	0.43832	-5.02734	4.9733e-07	1.3856e-05
LAMA3	1243.54	2.16549	0.430751	5.02725	4.97574e-07	1.3856e-05
CNTN2	178.999	-4.30547	0.856858	-5.02472	5.04173e-07	1.40197e-05
NAT8B	467.371	-1.95062	0.388276	-5.02381	5.06571e-07	1.40664e-05
SPIK2	1618.41	-3.36515	0.67084	-5.01632	5.26702e-07	1.46046e-05
TBCA	1101.83	-1.51835	0.302704	-5.01597	5.27664e-07	1.46105e-05
ZNHIT3	984.803	-1.47196	0.293604	-5.01342	5.34714e-07	1.47847e-05
LOC107057280	142.781	-2.39503	0.477861	-5.01199	5.38713e-07	1.48741e-05
LOC112530339	35.4167	-3.82225	0.762685	-5.01158	5.39857e-07	1.48846e-05
DHRS13	302.377	-2.12798	0.424725	-5.01025	5.4358e-07	1.49661e-05
APRT	1200.2	-1.37267	0.274062	-5.00863	5.48195e-07	1.50719e-05
POLR3A	2882.87	2.14673	0.428634	5.00831	5.49106e-07	1.50757e-05
FAU	9688.55	-1.72109	0.343686	-5.00774	5.50737e-07	1.50992e-05
LOC422926	151897	2.03186	0.405863	5.00627	5.54954e-07	1.51934e-05
CRTAC1	787.942	-2.11885	0.42329	-5.00567	5.56692e-07	1.52196e-05
HINT1Z	1723.38	-1.66825	0.333382	-5.00402	5.61475e-07	1.53289e-05
MTG1	818.699	-1.48494	0.296874	-5.00194	5.67563e-07	1.54734e-05
RPS14	17197.5	-1.70863	0.341634	-5.00134	5.69342e-07	1.55003e-05
ATP5SL	704.856	-1.97768	0.395618	-4.99896	5.76404e-07	1.56706e-05
RPL11	13530	-1.41324	0.282735	-4.99846	5.77903e-07	1.56706e-05
LOC112530237	26.4063	-3.9914	0.798532	-4.99842	5.78011e-07	1.56706e-05
CTSD	7727.87	1.65241	0.33086	4.99429	5.90527e-07	1.59877e-05
LOC768772	614.252	-2.63802	0.528236	-4.99402	5.91348e-07	1.59877e-05
ACER3	2727.69	1.56301	0.31322	4.99011	6.03444e-07	1.62909e-05
GTPBP3	168.697	-1.96726	0.394251	-4.98986	6.04233e-07	1.62909e-05
LOC112531007	300.97	-1.84844	0.370731	-4.98592	6.16664e-07	1.65803e-05
NICN1	667.096	-2.20519	0.442284	-4.98592	6.16667e-07	1.65803e-05
PCSK1	227.234	2.35309	0.472061	4.98472	6.2052e-07	1.66397e-05
KBTBD8	2951.04	1.7795	0.356993	4.9847	6.20584e-07	1.66397e-05
LOC112533599	280849	-2.53779	0.509268	-4.98321	6.25373e-07	1.67226e-05
ADAMTS1	7672.03	-2.31872	0.46534	-4.98284	6.26562e-07	1.67226e-05
UQCRB	2267.6	-1.60429	0.321971	-4.9827	6.2702e-07	1.67226e-05
MRPL41	684.149	-1.9158	0.384492	-4.98268	6.27109e-07	1.67226e-05
C26H6ORF125	676.726	-1.88658	0.378926	-4.97875	6.39957e-07	1.70419e-05
LOC112530942	222950	-2.12331	0.426538	-4.97801	6.42398e-07	1.70836e-05
LOC112531131	91.8136	-2.90852	0.584887	-4.97279	6.5997e-07	1.7527e-05
GDF15	169.967	-1.8551	0.373072	-4.97248	6.61007e-07	1.75306e-05
WDR55	1156.26	-1.45232	0.292109	-4.97184	6.63218e-07	1.75654e-05
SNRPA1	622.343	-1.43493	0.28864	-4.97134	6.64918e-07	1.75865e-05
NEUROG2	25.6885	-4.7938	0.964379	-4.97087	6.66524e-07	1.76051e-05
RDH16	241.485	-2.13478	0.429695	-4.96812	6.76046e-07	1.78319e-05
RPL17	14480.5	-1.64744	0.331619	-4.96786	6.76941e-07	1.78319e-05
HBM	2704.81	-4.21765	0.849482	-4.96496	6.87138e-07	1.80761e-05
ABRACL	960.397	-1.42501	0.287098	-4.96348	6.92413e-07	1.81903e-05
BANF1	3476.47	-1.26087	0.254114	-4.96181	6.98404e-07	1.8323e-05
MRPL16	1414.96	-1.82411	0.367666	-4.96131	7.00185e-07	1.8345e-05
LOC107049937	106.599	-2.7118	0.546664	-4.96063	7.02632e-07	1.83844e-05
LOC107053055	1311.25	1.89959	0.383174	4.95753	7.13957e-07	1.86557e-05
ID3	2953.51	-1.51405	0.305801	-4.9511	7.37947e-07	1.92568e-05
ASB16	129.061	-2.54584	0.51424	-4.95068	7.39548e-07	1.92727e-05
BABAM1	1857.84	-1.40616	0.284135	-4.94894	7.46187e-07	1.94198e-05
FBN3	1796.33	2.58572	0.522621	4.94761	7.51315e-07	1.95272e-05
CDC37	4660.07	-1.61471	0.326463	-4.94609	7.572e-07	1.96539e-05
NPTX1	245.969	-2.05735	0.416122	-4.9441	7.64965e-07	1.98291e-05
MRPS16	1022.07	-1.3654	0.276282	-4.94203	7.73124e-07	2.00001e-05
COX19	1134.43	-1.34654	0.272475	-4.94191	7.73615e-07	2.00001e-05
LMO1	181.718	-2.39606	0.485038	-4.93994	7.81469e-07	2.01652e-05
SF3B5	1611.03	-1.56915	0.317656	-4.93979	7.82071e-07	2.01652e-05
RNF121	1036.93	-1.31813	0.266901	-4.93864	7.86704e-07	2.02579e-05
ELOVL2	48.9431	-5.30913	1.07509	-4.93832	7.87981e-07	2.0264e-05
SLITRK6	1236.67	1.62349	0.328801	4.93761	7.9084e-07	2.03107e-05
DENND4A	2519.85	1.65398	0.335011	4.93709	7.92981e-07	2.03389e-05
CABP2	377.457	-2.28554	0.463624	-4.92973	8.2344e-07	2.10924e-05
AES	4592.2	-1.23294	0.250209	-4.92765	8.32252e-07	2.12902e-05
SDHAF1	962.069	-1.89664	0.385047	-4.92575	8.40393e-07	2.14631e-05
LOC112532280	13.5114	-7.32012	1.48621	-4.92538	8.41967e-07	2.14631e-05
GATA4	5542.67	1.24786	0.253367	4.9251	8.43193e-07	2.14631e-05
DHH	222.656	-2.91019	0.590897	-4.92504	8.43418e-07	2.14631e-05
RFX5	742.21	-1.82298	0.371197	-4.91108	9.0575e-07	2.30193e-05
CASR	38.6712	-3.5005	0.712824	-4.91075	9.07285e-07	2.30283e-05
CLEC19A	42.0121	-3.01966	0.615228	-4.9082	9.1916e-07	2.32993e-05
HNMT	662.035	-2.52091	0.514033	-4.90419	9.38142e-07	2.37496e-05
SNX8	4579.63	1.30397	0.265934	4.90337	9.42065e-07	2.3818e-05
TSC1	4841.13	1.40148	0.286029	4.89979	9.59411e-07	2.42251e-05
GAS2L1	922.775	-1.81315	0.370357	-4.89567	9.79723e-07	2.4706e-05
HTATIP2	517.751	-2.33347	0.476666	-4.89539	9.8109e-07	2.47085e-05
OASL	1221.27	-3.122	0.638054	-4.893	9.93116e-07	2.49791e-05
LOC107049666	273.255	-3.0509	0.623593	-4.89246	9.95846e-07	2.50155e-05
LOC107056275	469.938	-2.09124	0.427491	-4.89189	9.98722e-07	2.50555e-05
HIST1H2BF	43.4422	-3.1228	0.639426	-4.88376	1.04083e-06	2.60763e-05
DKK1	72.0625	-2.80286	0.573942	-4.88352	1.04209e-06	2.60763e-05
VPS39	2332.27	1.98207	0.405915	4.88297	1.04499e-06	2.61128e-05
CCBE1	1442.86	1.6495	0.337822	4.88274	1.04623e-06	2.61128e-05
PSMB7	4328.99	-1.20803	0.247526	-4.88042	1.05859e-06	2.63875e-05
LOC107052490	357.052	-1.71175	0.350784	-4.87979	1.062e-06	2.64388e-05
PITPNC1L	467.28	-1.4439	0.29611	-4.87622	1.08139e-06	2.68871e-05
COX4I1	5112.05	-1.34827	0.276574	-4.8749	1.08862e-06	2.70288e-05
ITGB1BP3	14132.7	-1.47489	0.302561	-4.87468	1.08986e-06	2.70288e-05
TSHZ2	3453.5	1.32364	0.27195	4.86724	1.13169e-06	2.80306e-05
POLR3D	945.753	-2.05095	0.421785	-4.86254	1.15889e-06	2.86679e-05
LOC112531347	972.765	-2.14868	0.442106	-4.8601	1.17328e-06	2.89871e-05
NEK10	71.0876	-2.76703	0.569582	-4.858	1.18576e-06	2.92475e-05
BAG2	1419.01	-1.58198	0.325657	-4.85782	1.18682e-06	2.92475e-05
CLCN2	57.3814	-3.53415	0.72807	-4.85413	1.20915e-06	2.97601e-05
ACOT8	715.756	-1.67826	0.345804	-4.85322	1.21475e-06	2.98602e-05
TNKS	3023.22	1.85322	0.382274	4.84789	1.24784e-06	3.06349e-05
QPRT	206.275	-2.59087	0.535096	-4.84188	1.28616e-06	3.15361e-05
RRP9	1535.98	-1.37744	0.28462	-4.83959	1.30108e-06	3.18616e-05
KRT10	194.868	-2.18827	0.452206	-4.83911	1.30425e-06	3.18992e-05
LOC101749299	1394.02	-2.00982	0.416876	-4.82114	1.42739e-06	3.48673e-05
LOC112530970	86.0309	-2.23798	0.464347	-4.81964	1.4382e-06	3.5052e-05
RPL15	18826.6	-1.56438	0.324588	-4.81959	1.43855e-06	3.5052e-05
RASSF1	1763.45	-2.37016	0.492094	-4.81648	1.46112e-06	3.55576e-05
REM1	983.192	-2.0773	0.431471	-4.81445	1.47602e-06	3.58471e-05
NFKBIB	2402.78	-1.51902	0.315519	-4.81436	1.47669e-06	3.58471e-05
LOC101750160	100.238	-2.58853	0.537818	-4.81302	1.48668e-06	3.60445e-05
DNAJC30	1139.64	-1.32041	0.274479	-4.8106	1.50479e-06	3.64384e-05
ZFAND2B	946.616	-1.67053	0.347395	-4.80873	1.51891e-06	3.67347e-05
MRPS11	811.919	-1.36246	0.283353	-4.80835	1.52184e-06	3.67599e-05
ANKRD50	5244.53	1.21722	0.253384	4.80385	1.55642e-06	3.75486e-05
PPOX	682.256	-1.5404	0.320735	-4.8027	1.56539e-06	3.77184e-05
PSMG4	682.028	-1.83439	0.382034	-4.80164	1.57369e-06	3.78716e-05
LOC112530071	142.786	-2.52161	0.525312	-4.8002	1.58506e-06	3.8098e-05
LOC107052568	1441.28	2.63336	0.548928	4.79728	1.60833e-06	3.86099e-05
LOC100859819	44.7259	-2.44955	0.510742	-4.79606	1.61814e-06	3.87976e-05
ALDH1L2	862.524	-1.80972	0.377402	-4.79521	1.62506e-06	3.89155e-05
LOC112531795	142.413	3.01805	0.629487	4.79445	1.63119e-06	3.90144e-05
LOC112532659	37.8009	-4.38821	0.915803	-4.79166	1.6541e-06	3.9514e-05
LOC112532368	339.793	1.96081	0.409374	4.78977	1.66973e-06	3.98386e-05
STAM2	1023.65	2.22923	0.465602	4.78785	1.68578e-06	4.01723e-05
SLC17A9	206.574	-1.99466	0.416729	-4.78646	1.69748e-06	4.04018e-05
NEDD9	2188.52	1.29668	0.271119	4.78271	1.72946e-06	4.11127e-05
HYAL3	406.751	-1.95166	0.40826	-4.78043	1.74918e-06	4.1499e-05
LOC101750724	493.647	2.25587	0.471907	4.78034	1.74997e-06	4.1499e-05
PRLH	27.4594	-3.25309	0.680635	-4.77949	1.75741e-06	4.16248e-05
TBCB	2433.38	-1.46361	0.306287	-4.77857	1.76543e-06	4.1764e-05
CHRDL2	380.798	-2.80375	0.586786	-4.77816	1.7691e-06	4.18002e-05
FAM184A	1140.36	1.30621	0.273461	4.77659	1.78294e-06	4.20762e-05
USP32	2622.74	2.11011	0.441889	4.77521	1.7952e-06	4.23142e-05
CLAPS2	1643.24	-1.30546	0.273533	-4.77259	1.81875e-06	4.28176e-05
LOC101750188	2485.17	2.00253	0.419658	4.77181	1.82575e-06	4.29304e-05
SRD5A2	306.961	-1.87471	0.393271	-4.76697	1.87018e-06	4.39222e-05
DGKH	354.695	3.28862	0.689925	4.76664	1.87327e-06	4.39419e-05
DTYMK	1345.4	-1.3643	0.286719	-4.75833	1.95203e-06	4.57342e-05
LOC112530984	473.028	-1.69996	0.357284	-4.75801	1.95512e-06	4.57516e-05
SNTA1	2667.58	-1.83128	0.385041	-4.75607	1.97398e-06	4.61377e-05
SYPL2	125.237	-2.34841	0.494208	-4.75188	2.01538e-06	4.70489e-05
ULK3	866.364	-1.38006	0.290443	-4.75159	2.01827e-06	4.706e-05
ATP7B	73.4007	2.13335	0.449184	4.74939	2.04031e-06	4.75171e-05
MAPRE3	1576.7	-1.39481	0.293716	-4.74883	2.04599e-06	4.757e-05
BCKDHA	2142.93	-1.39343	0.293434	-4.74868	2.04747e-06	4.757e-05
VH26L1	24739.1	-1.53087	0.322901	-4.741	2.12668e-06	4.93517e-05
LOC107051009	778.881	-1.92573	0.406221	-4.7406	2.13084e-06	4.93894e-05
LOC107049129	588.983	-2.45959	0.519047	-4.73867	2.15125e-06	4.97455e-05
C19orf60	372.158	-1.64732	0.347633	-4.73866	2.15131e-06	4.97455e-05
GRIPAP1	2748.17	-1.44279	0.304591	-4.73681	2.17112e-06	5.01442e-05
TOPAZ1	136.296	1.86506	0.394075	4.73274	2.21505e-06	5.10982e-05
CNIH4	646.285	-1.26852	0.268094	-4.73163	2.22727e-06	5.13193e-05
CCL19	204.739	-2.40625	0.508596	-4.73116	2.23235e-06	5.13757e-05
CX3CL1	923.313	1.79851	0.380183	4.73065	2.23804e-06	5.14459e-05
LOC107054625	163.239	-1.73649	0.367101	-4.73028	2.24215e-06	5.14796e-05
CYBA	2426.17	-2.10126	0.444343	-4.72891	2.25725e-06	5.17655e-05
TRPA1	360.472	2.14708	0.454125	4.72795	2.26801e-06	5.1951e-05
SEMA3E	33.5318	3.05134	0.645429	4.72761	2.27178e-06	5.19764e-05
TPBGL	45.1904	-3.01353	0.637766	-4.72514	2.29954e-06	5.25497e-05
PAX2	503.978	-9.03034	1.91223	-4.72241	2.33071e-06	5.31997e-05
LOC112533478	18.0366	-5.25001	1.11203	-4.72111	2.34566e-06	5.34783e-05
LOC112529978	178.214	-1.67546	0.354921	-4.72066	2.35075e-06	5.35318e-05
YRDC	582.271	-1.32762	0.28129	-4.71976	2.36126e-06	5.37083e-05
CDK5	1860.24	-1.3776	0.291926	-4.71902	2.36985e-06	5.3841e-05
BLEC3	144.808	-2.13074	0.451554	-4.71869	2.37364e-06	5.38643e-05
FKBP7	1137.98	-1.61951	0.343387	-4.71628	2.40201e-06	5.44446e-05
LOC112530550	168.142	-2.10384	0.446336	-4.71358	2.43399e-06	5.51055e-05
LOC107050599	3016.31	-1.44289	0.306141	-4.71314	2.43931e-06	5.51619e-05
LOC112529957	63.0334	-2.77868	0.58998	-4.70979	2.47969e-06	5.601e-05
VH26L10	166.539	-2.33786	0.496667	-4.7071	2.51263e-06	5.66884e-05
TRIM3	4892.09	-1.38356	0.293961	-4.70662	2.51855e-06	5.67562e-05
LOC107051622	96.0366	-3.24028	0.68865	-4.70526	2.53538e-06	5.70695e-05
S100A13	140.742	-2.68968	0.572075	-4.70162	2.58104e-06	5.80302e-05
C26H6orf89	2358.45	1.79062	0.38105	4.69916	2.61228e-06	5.8665e-05
SELENOK	1124.04	-1.24904	0.265837	-4.69852	2.62055e-06	5.87431e-05
CMTM8	197.613	-3.43271	0.73061	-4.69842	2.62179e-06	5.87431e-05
TMEM71	65.6012	2.90611	0.618774	4.69655	2.64587e-06	5.91927e-05
RORA	614.758	1.27543	0.271576	4.6964	2.64793e-06	5.91927e-05
GPATCH2L	426.192	1.89403	0.40365	4.69226	2.702e-06	6.03323e-05
TNR	76.9104	-4.56285	0.972505	-4.69185	2.7074e-06	6.03836e-05
PITX3	256.17	-2.13206	0.454464	-4.69138	2.7137e-06	6.0455e-05
LOC107050371	1182.67	-1.60757	0.342796	-4.68957	2.73776e-06	6.09214e-05
LOC112531959	21.7048	-5.5059	1.17419	-4.68912	2.74381e-06	6.09864e-05
TMEM101	660.571	-1.43761	0.306642	-4.68824	2.7556e-06	6.11786e-05
INPP1	530.351	-2.42985	0.518452	-4.68674	2.77595e-06	6.15604e-05
VPS72	2595.53	-1.40722	0.300289	-4.68622	2.783e-06	6.16034e-05
HSPB8	3240.46	-2.0339	0.434026	-4.68613	2.78421e-06	6.16034e-05
GFAP	148.441	-4.31115	0.920286	-4.68458	2.80538e-06	6.20015e-05
VSTM2B	313.782	-2.29431	0.489907	-4.68316	2.82482e-06	6.23604e-05
RPS17	17227.8	-1.67764	0.358513	-4.67944	2.87654e-06	6.34304e-05
LSM8	429.425	-1.66133	0.355126	-4.67814	2.89486e-06	6.37622e-05
USF3	865.969	2.32802	0.497803	4.67659	2.91686e-06	6.41743e-05
PPP1R13B	4379.26	1.30688	0.279603	4.67407	2.95296e-06	6.48951e-05
LSM5	687.19	-1.39333	0.298211	-4.6723	2.97841e-06	6.53809e-05
PTPN13	3388.29	1.5666	0.335546	4.66882	3.02933e-06	6.64238e-05
RAX	158.423	-2.13754	0.457885	-4.66828	3.03726e-06	6.64937e-05
CHCHD10	2406.4	-2.34567	0.502485	-4.66814	3.03934e-06	6.64937e-05
CTC1	995.965	1.23032	0.263643	4.66664	3.0617e-06	6.69078e-05
LOC107054982	3196.98	-1.49497	0.320372	-4.66634	3.06608e-06	6.69285e-05
LOC112530180	22.3689	-4.58057	0.981695	-4.66598	3.07155e-06	6.69727e-05
GNG5	2140.31	-1.39194	0.298355	-4.66538	3.08049e-06	6.70469e-05
EDF1	8013.17	-1.18943	0.254953	-4.66529	3.08183e-06	6.70469e-05
UAP1	1250.89	-1.36879	0.293554	-4.66284	3.11882e-06	6.77761e-05
PEBP4	256.281	-3.1487	0.675659	-4.6602	3.15907e-06	6.85743e-05
VWCE	689.235	-2.43527	0.522749	-4.65858	3.18398e-06	6.90383e-05
GHDC	1003.99	-1.88796	0.405309	-4.65806	3.19202e-06	6.91357e-05
CTNNAL1	6616.06	1.2689	0.272568	4.65534	3.2345e-06	6.99172e-05
PDF	372.846	-2.01882	0.433682	-4.65507	3.23878e-06	6.99172e-05
RPL21	18938.1	-1.43534	0.308341	-4.65506	3.23886e-06	6.99172e-05
GPAT2	1345.28	-1.40663	0.302235	-4.65408	3.25424e-06	7.01713e-05
TUT1	1382.79	-1.18171	0.254093	-4.65071	3.30787e-06	7.12036e-05
FAM214A	3630.9	1.2769	0.274566	4.65062	3.30942e-06	7.12036e-05
LOC107054453	197.241	2.10574	0.452842	4.65006	3.31834e-06	7.13169e-05
ORAOV1	1389	-1.39233	0.299446	-4.6497	3.32425e-06	7.13651e-05
UBE2L6	215.774	-2.39592	0.515721	-4.64577	3.38812e-06	7.26564e-05
CARMIL1	3027.7	1.51312	0.325809	4.6442	3.41397e-06	7.30935e-05
TBC1D5	2828.19	1.36468	0.293854	4.64408	3.416e-06	7.30935e-05
PDLIM7	4728.3	-1.65932	0.357379	-4.64302	3.43358e-06	7.33891e-05
VDAC1	1294.88	-1.22618	0.264141	-4.64216	3.44793e-06	7.36151e-05
MMP27	124.281	2.53033	0.545158	4.64146	3.45959e-06	7.37832e-05
CDO1	196.205	-2.33416	0.503082	-4.63972	3.48873e-06	7.43233e-05
RBP5	1027.66	-2.38267	0.513637	-4.63882	3.50409e-06	7.45689e-05
NDUFS4	850.63	-1.53289	0.330466	-4.63857	3.50822e-06	7.45755e-05
NOP56	4041.64	-1.27229	0.274359	-4.63733	3.52944e-06	7.49449e-05
LOC107050463	688.332	2.25646	0.48679	4.63539	3.56269e-06	7.5559e-05
COL1A1	86614	-1.77577	0.383106	-4.63519	3.56612e-06	7.5559e-05
LOC112533519	62.0903	-2.27491	0.49102	-4.63303	3.60357e-06	7.62698e-05
RSPH3	135.758	2.22911	0.481294	4.63149	3.63048e-06	7.67558e-05
LOC107052850	746.084	-1.91686	0.414078	-4.62924	3.67018e-06	7.75112e-05
ATCAY	372.143	1.90013	0.41091	4.62421	3.76037e-06	7.93299e-05
RPS11	15969.5	-1.69984	0.367649	-4.62355	3.77236e-06	7.94969e-05
AMBRA1	3405.56	1.42406	0.308045	4.62289	3.78429e-06	7.96621e-05
LURAP1L	403.44	-2.50624	0.542248	-4.62196	3.8014e-06	7.9936e-05
TMEM200B	778.386	-1.82321	0.394635	-4.61999	3.83761e-06	8.06104e-05
KDM7A	1942.98	1.22382	0.264928	4.61943	3.84792e-06	8.074e-05
AVD	693.404	-2.38574	0.516757	-4.61674	3.89808e-06	8.17046e-05
MDK	346.719	-1.41865	0.307503	-4.61345	3.96034e-06	8.29204e-05
CIC	1382.59	-1.59454	0.345777	-4.61149	3.998e-06	8.36191e-05
SEMA4G	1461.69	-1.8246	0.395726	-4.61077	4.01178e-06	8.38175e-05
TMEM269	373.727	-1.68058	0.36473	-4.60772	4.07111e-06	8.49659e-05
SDHD	2057.01	-1.2222	0.265337	-4.60622	4.10045e-06	8.54868e-05
SLC25A34	51.2977	-2.44216	0.530735	-4.60146	4.1953e-06	8.73707e-05
PCMTD1	4000.92	1.35498	0.294523	4.60059	4.21305e-06	8.76467e-05
SARS	3199.92	-1.22591	0.266488	-4.60023	4.22016e-06	8.77011e-05
PIK3CA	2051.88	2.16538	0.470741	4.59994	4.22603e-06	8.77294e-05
CPEB4	1849.85	1.35	0.293586	4.59829	4.25973e-06	8.82996e-05
WT1	6723.66	1.23749	0.269127	4.59815	4.26255e-06	8.82996e-05
TEF	1712.07	1.43551	0.312251	4.5973	4.28001e-06	8.85646e-05
PARK7	2450.13	-1.48036	0.322022	-4.59708	4.28462e-06	8.85646e-05
TLCD1	1553.67	-1.39108	0.302616	-4.59686	4.28898e-06	8.85646e-05
ECE2	568.589	-2.50293	0.544803	-4.59419	4.34434e-06	8.96129e-05
GCSH	1139.37	-1.56489	0.34082	-4.59154	4.39992e-06	9.05771e-05
ZNF703	1044.94	-1.67777	0.365407	-4.59152	4.40038e-06	9.05771e-05
PITPNM2	3851.12	1.60013	0.348547	4.59085	4.4144e-06	9.07698e-05
LOC107050978	276.008	-2.18946	0.477025	-4.58982	4.43629e-06	9.10929e-05
SNRPL	3481.26	-1.41828	0.309015	-4.58967	4.43945e-06	9.10929e-05
FLOT1	4156.66	-1.61032	0.350885	-4.58932	4.44687e-06	9.11491e-05
DKK3	11393.9	-1.36096	0.296628	-4.58811	4.47284e-06	9.15852e-05
LOC112530225	43.0055	-2.31748	0.505383	-4.58559	4.52702e-06	9.25973e-05
TVP23A	144.463	-2.24845	0.490449	-4.58448	4.55128e-06	9.29959e-05
AvBD3	52.6614	-3.24503	0.708171	-4.58227	4.59946e-06	9.38819e-05
SEMA3A	1117.03	2.21617	0.483804	4.58071	4.63396e-06	9.44873e-05
LOC107050789	65.4681	-2.50693	0.547595	-4.57808	4.69271e-06	9.55851e-05
TRIM24	3175.62	1.27882	0.279411	4.57683	4.72066e-06	9.60541e-05
SKIV2L	1629.54	-1.36428	0.298124	-4.57623	4.73426e-06	9.62304e-05
ASL2	626.017	-1.97025	0.430612	-4.57546	4.75181e-06	9.64865e-05
ANXA2	13664.3	-1.57788	0.344959	-4.57412	4.7823e-06	9.68774e-05
UHRF1BP1	2862.71	1.39739	0.305509	4.57399	4.78527e-06	9.68774e-05
CMPK2	564.582	-2.09076	0.457101	-4.57396	4.78597e-06	9.68774e-05
IMP4	1228.57	-1.58266	0.346037	-4.57367	4.79255e-06	9.691e-05
TUBA1A	9924.73	-1.93417	0.42334	-4.56884	4.90424e-06	9.90657e-05
SOX21	71.0232	-2.36969	0.518768	-4.56793	4.92568e-06	9.93958e-05
NXPE3	620.152	2.21245	0.484432	4.5671	4.94518e-06	9.9686e-05
LOC107053885	52.5384	2.51383	0.550502	4.56643	4.96108e-06	9.99033e-05
SCEL	3618	1.5606	0.341883	4.56471	5.00195e-06	0.000100464
FHL2	9832.18	-1.70069	0.372574	-4.56469	5.00226e-06	0.000100464
USP35	584.968	1.78815	0.391743	4.5646	5.00437e-06	0.000100464
LOC107052222	1101.9	-1.89935	0.416238	-4.56313	5.03972e-06	0.000101069
RBM41	350.137	-1.37991	0.302622	-4.55984	5.11933e-06	0.000102518
LOC112530216	1004.44	-1.70198	0.373264	-4.55971	5.12247e-06	0.000102518
PARP14	5789.68	1.12805	0.247508	4.55761	5.17396e-06	0.000103324
LOC112531359	769.916	-1.41841	0.311223	-4.55754	5.17562e-06	0.000103324
RPL23	18914	-1.4071	0.308748	-4.55742	5.17864e-06	0.000103324
SIRT2	2654.99	-1.3334	0.292683	-4.55579	5.21889e-06	0.000104016
LOC107053497	447.406	1.98249	0.435179	4.55558	5.224e-06	0.000104016
FAM96B	1515.5	-1.20485	0.264647	-4.55265	5.29732e-06	0.000105315
LOC100858649	526.862	-1.54943	0.340345	-4.55255	5.30008e-06	0.000105315
PYCRL	869.962	-1.39428	0.306297	-4.55204	5.31289e-06	0.000105462
TIMP4	616.757	2.24658	0.493586	4.55154	5.32543e-06	0.000105604
CLN3	340.647	-1.79173	0.393674	-4.5513	5.33149e-06	0.000105617
FOXRED2	671.272	1.65299	0.363236	4.55074	5.34573e-06	0.000105791
MADD	3884.1	1.41516	0.311079	4.54918	5.38551e-06	0.000106396
RBPJ	2643.22	1.39248	0.3061	4.54912	5.38719e-06	0.000106396
IFI6	3552.41	-6.18412	1.35949	-4.54884	5.39421e-06	0.000106426
AAAS	2605.72	-1.34166	0.295124	-4.54608	5.4655e-06	0.000107724
PSMD4	2891.17	-1.29213	0.284406	-4.54327	5.53893e-06	0.000109061
LOC420374	3293.41	-1.33496	0.293854	-4.54294	5.54762e-06	0.000109122
CLSTN2	698.556	1.60461	0.353252	4.5424	5.56186e-06	0.000109292
LOC112530337	548.151	-2.40379	0.529432	-4.54032	5.61684e-06	0.000110261
ERBB3	680.787	-1.93021	0.42541	-4.53729	5.69804e-06	0.000111742
LOC112530344	56.7711	-2.54475	0.56099	-4.53618	5.7282e-06	0.000112221
LOC107051192	2039.75	-1.61296	0.355656	-4.53516	5.75603e-06	0.000112653
MAGOH	1941.83	-1.55036	0.34203	-4.53282	5.8202e-06	0.000113795
ECHS1	2393.14	-1.46232	0.322658	-4.53211	5.83987e-06	0.000114065
NDUFS3	1792.63	-1.30248	0.287587	-4.529	5.92639e-06	0.000115639
AP3S2	1532.11	-1.67791	0.370514	-4.52861	5.93735e-06	0.000115737
DYL2	31.5915	-2.8011	0.618633	-4.52788	5.95782e-06	0.00011602
CCDC28B	229.497	-1.74284	0.385235	-4.5241	6.0652e-06	0.000117993
LOC112533186	53.2143	2.82719	0.62527	4.52155	6.13896e-06	0.000119309
ESYT3	277.652	1.71018	0.378248	4.52131	6.14574e-06	0.000119322
HIST1H110	390.053	-2.56043	0.566631	-4.51869	6.22222e-06	0.000120686
LOC107051634	212.213	-1.73094	0.38316	-4.51753	6.25638e-06	0.000121228
LOC107052392	1495.54	-1.2219	0.270558	-4.51622	6.29524e-06	0.00012186
APOV1	127.82	-4.49353	0.995527	-4.51372	6.37002e-06	0.000123185
LRRC7	322.382	1.38738	0.307383	4.5135	6.37664e-06	0.00012319
LOC107050086	989.513	-1.9603	0.434339	-4.51329	6.38289e-06	0.00012319
LOC101748032	162.327	-3.67376	0.814942	-4.508	6.54417e-06	0.000126178
DNAJB5	493.1	-1.43618	0.318633	-4.50732	6.56501e-06	0.000126454
PTMA	18557.3	-1.52638	0.338681	-4.50683	6.58031e-06	0.000126624
VPS37D	942.824	-2.28598	0.507358	-4.50566	6.61666e-06	0.00012708
PLEKHH1	776.804	1.71445	0.380512	4.50565	6.61708e-06	0.00012708
MSC	88.8302	-2.02502	0.449554	-4.5045	6.65293e-06	0.000127534
HOXD8	255.545	-4.13846	0.918744	-4.50447	6.6538e-06	0.000127534
HNRNPA0	2805.03	-1.17697	0.261546	-4.50006	6.79345e-06	0.000130083
LOC107051108	627.55	-1.51062	0.336083	-4.49478	6.96423e-06	0.000133222
LOC112533143	219.381	-1.69435	0.377048	-4.49373	6.99866e-06	0.00013375
LOC107053852	214.2	2.16283	0.481617	4.49076	7.09702e-06	0.000135398
SSR3	4186.37	-1.55323	0.345877	-4.49071	7.09877e-06	0.000135398
ULK1	2816.26	1.18478	0.263902	4.48946	7.14041e-06	0.000136059
DCLK3	920.987	1.39775	0.311459	4.48774	7.19826e-06	0.000137027
FGL1	1215.01	1.53144	0.341482	4.48469	7.30192e-06	0.000138865
MIR1778	133.824	-1.90719	0.425855	-4.4785	7.51693e-06	0.000142814
HDGF	4437.34	-1.39935	0.312479	-4.47824	7.52607e-06	0.000142849
CORO6	114.676	-2.15949	0.482703	-4.47374	7.68643e-06	0.000145751
GSTAL2	4249.99	-1.34254	0.300318	-4.4704	7.80744e-06	0.000147901
FAT3	317.99	2.74243	0.61388	4.46736	7.91896e-06	0.000149868
CDK19	4607.48	1.17711	0.263517	4.46692	7.93521e-06	0.00015003
MLLT11	1175.81	-3.73246	0.835782	-4.46583	7.97605e-06	0.000150656
C14H16orf91	553.34	-1.21223	0.271471	-4.46543	7.99092e-06	0.000150791
LOC112532901	40.6101	-3.54522	0.794129	-4.46429	8.03364e-06	0.00015145
LOC112530429	1949.5	-1.2758	0.285906	-4.46229	8.10885e-06	0.000152721
RNF215	1139.84	-1.1499	0.25771	-4.46202	8.11912e-06	0.000152766
TAF10	955.704	-2.254	0.505189	-4.46169	8.13154e-06	0.000152853
HBP1	2260.32	1.34539	0.301653	4.46006	8.19369e-06	0.000153849
EPS15L1	3548.2	1.36457	0.305964	4.45989	8.20032e-06	0.000153849
LOC107049467	47.5848	-3.2077	0.719338	-4.45925	8.22475e-06	0.000154129
TROVE2	4380.87	1.4154	0.31742	4.45908	8.23106e-06	0.000154129
PGF	707.266	-1.78192	0.399667	-4.45851	8.25304e-06	0.000154392
CPLX2	926.668	-1.75159	0.392889	-4.45822	8.26435e-06	0.000154455
PHPT1	1281.08	-1.78622	0.400786	-4.4568	8.31916e-06	0.000155331
MIR1306	92.7094	3.46005	0.777173	4.4521	8.50365e-06	0.000158624
LOC101751286	1272.81	-1.36413	0.306538	-4.4501	8.58288e-06	0.000159949
DDIT4	5595.66	-1.99132	0.447888	-4.44602	8.7477e-06	0.000162864
WNK1	9027.31	1.30959	0.294663	4.44436	8.81524e-06	0.000163761
SPCS2	2022.76	-1.20466	0.271056	-4.44433	8.81662e-06	0.000163761
ZNF366	193.64	3.19164	0.718154	4.44422	8.82105e-06	0.000163761
LOC107055173	10.3473	-6.93195	1.56052	-4.44206	8.91007e-06	0.000165256
B4GALT6	715.723	1.44338	0.324984	4.44138	8.93857e-06	0.000165486
LOC107051323	781.439	-1.29588	0.291776	-4.44135	8.93948e-06	0.000165486
UBTD1	316.949	-1.95895	0.441109	-4.44096	8.95567e-06	0.000165536
POLR2E	3104.54	-1.36711	0.307846	-4.44088	8.95913e-06	0.000165536
LOC107053122	1404.28	1.81387	0.408559	4.43969	9.00895e-06	0.000166299
DGUOK_1	994.286	-1.75854	0.396134	-4.43926	9.02673e-06	0.000166469
HIST1H2A4L4	62.9632	-2.5035	0.563996	-4.43886	9.04368e-06	0.000166624
CNKSR1	162.163	-3.28683	0.740813	-4.43679	9.13118e-06	0.000168078
ZFPM2	1040.96	1.8448	0.415906	4.43561	9.18099e-06	0.000168835
TRPT1	115.729	-2.36381	0.533077	-4.43428	9.23812e-06	0.000169646
TCP11L2	3777.39	1.38723	0.312848	4.43418	9.24253e-06	0.000169646
PSMA4	4255.61	-1.0866	0.245098	-4.43332	9.27913e-06	0.000170008
SNX29	263.396	1.49028	0.336154	4.43331	9.27967e-06	0.000170008
ZP3	1221.31	2.26741	0.511502	4.43284	9.30019e-06	0.000170224
PDE7B	648.808	1.7122	0.38649	4.43012	9.4182e-06	0.000172222
PARP8	2059.38	1.22732	0.277141	4.42851	9.48851e-06	0.000173345
TMEM67	666.61	1.44808	0.327065	4.42749	9.53353e-06	0.000174005
DENND5A	1978.5	1.87698	0.42422	4.42455	9.66426e-06	0.000176226
SEPW1	2101.06	-1.63158	0.368859	-4.42331	9.71988e-06	0.000177074
ACBD4	1037.38	-1.93462	0.437545	-4.42155	9.7996e-06	0.00017836
TCTEX1D1	29.1396	-3.51662	0.795412	-4.42113	9.81854e-06	0.000178538
COLEC12	2385.89	2.04739	0.463309	4.41905	9.91351e-06	0.000180097
ESYT1	4942.5	-1.50658	0.34097	-4.4185	9.93861e-06	0.000180364
MAP3K6	423.308	-2.62501	0.594119	-4.41833	9.94669e-06	0.000180364
REL	1726.11	1.45694	0.329821	4.41738	9.99043e-06	0.000180988
SSH3	1427.68	-2.03034	0.459657	-4.41709	1.0004e-05	0.000181065
PIGC	714.102	-1.51113	0.342184	-4.41614	1.0048e-05	0.000181598
SEMA3BL	1275.29	-2.04332	0.46272	-4.41588	1.00598e-05	0.000181598
LTK	393.685	1.36996	0.310237	4.41585	1.00613e-05	0.000181598
WDR6	580.472	-1.60477	0.363744	-4.41182	1.02507e-05	0.000184845
HEPACAM	357.692	-3.11353	0.705829	-4.41117	1.02812e-05	0.000185224
LOC112530403	82.6678	-2.30362	0.522278	-4.41071	1.03032e-05	0.000185448
THOP1	2723.79	-1.10126	0.249719	-4.41	1.03369e-05	0.000185882
NDUFAF2	707.576	-1.42786	0.323956	-4.40759	1.04529e-05	0.000187795
LRRC8A	5375.78	1.09784	0.249173	4.40594	1.05327e-05	0.000189055
RASSF10	107.82	-1.60353	0.364134	-4.40368	1.06428e-05	0.000190828
LOC769155	1202.17	1.35686	0.308144	4.40334	1.06598e-05	0.000190828
RLF	2802.73	1.28188	0.291127	4.40316	1.06685e-05	0.000190828
DAB2	24416.7	1.6239	0.368807	4.40312	1.06706e-05	0.000190828
MARCKS	5070.12	-1.73175	0.394092	-4.39429	1.11136e-05	0.000198567
PSMC5	3300.24	-1.22351	0.27848	-4.39355	1.11517e-05	0.000199065
BATF3	179.73	-2.35075	0.535407	-4.39058	1.13048e-05	0.000201517
UBA7	1321.36	-1.74274	0.396935	-4.39049	1.13097e-05	0.000201517
MRPL27	663.915	-1.33024	0.303047	-4.38955	1.13586e-05	0.000202204
LOC107054601	745.106	1.44297	0.328934	4.38682	1.15022e-05	0.000204573
AEBP1	9654.13	-1.60949	0.366989	-4.38568	1.15626e-05	0.000205461
KIAA0556	2225.62	1.58875	0.362396	4.38402	1.1651e-05	0.000206843
CDS2	3683.57	1.60213	0.365564	4.38263	1.17257e-05	0.00020798
URB1	2180.99	1.46282	0.333796	4.38236	1.17401e-05	0.000208046
FUS	8856.59	-1.39876	0.319246	-4.38144	1.17899e-05	0.000208738
ASPHD2	343.026	-1.77721	0.405732	-4.38027	1.18534e-05	0.000209671
GDAP1L1	493.835	-1.25869	0.287485	-4.37829	1.19616e-05	0.000211393
SDHC	1818.7	-1.18862	0.271599	-4.37636	1.20676e-05	0.000213073
ANKHD1	7973.55	1.19543	0.273196	4.37572	1.21033e-05	0.00021351
IER3IP1	814.401	-1.37051	0.313287	-4.37463	1.2164e-05	0.000214387
SARS2	770.419	-1.34881	0.308598	-4.37076	1.23816e-05	0.000218025
B2M	45770.6	-1.86471	0.426736	-4.3697	1.24416e-05	0.000218527
RPP14	151.653	-1.97968	0.453047	-4.3697	1.24419e-05	0.000218527
LOC112530302	161.657	-1.41552	0.323955	-4.3695	1.24534e-05	0.000218527
PADIL	393.139	-3.31332	0.758288	-4.36947	1.24549e-05	0.000218527
TGS1	2314.26	1.52999	0.350233	4.3685	1.25105e-05	0.000219304
KCNH2	1443.67	-1.89201	0.43329	-4.36661	1.26191e-05	0.000220938
CADM3	2137.81	-3.39415	0.777319	-4.36648	1.26263e-05	0.000220938
NPDC1	2097.4	-1.56022	0.357438	-4.365	1.27125e-05	0.000222246
IFITM3	14798.8	-2.73662	0.626977	-4.36479	1.27247e-05	0.000222261
ESR2	358.907	1.68622	0.386461	4.36324	1.28148e-05	0.000223634
SGPL1	7207.84	1.35144	0.309771	4.36269	1.28473e-05	0.000223872
LOC772158	87.1725	-2.85089	0.653481	-4.36262	1.28514e-05	0.000223872
VPS18	1955.11	1.72827	0.396256	4.3615	1.29176e-05	0.000224824
LAMTOR5	1556.69	-1.55473	0.356566	-4.36028	1.29899e-05	0.00022588
SI	375.784	1.23734	0.283822	4.35956	1.30324e-05	0.000226301
FPGS	1256.17	-1.39973	0.321096	-4.35922	1.30528e-05	0.000226301
ZNF106	1305.56	1.49705	0.34343	4.35913	1.3058e-05	0.000226301
PTPRN2	3318.41	1.52157	0.349058	4.35909	1.30605e-05	0.000226301
TARBP2	869.701	-1.47434	0.338266	-4.35853	1.30941e-05	0.00022648
CAPG	1677.54	-2.05369	0.471188	-4.35853	1.30941e-05	0.00022648
LOXL3	2676.71	-1.80325	0.413776	-4.35804	1.31232e-05	0.000226782
FGF14	165.999	-2.50255	0.574549	-4.35567	1.32659e-05	0.00022895
COL4A3BP	2938.86	1.16578	0.267661	4.35545	1.32796e-05	0.00022895
C20orf27	406.639	-1.62392	0.372853	-4.35538	1.32838e-05	0.00022895
TRMT12	385.633	-1.55693	0.357513	-4.35489	1.33135e-05	0.000229257
NR0B1	2725.91	-1.63882	0.37643	-4.35357	1.33937e-05	0.000230436
LOC112531804	8538.92	-1.58003	0.363224	-4.35002	1.36122e-05	0.000233988
SH3TC1	2219.95	1.60316	0.368761	4.34742	1.37746e-05	0.000236526
MCF2L2	964.404	1.24647	0.286734	4.34713	1.37929e-05	0.000236526
TENM3	1292.62	1.69049	0.388879	4.34708	1.37962e-05	0.000236526
FAH	93.3465	-2.22167	0.511162	-4.34631	1.38446e-05	0.000237147
TAP1	1494.74	-2.22114	0.511298	-4.34412	1.39832e-05	0.000239311
ANGPT2	3464.52	1.07944	0.248519	4.34349	1.40234e-05	0.000239788
SFTPC	79.1688	-3.34509	0.771516	-4.33574	1.45269e-05	0.000248179
CERS1	914.842	1.43561	0.331409	4.33185	1.47863e-05	0.000252389
RIN2	5588.04	1.21347	0.280144	4.33159	1.48036e-05	0.000252463
ECH1	1539.58	-1.57742	0.364507	-4.32755	1.50774e-05	0.000256909
ANAPC15	826.332	-1.48817	0.343933	-4.32692	1.51211e-05	0.000257429
LOC112531559	64.8696	2.18894	0.505977	4.32618	1.51719e-05	0.000258069
DOCK4	1012.07	1.90958	0.441426	4.32594	1.51885e-05	0.000258125
TMEM214	2630.29	-1.67141	0.386552	-4.32389	1.53302e-05	0.000260307
FGL1L	292.203	-3.24599	0.750892	-4.32285	1.54024e-05	0.000261305
MGAT4A	721.423	1.23208	0.285188	4.32022	1.55874e-05	0.000264214
ATP5F1B	17151.4	-1.21316	0.280885	-4.31908	1.56683e-05	0.000265354
LOC101749287	487.659	-1.3137	0.304189	-4.31869	1.56956e-05	0.000265585
TMED3	1701.42	-1.41659	0.32818	-4.31651	1.58513e-05	0.000267988
TYRP1	9.83182	-6.86298	1.59005	-4.3162	1.58735e-05	0.000268131
LOC112531897	94.4486	-2.69431	0.624291	-4.31579	1.59032e-05	0.000268261
PLCE1	1048.46	1.56692	0.363073	4.31571	1.59088e-05	0.000268261
LOC101750700	652.997	1.3045	0.302288	4.31542	1.59299e-05	0.000268385
CAMK2N2	237.825	-1.97454	0.457623	-4.31478	1.5976e-05	0.00026893
LOC112532764	162.393	-2.47191	0.573328	-4.3115	1.62147e-05	0.000272713
RAP1GDS1L	133.048	-1.64413	0.381502	-4.30961	1.6354e-05	0.000274818
CSRNP2	873.704	-1.6344	0.379382	-4.30806	1.64689e-05	0.000276418
ASAP2	1025.14	2.46742	0.572767	4.3079	1.64809e-05	0.000276418
ACHE	616.126	-2.86207	0.664398	-4.30776	1.64918e-05	0.000276418
SCN11A	214.938	3.10725	0.721634	4.30586	1.66342e-05	0.000278565
CETP	1305.03	-1.48927	0.345923	-4.30519	1.66841e-05	0.000278989
LOC101750272	191.422	2.42207	0.5626	4.30514	1.66881e-05	0.000278989
LOC112530215	945.762	-2.50153	0.581102	-4.3048	1.67133e-05	0.000279171
COPS9	1020.5	-1.34154	0.311707	-4.30384	1.67861e-05	0.000280146
GAB1	1377.02	2.19275	0.509537	4.30342	1.6818e-05	0.000280439
PLXNB1	2401.76	2.08191	0.483848	4.30282	1.68641e-05	0.00028091
INO80E	491.459	-1.62814	0.378402	-4.30267	1.6875e-05	0.00028091
FAP	1132.07	2.33227	0.542138	4.30198	1.69277e-05	0.000281545
ITGA11	1369.2	1.54821	0.359935	4.30136	1.69756e-05	0.000282101
METAP1D	162.313	-1.49946	0.348719	-4.2999	1.70874e-05	0.000283717
IER5	1431.76	-1.75687	0.408684	-4.29885	1.7169e-05	0.000284831
LOC107057287	41.7986	-2.37227	0.552057	-4.29714	1.73018e-05	0.000286698
LOC112532419	18.8415	-4.91123	1.14294	-4.29702	1.7311e-05	0.000286698
MED12L	1465.69	1.3373	0.311321	4.29557	1.74248e-05	0.000288338
ADAMTS7	2633.57	1.517	0.353184	4.29521	1.74526e-05	0.000288553
CLCN6	2589.71	1.22978	0.286423	4.29359	1.75806e-05	0.000290422
TXNDC16	2240.25	1.22756	0.285945	4.293	1.76275e-05	0.000290952
MCC	1867.18	1.29335	0.301307	4.29246	1.76705e-05	0.000291413
AT2	58.505	-3.32212	0.774282	-4.29058	1.78204e-05	0.000293637
HIST1H2B8	42.7853	-3.03388	0.707139	-4.29036	1.78383e-05	0.000293684
RAB11FIP5	3263.16	1.12095	0.261415	4.288	1.80292e-05	0.000296576
LOC771190	25.4443	-2.85749	0.666423	-4.28781	1.80445e-05	0.000296578
RCC1	1088.11	-1.39497	0.325436	-4.28647	1.81536e-05	0.00029812
LOC107057189	45.7654	-2.53715	0.591926	-4.28627	1.81701e-05	0.00029814
LOC112529971	842.647	-1.50248	0.350659	-4.28474	1.82951e-05	0.000299938
SELENOM	2802.83	-1.44293	0.336924	-4.28267	1.84668e-05	0.000302498
MIR22	73.8467	-2.91653	0.681766	-4.2779	1.88661e-05	0.000308779
MRPL50	452.369	-1.54507	0.361255	-4.27695	1.89474e-05	0.00030985
VCPKMT	815.225	-1.43102	0.334654	-4.27612	1.9018e-05	0.000310745
ABHD2	7570.61	1.20619	0.282259	4.27334	1.92563e-05	0.000314374
RBM4B	739.396	-1.44657	0.338544	-4.27291	1.92941e-05	0.000314728
NELFE	1403.54	-1.56021	0.365312	-4.2709	1.94683e-05	0.000317304
PPM1E	3835.19	1.17195	0.274424	4.2706	1.94946e-05	0.000317467
AEN	777.445	-1.39081	0.325727	-4.26986	1.95597e-05	0.000318261
C2H1orf35	623.226	-1.6434	0.384963	-4.26899	1.96361e-05	0.000318986
SEC31B	2591.25	1.48142	0.34702	4.26898	1.96369e-05	0.000318986
LOC101748281	38.3825	4.37831	1.02607	4.26709	1.98041e-05	0.000321434
TOMM40L	2061.77	-1.11096	0.260404	-4.2663	1.98745e-05	0.000322308
CSAD	581.245	-1.16444	0.27308	-4.26411	2.007e-05	0.000325207
LOC107051524	1089.36	-1.74679	0.409778	-4.26277	2.0191e-05	0.000326629
FZD2	957.128	-1.87851	0.440696	-4.26261	2.02056e-05	0.000326629
UTRN	5302.75	1.45717	0.341852	4.26258	2.0208e-05	0.000326629
RSPO4	1191	-1.43779	0.337574	-4.25919	2.05169e-05	0.000331347
LOC112533016	1617.07	-1.33162	0.312699	-4.25848	2.05818e-05	0.00033212
C5	509.708	2.16092	0.507474	4.25819	2.06087e-05	0.000332279
C1H12ORF73	594.2	-1.11508	0.261889	-4.25784	2.06411e-05	0.000332327
PHLDA2	1276.2	-1.50095	0.352534	-4.2576	2.06632e-05	0.000332327
DNLZ	584.143	-1.54272	0.36237	-4.2573	2.0691e-05	0.000332327
TMEM213	302.968	-11.8057	2.77307	-4.25728	2.06926e-05	0.000332327
STAT2	1099.96	-1.40688	0.330468	-4.25724	2.06969e-05	0.000332327
BBX	2134.84	1.39689	0.32821	4.25609	2.08036e-05	0.000333765
PRAM1	305.392	-2.48025	0.582802	-4.25574	2.08359e-05	0.000334008
TMEM201	3114.89	1.35235	0.317834	4.25489	2.09147e-05	0.000334996
NYAP2	304.183	1.89169	0.444667	4.25417	2.09828e-05	0.000335767
STK16	793.958	-1.32143	0.31063	-4.25401	2.09973e-05	0.000335767
JMJD8	789.366	-1.28931	0.303121	-4.25344	2.10511e-05	0.000336351
C1QTNF3	447.687	-2.01639	0.47436	-4.25076	2.13042e-05	0.000340117
LOC769756	65.9913	-3.69945	0.870366	-4.25045	2.13337e-05	0.000340309
LOC107053695	25.6515	-4.57109	1.0755	-4.25021	2.13567e-05	0.000340398
ITGA2B	426.079	-3.25462	0.766065	-4.24849	2.15218e-05	0.000342749
ZNF653	673.403	-1.34594	0.316874	-4.24756	2.16108e-05	0.000343885
RPL10A	16357.6	-1.26871	0.298729	-4.24702	2.16636e-05	0.000344444
LOC101748744	238.596	-2.75366	0.648646	-4.24524	2.18364e-05	0.000346909
RPL7	23327.5	-1.29763	0.305724	-4.24445	2.19131e-05	0.000347844
KLHDC8B	1103.73	-1.4985	0.353065	-4.24426	2.19313e-05	0.00034785
FUT6	39.3637	2.23118	0.525729	4.24397	2.19597e-05	0.000348017
CENPN	490.79	1.79006	0.421811	4.24376	2.19806e-05	0.000348065
GRB14	530.725	1.40463	0.331131	4.24191	2.21629e-05	0.000350667
ZNF217L	5492.67	1.08733	0.256409	4.24062	2.22902e-05	0.000352395
HPDL	71.0643	-2.16876	0.511472	-4.24023	2.23288e-05	0.000352718
ANKRD17	8852.84	1.48777	0.350951	4.23927	2.24251e-05	0.000353953
SRRD	410.96	-1.44819	0.341824	-4.23665	2.26879e-05	0.000357802
GCM2	113.276	2.13877	0.504848	4.23647	2.27056e-05	0.000357802
APBB1	2135.05	-1.13696	0.268423	-4.2357	2.27842e-05	0.00035875
LOC107049422	89.9074	-2.74144	0.647419	-4.23442	2.29147e-05	0.00036017
RPL19	24175.5	-1.47464	0.348262	-4.23428	2.29281e-05	0.00036017
LOC101749423	128.369	2.49534	0.589322	4.23427	2.29298e-05	0.00036017
SREBF1	1725.68	-1.86518	0.440657	-4.23272	2.30882e-05	0.000362365
TGFB1	2175.02	-2.11345	0.499431	-4.23171	2.31921e-05	0.000363703
CCDC88A	1974.77	1.91546	0.452705	4.23115	2.32495e-05	0.000364311
RXFP2	630.672	-2.18862	0.517738	-4.22727	2.36543e-05	0.000370356
LOC112533455	39.5889	4.84404	1.14597	4.22704	2.36785e-05	0.000370438
EMG1	1016	-1.78892	0.423455	-4.22459	2.3938e-05	0.000374197
LOC107050411	1807.34	-1.69247	0.40074	-4.22337	2.4068e-05	0.000375928
MTCH2	2142.93	-1.08236	0.25629	-4.22317	2.4089e-05	0.000375954
ZNF593	2692.98	-1.44896	0.343166	-4.22233	2.41792e-05	0.000377061
GCNT2	2120.46	1.63492	0.387311	4.22122	2.42985e-05	0.000378618
LOC112532134	798.309	2.64923	0.627687	4.22063	2.43622e-05	0.000379307
LOC101750701	470.446	2.10895	0.499785	4.21973	2.446e-05	0.000380526
PPARG	1096.24	1.30991	0.310448	4.21941	2.44939e-05	0.00038075
PCASP2	462.945	-2.00284	0.475224	-4.21453	2.50302e-05	0.000388776
CARMIL3	577.475	-2.35892	0.559823	-4.21368	2.51241e-05	0.000389924
R3HCC1L	557.67	-1.48728	0.353038	-4.21282	2.52206e-05	0.000391111
MIR2129	80.4393	-1.84605	0.43829	-4.21195	2.53175e-05	0.000392301
FDPS	2130.35	-1.68889	0.401332	-4.2082	2.57412e-05	0.000398549
IGHVL	576.267	-1.69877	0.404181	-4.20299	2.63415e-05	0.000407519
FNIP2	2400.72	1.10423	0.262749	4.2026	2.63864e-05	0.000407891
RGS2	1539.71	-1.56989	0.374008	-4.19747	2.69913e-05	0.00041691
ARHGEF16	850.792	-1.16896	0.278507	-4.19724	2.70192e-05	0.000417011
TNN	958.764	1.71842	0.409476	4.19662	2.70927e-05	0.000417661
NR1D2	1636.43	1.57014	0.374152	4.19653	2.71041e-05	0.000417661
LOC107051666	48.2019	2.57653	0.614104	4.19559	2.72159e-05	0.000419051
LOC101748080	2363.68	-1.57081	0.374524	-4.19415	2.73894e-05	0.000421391
LIN54	1262.56	1.29168	0.308149	4.19176	2.76803e-05	0.000425531
LOC423752	2643.74	1.14785	0.273848	4.19155	2.77056e-05	0.000425584
ELOF1	386.089	-1.53018	0.365083	-4.19131	2.77352e-05	0.000425703
PYCR1	2355.51	-1.33365	0.318213	-4.19106	2.77655e-05	0.000425832
RAB6A	3846.18	-1.21736	0.290691	-4.18782	2.81652e-05	0.000431623
PROSER1	1110.69	1.47209	0.351697	4.18568	2.84315e-05	0.000435362
LOC101751990	64.6653	2.6336	0.629303	4.18495	2.85232e-05	0.000436423
XDH	1507.6	1.34916	0.322439	4.18423	2.8613e-05	0.000437343
NDUFA5	1219.4	-1.34061	0.320407	-4.18407	2.86332e-05	0.000437343
NCOR1	5286.29	1.30592	0.312139	4.18378	2.86704e-05	0.000437343
PCNX4	1658.95	1.07485	0.25691	4.18376	2.86731e-05	0.000437343
ECHDC3	1429.79	-1.21676	0.290903	-4.18269	2.88079e-05	0.000438996
PGM2L1	5399.65	1.6965	0.405615	4.18254	2.88265e-05	0.000438996
PACS2	1531.64	1.26658	0.302899	4.18151	2.89583e-05	0.000440659
POU3F2	95.861	-2.67249	0.639246	-4.1807	2.90614e-05	0.000441883
TAPBP	4360.89	-2.04045	0.488431	-4.17757	2.94642e-05	0.000447658
LOC107055082	212.683	-1.88746	0.452075	-4.17509	2.97866e-05	0.000452204
JMJD7	276.828	-1.35511	0.324738	-4.17294	3.00699e-05	0.000455951
WASF3	507.022	1.64539	0.394317	4.17275	3.00946e-05	0.000455951
LOC107053429	500.733	-1.67477	0.401366	-4.17268	3.01036e-05	0.000455951
SMIM8	189.417	-1.62593	0.389696	-4.1723	3.01544e-05	0.000456016
TSTA3	1139.23	-2.29352	0.549703	-4.1723	3.01546e-05	0.000456016
GMFB	4441.44	2.19425	0.526399	4.16842	3.06722e-05	0.000463483
ARPC4-TTLL3	839.461	-1.47377	0.353602	-4.16788	3.07449e-05	0.000464222
PTCRA	41.127	-4.51376	1.08335	-4.16646	3.09362e-05	0.000466749
LOC101749223	1922.33	1.79977	0.432084	4.16533	3.109e-05	0.000468312
SGO2	1094.68	1.17192	0.281355	4.16525	3.11013e-05	0.000468312
IRF9	281.185	-2.04592	0.491198	-4.16517	3.11119e-05	0.000468312
LOC776275	5682.14	1.54724	0.371581	4.16393	3.12817e-05	0.000470504
LOC112530287	241.51	-1.93656	0.465165	-4.16318	3.13848e-05	0.000471692
GPX1	6893.7	-1.79673	0.431663	-4.16234	3.15002e-05	0.000473061
RAB15	423.923	-2.23665	0.537429	-4.16177	3.15797e-05	0.00047389
RPS3	17399	-1.42549	0.342734	-4.15918	3.19387e-05	0.000478908
JMY	1178.05	1.16145	0.279276	4.15879	3.19942e-05	0.000479373
HRASLS	457.179	-1.71189	0.411686	-4.15823	3.20718e-05	0.000480165
XKR4	1980.35	2.44076	0.587077	4.15748	3.21775e-05	0.000481378
SERP1	9135.09	-1.70512	0.410197	-4.15684	3.22685e-05	0.000482369
SPAG17	376.972	1.17653	0.283057	4.15652	3.23137e-05	0.000482675
LOC100859726	76.5601	-2.28253	0.549487	-4.15393	3.26815e-05	0.000487795
LAMP3	107.201	2.40832	0.57982	4.15356	3.27345e-05	0.000488213
IQSEC1	4953.89	1.22986	0.296144	4.15291	3.28275e-05	0.000489225
LOC107051077	122.76	-2.23371	0.537917	-4.15252	3.28832e-05	0.000489541
DBNL	3504.53	-1.49268	0.359472	-4.15241	3.28989e-05	0.000489541
DCTN2	4171.82	-1.25707	0.302817	-4.15124	3.30678e-05	0.000491678
TMUB1	2081.05	-1.55716	0.375161	-4.15064	3.31542e-05	0.000492587
NOX4	963.914	1.69753	0.409022	4.15021	3.32174e-05	0.000493151
ST8SIA4	242.572	2.60537	0.627863	4.14959	3.33071e-05	0.000494106
METRN	263.447	-2.04876	0.493771	-4.14922	3.33607e-05	0.000494525
LOC112531119	14.1504	-6.40419	1.54372	-4.14854	3.34597e-05	0.000495615
BRAF	1128.51	1.04881	0.25283	4.14827	3.35e-05	0.000495836
LOC107054026	236.12	1.42207	0.342899	4.14721	3.3655e-05	0.000497642
LOC112531530	219.149	1.67883	0.404822	4.14709	3.36731e-05	0.000497642
ASAH2	157.736	-1.96626	0.474464	-4.14417	3.41048e-05	0.000503641
TRIM23	1282.63	1.26188	0.304548	4.14346	3.42105e-05	0.000504819
ILF2	4308.08	-1.14628	0.276735	-4.14217	3.44038e-05	0.000507288
ANKFY1	7727.26	1.3473	0.325286	4.1419	3.44441e-05	0.000507497
LOC101748916	466.788	1.50959	0.364562	4.14082	3.46064e-05	0.000509504
LOC107055414	235.17	-1.7234	0.416436	-4.13845	3.49661e-05	0.000514411
PEX11B	259.106	-1.25006	0.30208	-4.13817	3.50085e-05	0.000514647
LOC112531349	99.1301	-2.84235	0.68697	-4.13752	3.51078e-05	0.000515716
RBX1	924.2	-1.13704	0.274838	-4.13714	3.51667e-05	0.000516193
LOC107050229	2062.37	-1.47113	0.355712	-4.13574	3.5382e-05	0.000518963
C18H17orf58	1563.1	1.9721	0.476925	4.13504	3.549e-05	0.000520156
FOXS1	216.431	-1.72776	0.418082	-4.13258	3.5872e-05	0.000525018
ECSIT	1139.55	-1.47682	0.357369	-4.13249	3.58849e-05	0.000525018
CASP8AP2	1519.84	1.441	0.34871	4.13238	3.59026e-05	0.000525018
TAF6	1614.8	-1.13199	0.273997	-4.1314	3.60557e-05	0.000526863
F13A1	7318.78	1.6499	0.399715	4.12769	3.66423e-05	0.000535033
PLA2G3	63.7353	-1.98436	0.480818	-4.12704	3.67462e-05	0.000536148
SCN4B	1614.32	-1.775	0.430421	-4.12388	3.72543e-05	0.000543155
LOC101750513	221.66	-2.29396	0.556602	-4.12137	3.76621e-05	0.000548285
LOC107050659	331.098	-1.27241	0.308735	-4.12137	3.76624e-05	0.000548285
DCP2	838.233	2.15324	0.522575	4.12044	3.7815e-05	0.000550095
DENND5B	3512.44	1.49261	0.362617	4.11621	3.85161e-05	0.00055933
CD6	134.291	-2.79766	0.679682	-4.11613	3.8529e-05	0.00055933
CD5	195.719	-2.64398	0.642354	-4.11609	3.85359e-05	0.00055933
COPE	4116.19	-1.08208	0.263178	-4.1116	3.9292e-05	0.000569749
WHSC1L1	3917.74	2.04104	0.496437	4.11138	3.93307e-05	0.000569749
LOC107051407	49.3119	-2.81251	0.684091	-4.11131	3.93414e-05	0.000569749
NDUFS2	2511.04	-1.25003	0.304075	-4.11092	3.94084e-05	0.000570296
LOC112533547	135.558	-2.20295	0.535948	-4.11038	3.95001e-05	0.000571198
FAM173A	904.421	-1.13001	0.275066	-4.10815	3.98848e-05	0.000576334
LOC100859722	31.7436	-4.45074	1.08368	-4.10706	4.0073e-05	0.000578624
SIK2	5247.11	1.02823	0.25042	4.10603	4.02509e-05	0.000580763
TMBIM6	6294.43	-1.08119	0.26333	-4.10583	4.02873e-05	0.000580858
DNAJC21	996.794	1.95617	0.476517	4.10513	4.04079e-05	0.000582167
LOC101751271	139.14	-1.90705	0.464584	-4.10486	4.04568e-05	0.000582441
PHKG1	841.298	-1.22324	0.298184	-4.10231	4.09038e-05	0.000588025
LOC107052491	1366.92	-1.5816	0.385538	-4.10231	4.09051e-05	0.000588025
LOC107050028	2027.87	-1.61669	0.394254	-4.10064	4.12015e-05	0.00059185
KLF7	1917.95	1.34682	0.328548	4.09931	4.14391e-05	0.000594543
LOC107054419	131.735	-1.74072	0.424644	-4.09925	4.14499e-05	0.000594543
PSMB3	2672.95	-1.18506	0.289123	-4.09881	4.15278e-05	0.000595222
C11orf63	75.2391	1.79328	0.437632	4.0977	4.17283e-05	0.000597226
NLGN1	289.758	1.56124	0.381004	4.09769	4.17289e-05	0.000597226
SSTR1	69.7011	-2.10784	0.514421	-4.0975	4.17644e-05	0.000597295
CCDC180	377.539	2.12898	0.519732	4.0963	4.19812e-05	0.000599955
LOC107054262	274.666	1.60005	0.390668	4.09569	4.20919e-05	0.000601097
RNF212	139.743	1.8121	0.442468	4.09544	4.21375e-05	0.000601308
HIST1H4I	82.3199	-1.89625	0.463085	-4.09482	4.22492e-05	0.00060246
CAPN14	98.9582	1.64776	0.402454	4.09428	4.23477e-05	0.000603424
SMIM20	673.695	-1.36011	0.332337	-4.09257	4.26619e-05	0.000607457
SZT2	4493.02	1.17158	0.28633	4.09171	4.28208e-05	0.000609275
ELMSAN1	2699.26	1.49762	0.366035	4.09146	4.28671e-05	0.000609489
LOC107050901	110.224	-2.55124	0.623618	-4.09103	4.29453e-05	0.000609965
HIST2H4B	21.9627	-4.73808	1.15819	-4.09094	4.29632e-05	0.000609965
LOC112532892	52.3643	-2.8584	0.698966	-4.08946	4.32371e-05	0.000613406
CEP162	960.829	1.22804	0.300326	4.08902	4.33196e-05	0.00061413
LOC107049457	187.701	-2.15713	0.527623	-4.08838	4.34394e-05	0.00061538
FRMD7	70.4906	-1.77194	0.433436	-4.08812	4.34891e-05	0.000615637
NAT	110.088	2.84748	0.69669	4.08715	4.36705e-05	0.000617756
SLC25A39	2305.1	-1.23284	0.301679	-4.0866	4.37746e-05	0.00061878
MARVELD1	2415.02	-1.67141	0.409026	-4.08632	4.38264e-05	0.000619064
C5H11ORF96	2451.46	-2.38536	0.583815	-4.08582	4.39218e-05	0.000619962
LOC107051471	785.304	-2.00087	0.489733	-4.08564	4.39553e-05	0.000619986
LOC112532342	18.3774	3.55223	0.869961	4.0832	4.44189e-05	0.000626071
CAMK1	840.147	-1.36727	0.334971	-4.08177	4.46935e-05	0.000629487
LOC112532908	136.656	-2.30436	0.564706	-4.08063	4.49132e-05	0.000632125
THOC3	1010.25	-1.27847	0.313504	-4.078	4.54239e-05	0.000638851
HS3ST2	99.9242	-4.07897	1.00091	-4.07524	4.59659e-05	0.000646009
SAP18	6159.24	-1.07189	0.26313	-4.0736	4.62921e-05	0.000650124
MPHOSPH8	1088	1.57739	0.387291	4.07287	4.64376e-05	0.000651697
FAM46C	2295.51	2.70516	0.664279	4.07233	4.65453e-05	0.000652739
PGLYRP2	14.7302	-7.44042	1.82723	-4.07197	4.6617e-05	0.000653275
HIST1H4D	45.9151	-2.68929	0.660473	-4.07177	4.66578e-05	0.000653377
C1H2ORF40	314.303	-2.12151	0.521277	-4.06983	4.70473e-05	0.000658359
RPL39	12716.7	-1.39473	0.342866	-4.06787	4.74441e-05	0.000663435
CD3D	710.645	-2.02693	0.498328	-4.06747	4.75272e-05	0.000664121
RSPO1	786.565	1.74554	0.429175	4.06719	4.75825e-05	0.000664417
LOC107053408	63.2673	-4.86752	1.19717	-4.06585	4.78581e-05	0.000667786
WDR19	837.363	1.3228	0.325548	4.06331	4.83821e-05	0.000674616
RAD23A	2625.13	-1.29807	0.319738	-4.05981	4.91123e-05	0.000684307
SLC23A2	558.784	2.2333	0.550141	4.05951	4.91753e-05	0.000684696
RP1	134.764	2.87323	0.707857	4.05905	4.92733e-05	0.000685571
KPTN	620.295	-1.30467	0.321608	-4.05671	4.97692e-05	0.000691976
IRS4	4325.45	1.25655	0.309792	4.05611	4.98959e-05	0.000693243
HOXC9	295.579	-1.74536	0.430403	-4.05517	5.00985e-05	0.000695563
CLIC3	987.559	-1.71826	0.423798	-4.05442	5.02583e-05	0.000697285
SNAI2	11433.6	1.32731	0.327438	4.05363	5.04286e-05	0.000698912
WHSC1	1538.41	1.35028	0.33311	4.05355	5.04473e-05	0.000698912
TTC39C	422.342	1.33737	0.330066	4.05181	5.0823e-05	0.000703616
CRIP1	2784.05	-1.85608	0.458201	-4.0508	5.10424e-05	0.000706153
TRIM7	92.2776	-2.64012	0.652318	-4.04728	5.18156e-05	0.000716342
LOC107055361	2793.51	-2.71027	0.669784	-4.04648	5.19936e-05	0.000718292
CRIM1	1504.11	2.42053	0.598271	4.04588	5.21265e-05	0.000719427
HNF1B	119.422	-7.05249	1.74317	-4.04578	5.21495e-05	0.000719427
HIST1H2B7	18.9553	-3.48976	0.862908	-4.04418	5.25059e-05	0.000723831
ADIPOQ	2643.6	-2.05892	0.509149	-4.04384	5.25824e-05	0.000724374
TAP2	2153.51	-2.20357	0.544966	-4.0435	5.26599e-05	0.000724929
NABP2	739.584	-1.39906	0.346108	-4.04225	5.29404e-05	0.000728275
EPHA7	290.595	1.6302	0.403327	4.04187	5.30261e-05	0.000728941
SH3RF3	854.952	1.70128	0.421055	4.04051	5.33341e-05	0.000732658
TBC1D2B	4159.09	1.11801	0.276714	4.04029	5.33842e-05	0.00073283
SPATA2L	1163.85	-1.62716	0.402893	-4.0387	5.37483e-05	0.000737308
SMURF2	2956.03	1.10961	0.274767	4.03836	5.3827e-05	0.000737869
LOC112531887	508.182	1.52803	0.378488	4.03719	5.40962e-05	0.000741039
IL6R	1031.78	-1.71989	0.42621	-4.0353	5.45317e-05	0.000746005
ARHGEF12	5387.45	1.71448	0.42489	4.03513	5.45727e-05	0.000746005
CALR	34855	-1.16361	0.288371	-4.03512	5.45736e-05	0.000746005
ANKRD13D	2747.64	-1.36143	0.337504	-4.03382	5.48765e-05	0.00074962
ALMS1	2232.7	1.04185	0.258353	4.03265	5.51506e-05	0.000752837
ATAD5	871.435	1.43789	0.356688	4.03124	5.54845e-05	0.000756865
KMT2A	2338.47	2.54544	0.631736	4.02928	5.59482e-05	0.000762656
FSTL3	314.286	-2.40005	0.596063	-4.02651	5.66119e-05	0.000771164
ITGA4	1273.42	1.71209	0.425224	4.02632	5.66571e-05	0.000771241
NFXL1	1432.42	1.78171	0.44263	4.02527	5.69099e-05	0.000774141
PCNT	3121.95	1.22962	0.3055	4.02494	5.69901e-05	0.000774691
NPSR1	20.0987	-3.47426	0.863372	-4.02406	5.72036e-05	0.000777052
NTMT1	2023.39	-1.46166	0.36335	-4.02273	5.75266e-05	0.000780896
COA4	145.023	-1.49511	0.371732	-4.02202	5.77017e-05	0.000782728
MRPL51	2022.23	-1.21739	0.302719	-4.02152	5.78235e-05	0.000783835
LOC107052205	318.716	-1.93473	0.481118	-4.02132	5.78725e-05	0.000783953
FAAP100	2915.83	-1.36128	0.33855	-4.02092	5.79705e-05	0.000784735
ACACB	287.638	1.70977	0.425342	4.01975	5.82601e-05	0.000787408
TUBA1C	4768.71	-1.6374	0.40734	-4.01974	5.82633e-05	0.000787408
NR4A3	530.191	-2.27374	0.565659	-4.01963	5.82891e-05	0.000787408
EIF1	10703.5	-1.08802	0.270691	-4.0194	5.83472e-05	0.000787646
NCEH1	4459.47	1.23486	0.307301	4.01839	5.8596e-05	0.000790458
LOC424727	637.204	-1.42646	0.355033	-4.01783	5.87355e-05	0.000791792
LOC112532289	715.255	1.4984	0.372979	4.01738	5.88481e-05	0.000792761
SSBP1	872.152	-1.08741	0.270761	-4.01614	5.91589e-05	0.000796398
NBL1	10183.6	-1.23202	0.307011	-4.01296	5.99624e-05	0.000806657
ISOC1	868.859	-1.2929	0.322246	-4.01217	6.0164e-05	0.000808812
SOD1	4211.52	-1.27983	0.319193	-4.00959	6.08246e-05	0.000817129
BCL2L11	2232.35	1.26421	0.315331	4.00915	6.09365e-05	0.000818068
LOC101748650	58.9583	-3.52204	0.87861	-4.00865	6.10661e-05	0.000819244
ADCYAP1	29.0102	-4.69114	1.17035	-4.00832	6.11524e-05	0.000819838
GALK1	564.456	-1.39217	0.347515	-4.00609	6.17329e-05	0.000827051
LOC112532485	76.301	-1.77709	0.443633	-4.00576	6.18186e-05	0.00082763
MPV17	489.805	-1.53691	0.383793	-4.00454	6.21386e-05	0.000831344
TIMM8A	1063.78	-1.22796	0.306664	-4.00424	6.2216e-05	0.000831808
CNOT4	4260.31	1.31679	0.328925	4.00331	6.24622e-05	0.000834528
ZFYVE26	2617.02	1.08644	0.271448	4.00238	6.27092e-05	0.000837254
YIPF1	2527.49	-1.07962	0.269816	-4.00133	6.29883e-05	0.000840405
LOC112532267	26.6773	3.11706	0.779067	4.00101	6.30719e-05	0.000840444
BHLHE22	53.7344	-2.37858	0.594499	-4.00099	6.30775e-05	0.000840444
WDFY1	8885.06	1.35981	0.339895	4.00068	6.31619e-05	0.000840994
PID1	2489.75	-1.38658	0.346611	-4.00039	6.32375e-05	0.000841426
RACK1	26522.8	-1.26113	0.315465	-3.99768	6.39659e-05	0.000850537
CCDC17	110.539	-1.98881	0.497707	-3.99593	6.44401e-05	0.000856259
PTAFR	366.356	1.74398	0.436513	3.99525	6.4626e-05	0.000858144
PCDH18	2795.93	1.0932	0.273661	3.99472	6.47719e-05	0.000859496
GCC2	2511.99	1.52589	0.38201	3.99437	6.4867e-05	0.000860172
NUBP1	1123.25	-1.05089	0.263137	-3.99372	6.50443e-05	0.000861937
NAA20	1903.32	-1.04593	0.261991	-3.99223	6.5455e-05	0.00086679
PTPRB	2891.44	1.13096	0.283318	3.99183	6.55655e-05	0.000867664
FOXD3	466.013	-2.36094	0.591519	-3.99131	6.57085e-05	0.000868966
CYP21A1	117.502	-1.52001	0.380933	-3.99023	6.60088e-05	0.000872346
FRZB	6517.46	-1.39254	0.349166	-3.98819	6.65779e-05	0.000879271
TTC28	6740.59	1.21509	0.304731	3.98743	6.67942e-05	0.00088153
PAGR1	343.823	-1.81893	0.456241	-3.98677	6.69777e-05	0.000883353
LOC101751837	582.315	-1.86834	0.468802	-3.98535	6.73796e-05	0.000888052
MFSD5	1380.81	-1.33552	0.335204	-3.98419	6.77103e-05	0.000891323
P2RX2	43.6068	-2.68336	0.673508	-3.98416	6.77191e-05	0.000891323
JADE1	1031.68	1.54769	0.388667	3.98204	6.8325e-05	0.000898691
SBK1	133.304	-2.89478	0.727067	-3.98145	6.84949e-05	0.000900318
FSD2	426.889	-1.10711	0.278084	-3.9812	6.85684e-05	0.000900677
EIF4B	8277.39	-1.32806	0.333696	-3.97985	6.89576e-05	0.000904756
FKBP3	4771.63	-1.24292	0.312306	-3.97981	6.89718e-05	0.000904756
LOC112530170	1054.2	-1.52883	0.384299	-3.97824	6.94277e-05	0.000910124
CAPN6	2786.69	1.40743	0.353842	3.97757	6.96226e-05	0.000912066
HIKESHI	1460.91	-1.20988	0.304238	-3.97677	6.9859e-05	0.000914548
LOC112530443	28.529	-2.56232	0.644513	-3.97558	7.02076e-05	0.000918495
SP5	117.419	-2.15025	0.540947	-3.97497	7.03868e-05	0.000920222
FKBP5	14126.5	-1.43476	0.361013	-3.97427	7.05945e-05	0.000922318
TDRD5	788.831	2.24648	0.565966	3.96929	7.2088e-05	0.0009412
FAM20A	746.051	-1.80707	0.45536	-3.96845	7.23416e-05	0.000943879
NEK1	3246.97	1.07837	0.27178	3.9678	7.25396e-05	0.000945829
ITSN2	4449.12	1.2181	0.307028	3.9674	7.26595e-05	0.000946759
CCDC167	874.358	-1.01308	0.255375	-3.96704	7.27702e-05	0.000947568
LOC107052021	312.194	1.39597	0.35227	3.96278	7.40828e-05	0.000963835
PURA	1945.7	-1.43874	0.363074	-3.96266	7.41183e-05	0.000963835
LOC101748309	638.434	1.80594	0.455866	3.96155	7.44645e-05	0.00096769
LOC112532540	19.887	3.07924	0.777316	3.96137	7.45201e-05	0.000967769
OSBPL11	3579.74	1.11798	0.282325	3.95992	7.49754e-05	0.000973033
EIF3G	6332.02	-1.36452	0.344604	-3.95967	7.50525e-05	0.000973386
HBBA	8859.9	-3.23537	0.817546	-3.95742	7.57635e-05	0.000981953
PAPOLG	691.241	1.81732	0.459284	3.95686	7.59427e-05	0.000983622
LOC112531158	225.413	-1.64761	0.416607	-3.95483	7.65883e-05	0.000991325
RPL9	18106.5	-1.35489	0.342669	-3.95394	7.68749e-05	0.000994375
PSMA6	2732.29	-1.21531	0.307417	-3.9533	7.70821e-05	0.000996393
PICALM	11207.9	1.41264	0.357374	3.95284	7.72275e-05	0.000997612
PPP1R1A	60.8936	-2.82323	0.714294	-3.95248	7.73454e-05	0.000998472
PLXNC1	3640.44	1.28527	0.32531	3.95092	7.78529e-05	0.00100381
ATG9B	415.713	-1.2833	0.324814	-3.95089	7.78619e-05	0.00100381
LOC107049444	143.262	-2.80071	0.709206	-3.94908	7.84506e-05	0.00101073
NAA38	973.344	-1.19135	0.301737	-3.94829	7.87117e-05	0.00101343
LOC107055079	30.9923	2.83771	0.718947	3.94704	7.91225e-05	0.00101804
LOC101750098	310.696	1.28146	0.324729	3.94624	7.93873e-05	0.00102078
LOC112533468	98.358	2.08886	0.529399	3.94572	7.95595e-05	0.00102232
ANO6	2920.1	2.15044	0.545031	3.94554	7.96194e-05	0.00102241
APBB3	60.2893	-4.13758	1.04929	-3.94322	8.03949e-05	0.00103169
LOC112531434	62.0842	-2.56234	0.649917	-3.94256	8.0615e-05	0.00103383
CDKN1C	6328.69	-1.86758	0.473787	-3.94181	8.08688e-05	0.00103641
LOC417551	498.122	-1.68442	0.427368	-3.94137	8.10165e-05	0.00103762
R3HDM1	5810.97	1.12517	0.285537	3.94054	8.12988e-05	0.00104011
KIF14	598.457	1.64043	0.416301	3.94048	8.13178e-05	0.00104011
STON1	3912.99	1.24539	0.31616	3.93912	8.17808e-05	0.00104535
NRK	3665.73	1.81183	0.460372	3.93559	8.29942e-05	0.00106016
FAM110A	495.012	-1.38992	0.353255	-3.93461	8.33329e-05	0.00106379
LOC112530919	738.721	-1.09142	0.277522	-3.93272	8.39885e-05	0.00107146
PLBD2	6918.8	-1.24499	0.316588	-3.93253	8.4058e-05	0.00107164
CNNM2	4123.72	1.57205	0.399806	3.93204	8.42277e-05	0.00107311
FGFBP1	12.0454	-7.14991	1.81883	-3.93104	8.45787e-05	0.00107687
SPAG9	7735.11	1.08519	0.276073	3.93081	8.46612e-05	0.00107722
CAMSAP1	3488.46	1.28707	0.327496	3.93004	8.49326e-05	0.00107997
TMOD4	96.7934	-2.71843	0.692095	-3.92783	8.57157e-05	0.00108851
FAM189A2	1335.16	-1.79649	0.457413	-3.9275	8.58345e-05	0.0010893
INIP	1400.37	-1.49584	0.3809	-3.92711	8.59743e-05	0.00109037
LOC101752305	181.989	1.58956	0.404808	3.9267	8.61207e-05	0.00109152
LOC107049543	1336.13	-1.48791	0.378936	-3.92654	8.61771e-05	0.00109152
LOC112530356	31.0427	-2.59773	0.661873	-3.92481	8.67985e-05	0.00109819
CELSR2	240.259	-1.66302	0.423724	-3.92476	8.68161e-05	0.00109819
STK32C	245.375	-2.46188	0.627594	-3.92272	8.75551e-05	0.00110682
SHE	909.308	-1.92161	0.490146	-3.92049	8.83673e-05	0.00111636
RAB11FIP4	5112.89	1.88984	0.48214	3.91968	8.86649e-05	0.00111875
PLEKHM3	1549.67	1.27692	0.325771	3.91967	8.86712e-05	0.00111875
ABHD12B	791.311	-1.60706	0.410155	-3.91819	8.92172e-05	0.00112491
FOXK2	1627.36	1.46514	0.3741	3.91644	8.98647e-05	0.001132
DHRS4	1138.11	-1.50529	0.384359	-3.91636	8.98953e-05	0.001132
GRAMD1B	4074.25	1.01919	0.260406	3.91384	9.08386e-05	0.00114254
LATS2	1841.37	1.17606	0.300495	3.91373	9.088e-05	0.00114254
GBP4L	1543.12	-1.71591	0.438441	-3.91366	9.09087e-05	0.00114254
PROZ	302.785	-1.256	0.321133	-3.91115	9.18588e-05	0.00115374
SELE	417.787	-1.98228	0.506924	-3.91042	9.21365e-05	0.00115648
FNIP1	1156.33	2.40182	0.614253	3.91015	9.2238e-05	0.00115701
LRIG2	2157.41	1.85864	0.475452	3.90921	9.25995e-05	0.00116005
RPS6KL1	1437.65	-1.14699	0.293432	-3.90887	9.27273e-05	0.00116091
PRKDC	3098.84	1.28355	0.328383	3.90869	9.27983e-05	0.00116105
CCDC71	3411.8	1.98544	0.507975	3.90853	9.28599e-05	0.00116108
UBL5	2548.06	-1.12646	0.288255	-3.90787	9.31125e-05	0.00116349
CLTCL1	8541.21	1.27125	0.325378	3.90698	9.34556e-05	0.00116703
MPDZ	6881.36	1.44131	0.368985	3.90613	9.3786e-05	0.0011704
RNASEK	3395.58	-1.30882	0.335165	-3.905	9.4226e-05	0.00117514
LOC112532953	25.6314	3.53129	0.904403	3.90455	9.44007e-05	0.00117657
LSM10	233.766	-1.60887	0.412099	-3.90408	9.4585e-05	0.00117811
CCDC137	385.515	-1.82418	0.467316	-3.90352	9.4804e-05	0.00118009
LOC107051391	213.646	-1.59877	0.409725	-3.90205	9.53814e-05	0.00118576
RUNDC3A	95.775	-3.09004	0.792317	-3.9	9.61921e-05	0.00119442
HIPK3	1627.41	1.67497	0.429484	3.89996	9.62089e-05	0.00119442
RGS7	382.244	-2.81823	0.722656	-3.89982	9.62623e-05	0.00119442
MOB3B	543.962	2.16643	0.555641	3.89899	9.65963e-05	0.00119781
ARL1	4922.9	-1.2336	0.316413	-3.8987	9.67103e-05	0.00119846
CASP1	1216.54	-1.83779	0.471504	-3.89773	9.70989e-05	0.00120251
MYOZ2	365.485	1.13184	0.290397	3.89758	9.71607e-05	0.00120251
TUFT1	903.441	-1.54578	0.396809	-3.89552	9.79869e-05	0.00121197
ABCB7	1411.32	1.62032	0.416027	3.89475	9.8302e-05	0.00121509
COQ9	1370.17	-1.07951	0.277208	-3.89421	9.85205e-05	0.00121702
CTDNEP1	758.759	-1.38462	0.355798	-3.89159	9.95882e-05	0.00122943
PLPPR1	157.501	1.73775	0.446559	3.89143	9.96556e-05	0.00122949
PLEKHG5	777.308	-1.55253	0.399087	-3.89019	0.000100164	0.00123497
LOC101748718	28.0888	-2.36195	0.607223	-3.88976	0.000100342	0.00123639
LOC107055405	270.606	-1.70678	0.438823	-3.88945	0.00010047	0.00123718
LOC107052924	145.906	-2.25368	0.579464	-3.88925	0.000100556	0.00123746
C26H1orf74	132.01	-1.72233	0.443009	-3.8878	0.000101155	0.00124337
LOC101750197	77.6103	-2.11945	0.54517	-3.88768	0.000101207	0.00124337
KLHL11	7186.09	1.11934	0.287925	3.88763	0.000101228	0.00124337
LOC407092	10067.5	1.58289	0.40737	3.88562	0.000102068	0.0012529
TOX2	1706.38	1.62115	0.417272	3.88511	0.000102284	0.00125476
LOC107049913	620.017	-1.46135	0.376319	-3.88326	0.000103064	0.00126354
LOC112532385	17.7659	-3.26504	0.840837	-3.88308	0.00010314	0.00126367
MRPS36	379.136	-1.53398	0.395118	-3.88233	0.00010346	0.0012668
CACHD1	3011.04	1.2706	0.327486	3.87986	0.000104518	0.00127895
EGLN3	1799.57	1.115	0.287409	3.87951	0.000104669	0.00128
LOC771972	23.0801	-2.64394	0.681685	-3.87853	0.000105089	0.00128432
LOC112531967	1276.32	1.92089	0.495374	3.87766	0.000105466	0.00128813
RBP3	892.767	1.80179	0.465174	3.87337	0.00010734	0.00131019
PDPK1	3811.86	1.96747	0.508002	3.87296	0.000107521	0.00131158
ABI2	999.633	1.58052	0.408175	3.87217	0.000107872	0.00131504
LOC107049580	581.937	-1.34167	0.346709	-3.86974	0.000108952	0.001327
AP1G1	5793.46	1.32868	0.343358	3.86966	0.000108989	0.001327
LOC112530481	66.7235	-2.02893	0.524426	-3.86885	0.00010935	0.00133057
ADPRHL	163.706	-2.76622	0.715116	-3.86822	0.000109633	0.00133317
LAMA1	2710.06	1.12184	0.290096	3.86712	0.00011013	0.00133838
FAM171A2	804.075	-1.78831	0.462517	-3.86648	0.000110416	0.00134102
NDUFA8	2145.54	-1.43724	0.371917	-3.86442	0.000111355	0.00135159
KIAA1549L	489.523	1.44355	0.37383	3.86152	0.000112684	0.00136687
H2A2BL	4370.44	-1.53294	0.397148	-3.85987	0.000113446	0.00137525
LOC101750931	998.151	1.67717	0.434568	3.8594	0.000113666	0.00137707
CYCS	4006.7	-1.49724	0.388091	-3.85796	0.000114336	0.00138432
C33H12orf10	997.47	-1.43762	0.372659	-3.85775	0.000114437	0.00138468
DBNDD2	1480.36	-1.29238	0.335059	-3.85719	0.0001147	0.00138701
PTGES3L	677.829	-1.26346	0.327584	-3.85691	0.00011483	0.00138748
SPTSSA	575.247	-1.25995	0.326682	-3.8568	0.000114882	0.00138748
GLS	6430.04	1.06602	0.276427	3.85641	0.000115066	0.00138801
LOC112533350	11.9768	5.94179	1.54081	3.85628	0.000115128	0.00138801
LOC107053232	58.3739	-2.51014	0.650928	-3.85625	0.000115139	0.00138801
LOC101749147	544.67	-1.09535	0.284087	-3.8557	0.000115399	0.00139024
NPHS2	52.0647	-2.61704	0.678771	-3.85556	0.000115467	0.00139024
LMO3	52.7674	3.11101	0.807029	3.8549	0.000115779	0.00139314
CCL1	61.6122	-2.29944	0.596695	-3.85363	0.000116378	0.00139948
SDHAF4	840.196	-1.37802	0.357658	-3.85291	0.000116723	0.00140276
DBX2	579.747	2.08507	0.541472	3.85074	0.000117762	0.00141437
ASXL3	647.788	1.40687	0.365501	3.84915	0.000118529	0.00142272
LOC112532128	117.389	-2.79231	0.725492	-3.84884	0.000118678	0.00142362
LOC420107	48.99	-3.10209	0.806102	-3.84825	0.000118963	0.00142562
ATP2B4	4299.2	1.81333	0.471214	3.8482	0.000118991	0.00142562
PROK2	51.5936	-2.70225	0.702489	-3.84668	0.00011973	0.0014336
BCL2L15	80.5673	-2.17649	0.565982	-3.84551	0.000120301	0.00143955
PLP1	1065.41	-3.22506	0.838745	-3.84509	0.000120506	0.00144112
ETS2	1663.05	1.30397	0.339211	3.84412	0.000120986	0.00144508
CRYGN	174.093	-2.05517	0.534829	-3.84267	0.000121705	0.00145279
OTUB1	2971.74	-1.28595	0.334816	-3.84076	0.000122655	0.00146299
PSMD3	4456.82	-1.02136	0.265934	-3.84065	0.00012271	0.00146299
ASAP1	2549.99	1.35682	0.353518	3.83804	0.00012402	0.0014771
DTL	595.529	1.84106	0.479715	3.83782	0.000124131	0.0014771
HECW1	2182.37	1.24014	0.323154	3.83762	0.000124234	0.0014771
PIK3C2G	642.354	1.05088	0.27384	3.83757	0.000124257	0.0014771
SLC6A20	53.0751	-1.79519	0.467797	-3.83754	0.000124273	0.0014771
RIN3	1270.32	1.25509	0.327078	3.83729	0.000124401	0.00147773
LOC112531000	28.8816	-2.95029	0.769577	-3.83365	0.000126257	0.00149886
AKAP1	11497.7	1.48142	0.386466	3.83326	0.000126458	0.00150033
PROX2	1199.27	-2.76965	0.722568	-3.83307	0.000126555	0.00150057
OSBPL8	5141.71	1.0451	0.272671	3.83282	0.000126685	0.00150119
BORCS8	601.032	-1.07573	0.280829	-3.83054	0.000127864	0.00151424
LOC112531963	355.587	-2.36321	0.617004	-3.83015	0.000128067	0.00151573
RNPEP	1754.35	-1.26293	0.329754	-3.82991	0.000128188	0.00151615
CA10	2469.13	1.68364	0.439619	3.82978	0.000128258	0.00151615
HNRNPUL1	1409.87	-1.00948	0.263712	-3.82796	0.000129212	0.0015265
CRISPLD2	6853.05	-1.64241	0.429117	-3.82742	0.000129493	0.00152868
STEAP2	712.214	1.19239	0.311548	3.82731	0.000129554	0.00152868
LOC112530240	10.4418	-5.96316	1.55816	-3.82705	0.000129687	0.00152868
ENOX1	303.764	1.61767	0.422698	3.82701	0.00012971	0.00152868
ARHGDIG	1978.71	-1.80824	0.472786	-3.82464	0.000130963	0.00154252
RUFY1	3202.83	1.03291	0.270086	3.82438	0.0001311	0.00154319
LOC107053413	62.6641	-2.14626	0.561231	-3.8242	0.000131196	0.0015434
H2AFX	163.04	-1.4462	0.378236	-3.82353	0.000131557	0.0015467
GNOT2	678.035	-2.49105	0.651638	-3.82274	0.000131976	0.0015507
LOC424620	30.3579	4.40462	1.15246	3.82192	0.000132418	0.00155496
CABLES1	1058	1.0322	0.270304	3.81866	0.000134178	0.00157373
LOC107057197	95.1416	-2.03358	0.532608	-3.81816	0.000134451	0.00157514
BCAS2	1530.64	-1.41264	0.369982	-3.81814	0.00013446	0.00157514
ATP10B	248.224	1.94216	0.508748	3.81752	0.000134798	0.00157695
AKAP10	2376.27	1.39971	0.366655	3.81751	0.000134807	0.00157695
CKLF	673.774	-1.35312	0.354459	-3.81741	0.000134858	0.00157695
ES1ML1	2064.3	-1.33762	0.350446	-3.81692	0.000135129	0.00157918
CEP290	1010.24	1.97211	0.516929	3.81506	0.000136153	0.00158993
BOD1	864.445	-1.04604	0.274195	-3.81495	0.000136212	0.00158993
TRIM62	966.017	-1.21779	0.319308	-3.81385	0.000136818	0.00159604
LOC107052944	20.6624	3.27355	0.85857	3.8128	0.000137403	0.00160191
LOC426064	207.225	-1.47333	0.386624	-3.81076	0.000138538	0.00161418
PLS3	5649.68	1.32276	0.347162	3.81021	0.000138846	0.00161681
LOC101749773	838.076	-1.21457	0.318897	-3.80866	0.00013972	0.001626
FGF12	1401.92	-1.47719	0.3879	-3.80817	0.00014	0.00162767
MAP3K19	36.9934	2.17551	0.571293	3.80804	0.000140073	0.00162767
LOC112531435	37.6874	-3.55925	0.934684	-3.80797	0.000140114	0.00162767
NUDCD3	1340.63	-1.20932	0.31759	-3.8078	0.000140209	0.00162781
SPIRE2	102.491	-3.1323	0.822991	-3.806	0.000141232	0.00163871
EHD2	10177.8	-1.48731	0.391075	-3.80312	0.000142884	0.00165591
LPAR3	164.214	-2.58796	0.680849	-3.80108	0.000144064	0.0016686
PHGDH	73.1826	-2.43378	0.640381	-3.80051	0.000144396	0.00167145
DLX1	20.3275	-4.65198	1.22412	-3.80026	0.000144542	0.00167214
PAF1	2884.06	-1.23345	0.32469	-3.79886	0.000145363	0.00168064
PLA2G4B	272.559	-2.11041	0.55578	-3.7972	0.000146337	0.0016909
NIPBLL	2276.13	1.05069	0.276747	3.79655	0.000146723	0.00169304
TCN2	566.088	-1.57232	0.414156	-3.79646	0.000146779	0.00169304
PI3	3778.44	-5.10282	1.3441	-3.79645	0.000146783	0.00169304
LOC107049468	433.663	-1.50622	0.396768	-3.79623	0.000146914	0.00169355
ATP5F1	6355.89	-1.05907	0.279052	-3.79525	0.000147497	0.00169926
SCAPER	2893.53	1.08976	0.287151	3.79506	0.000147606	0.00169951
BBIP1	481.377	-1.39822	0.368461	-3.79477	0.000147783	0.00170055
TGM2_1	6916.23	-1.2574	0.331424	-3.79394	0.000148274	0.00170519
SEC16A	5996.24	1.64148	0.432986	3.79107	0.000150001	0.00172404
CDK10	724.551	-1.08052	0.285075	-3.79029	0.00015047	0.0017284
PLEKHH3	1367.9	-1.07834	0.284557	-3.78953	0.000150931	0.00173269
S100A1	81.2	-2.86688	0.756752	-3.7884	0.000151618	0.00173955
EFNB2	229.856	1.51491	0.399923	3.78799	0.000151871	0.00174142
DNAJC13	6604.69	1.12092	0.295956	3.78746	0.000152195	0.00174292
NCALD	253.204	1.72009	0.454156	3.78744	0.000152207	0.00174292
DEPDC5	3582.86	1.07729	0.284446	3.78734	0.00015227	0.00174292
FABP3	2324.95	-1.63432	0.431626	-3.78644	0.000152823	0.0017472
SLC7A3	2290.85	-2.40562	0.635396	-3.78601	0.000153085	0.00174856
NKX6-1	49.6994	-2.88666	0.762465	-3.78595	0.000153122	0.00174856
TMEM173	489.225	-1.20973	0.319551	-3.78573	0.00015326	0.00174912
VH26L8	51.6913	-2.35322	0.622243	-3.78183	0.000155678	0.00177567
HTRA2	1676.74	-1.27755	0.337843	-3.78148	0.000155896	0.00177712
CDH7	308.609	1.10904	0.293312	3.78109	0.000156143	0.00177821
CCDC85C	2209.4	1.59918	0.422946	3.78104	0.000156173	0.00177821
EXOSC1	887.496	-1.51555	0.400926	-3.78013	0.000156744	0.00178366
PARVB	3293.52	1.12827	0.298549	3.7792	0.000157334	0.00178933
SYTL1	333.631	-1.68284	0.445371	-3.77852	0.000157764	0.00179237
CYP2AB3	18.9041	-3.50733	0.928238	-3.77849	0.000157785	0.00179237
LOC101747754	140.563	1.88838	0.499829	3.77805	0.000158064	0.00179355
GJA5	785.237	1.50246	0.397682	3.77803	0.000158073	0.00179355
SNX2	2825.12	1.05637	0.279631	3.77773	0.000158267	0.00179471
NPW	51.2647	-2.83796	0.751759	-3.7751	0.000159946	0.00181164
DCTN3	1562.23	-1.12793	0.298895	-3.77367	0.000160865	0.00181898
LOC112532688	17.4396	4.24432	1.12472	3.77365	0.000160874	0.00181898
OR14J1L1	8.0819	-6.58169	1.74524	-3.77123	0.000162448	0.00183571
LRRC3B	132.738	-2.12054	0.562346	-3.77089	0.000162667	0.00183712
GPN2	1469.67	-1.14007	0.302426	-3.76975	0.000163411	0.00184446
DPEP1	216.511	-1.66709	0.442481	-3.76759	0.000164829	0.00185938
SLF1	1322.13	1.30189	0.34561	3.76694	0.000165262	0.00186319
SELENOP2	356.498	-2.36908	0.62899	-3.76648	0.000165563	0.00186551
LOC112531422	15.0272	-3.69238	0.980772	-3.76477	0.0001667	0.00187723
LHX9	604.38	1.61766	0.429714	3.7645	0.000166883	0.00187821
LOC112530017	19.5298	-2.98693	0.793519	-3.76415	0.000167114	0.00187971
WNT8A	56.0235	1.78458	0.474297	3.76259	0.000168164	0.00189044
CACNG7	21.0498	-3.24558	0.86269	-3.76217	0.000168447	0.00189253
C1QTNF4	302.65	1.48478	0.394722	3.76159	0.000168836	0.0018958
LOC107051594	594.024	-1.37048	0.364371	-3.76122	0.000169085	0.00189751
TLL2	1295.6	1.56948	0.417481	3.75939	0.000170326	0.00191033
LOC112530973	55.3892	-2.10484	0.560033	-3.75842	0.00017099	0.00191654
LOC107050008	56.4718	-2.71182	0.721557	-3.75829	0.000171076	0.00191654
LOC107056877	21.8688	-3.1576	0.840302	-3.7577	0.000171482	0.00191999
ATP6V1G1	3086.52	-1.14206	0.303952	-3.75739	0.000171694	0.00192125
SCARA5	415.572	-2.20867	0.587899	-3.75689	0.000172039	0.00192329
AAREL	375.603	-1.73137	0.460858	-3.75684	0.000172073	0.00192329
LOC112532692	159.916	-1.46631	0.390326	-3.75663	0.000172214	0.00192376
FGFBP3	16.1224	-3.99092	1.06253	-3.75605	0.000172617	0.00192717
NCOA2	2671.46	1.39584	0.371758	3.7547	0.000173547	0.00193535
PAOX	710.835	-1.51984	0.404783	-3.7547	0.000173549	0.00193535
KDM5A	4262.38	1.49893	0.399421	3.75276	0.0001749	0.0019493
NCOA6	3320.11	1.52021	0.405188	3.75186	0.000175528	0.00195441
AGFG1	7396.07	1.12187	0.299021	3.75181	0.000175559	0.00195441
LOC112531087	71.4682	-2.90157	0.773481	-3.75131	0.000175913	0.00195723
HTR6	397.869	-1.32207	0.352454	-3.75105	0.000176098	0.00195818
PRIM1	1223.72	-1.12544	0.300124	-3.7499	0.000176907	0.00196565
PPP1R12C	3022.53	-1.4064	0.37506	-3.74981	0.000176972	0.00196565
TMX2	1756.47	-1.11414	0.297344	-3.74697	0.000178985	0.00198688
AHI1	933.664	1.00181	0.267594	3.74379	0.000181265	0.0020099
PGPEP1	756.688	-1.4314	0.3824	-3.7432	0.000181689	0.0020134
AIP	1463.49	-1.14929	0.307044	-3.74307	0.000181787	0.0020134
FAM181B	427.951	-1.75759	0.469586	-3.74285	0.000181944	0.00201399
MYDGF	3239.88	-1.03733	0.27717	-3.74257	0.000182148	0.0020151
BARX1	98.2659	-2.61699	0.69958	-3.7408	0.000183433	0.00202702
TP53RK	573.2	-1.52617	0.408019	-3.74044	0.000183696	0.00202877
LHFP	4104.73	-1.51079	0.403948	-3.74007	0.000183971	0.00203066
WASF2	6141.74	1.02685	0.274569	3.73986	0.000184123	0.00203119
LOC107052340	168.762	-1.55869	0.416818	-3.73951	0.000184379	0.00203286
LOC112532100	127.514	2.93801	0.785748	3.73913	0.00018466	0.0020342
LOC107055446	1398.83	1.48197	0.396349	3.73906	0.000184709	0.0020342
LOC107053185	99.7863	1.78759	0.478467	3.73608	0.00018691	0.00205727
AFF2	2715.12	1.36669	0.365893	3.73522	0.000187553	0.0020627
NPM2	1148.82	-2.22365	0.595334	-3.73514	0.000187614	0.0020627
NRN1	376.616	-2.62211	0.702062	-3.73487	0.000187811	0.0020637
LOC112533023	17.801	-4.43171	1.18664	-3.73467	0.000187959	0.00206416
FNTB	1857.29	-1.19839	0.320911	-3.73433	0.000188218	0.00206584
LOC107050919	44.9403	-2.53546	0.679167	-3.73319	0.000189067	0.00207399
AFF1	3094.66	1.08587	0.290931	3.7324	0.000189662	0.00207935
NEDD4	1803.09	1.13296	0.303605	3.73168	0.000190206	0.00208414
SLC22A16	133.571	1.58091	0.423673	3.73145	0.000190379	0.00208486
C7orf73	906.595	-1.20352	0.322576	-3.73097	0.000190745	0.0020877
SHC1	4942.11	-1.03587	0.277732	-3.72974	0.000191678	0.00209674
SLC35F6	190.879	-1.27108	0.34088	-3.72882	0.000192376	0.00210319
POLR1D	494.68	-1.53832	0.412795	-3.7266	0.000194084	0.00211948
TA3	1912.59	1.0184	0.27332	3.72602	0.000194525	0.00212311
SFN	74.0364	-1.82065	0.488674	-3.7257	0.000194773	0.00212463
C14H16orf59	654.656	-1.39383	0.374154	-3.72528	0.000195096	0.00212697
ALX1	220.23	1.3971	0.375087	3.72473	0.000195524	0.00213005
UNC50	987.393	-1.01309	0.271996	-3.72464	0.000195598	0.00213005
LOC112530473	158.637	2.54806	0.684238	3.72393	0.000196144	0.00213481
ALOX5	535.007	1.19756	0.321655	3.72314	0.000196763	0.00213999
CAMK2N1	200.104	-2.10597	0.56566	-3.72304	0.00019684	0.00213999
TRIM25	1222.31	1.43249	0.384792	3.72275	0.000197062	0.00214121
NOTCH2	10007.8	1.00104	0.26892	3.72245	0.000197301	0.00214261
ATF7IP	3275.02	1.04864	0.281863	3.72039	0.000198912	0.00215878
NANOG	1186.29	1.73186	0.465521	3.72027	0.000199011	0.00215878
LOC423301	13.6689	-7.3328	1.97138	-3.71962	0.000199521	0.00216311
FHL5	2331.75	1.24547	0.334984	3.71799	0.000200813	0.0021759
PHB	2033.27	-1.38976	0.373813	-3.7178	0.000200969	0.00217638
LOC107051531	1007.82	-1.02523	0.275873	-3.71633	0.000202137	0.00218781
PCBP2	793.968	-2.33619	0.628918	-3.71462	0.000203513	0.00220148
RHPN1	851.741	1.604	0.431836	3.71438	0.000203705	0.00220167
LOC107053127	15.6605	-3.95813	1.06564	-3.71431	0.000203756	0.00220167
MST1	974.72	-1.46197	0.393638	-3.71399	0.000204018	0.00220328
HIST1H2B7L4	22.2622	-3.0039	0.809019	-3.71302	0.0002048	0.00221051
SYT14	449.979	1.32148	0.356087	3.71111	0.000206353	0.00222603
MGA	4860.44	1.32042	0.355833	3.71079	0.000206617	0.00222765
PPTC7	2816.11	1.23452	0.332861	3.70881	0.000208236	0.00224184
TSC22D1	7950.51	1.04168	0.280871	3.70876	0.000208278	0.00224184
SLC24A4	450.748	1.87474	0.505531	3.70845	0.000208535	0.00224265
KCNS3	1177.73	1.09939	0.296461	3.70839	0.000208584	0.00224265
LOC107052592	248.307	-1.62329	0.43778	-3.708	0.000208899	0.0022448
LOC107053886	25.6805	2.60378	0.702361	3.70718	0.000209578	0.00225086
LOC416169	760.825	1.17054	0.315938	3.70496	0.000211426	0.0022682
LOC100858737	777.24	-1.57941	0.426563	-3.70265	0.000213361	0.0022877
DPYD	1512.23	1.15045	0.310736	3.70234	0.000213617	0.00228919
KXD1	515.787	-1.11345	0.30083	-3.70125	0.000214536	0.00229777
RIF1	4144.41	1.26389	0.341616	3.69973	0.000215828	0.00231034
RBMS2	1252.99	-1.07883	0.291825	-3.69684	0.000218297	0.00233421
KCNE2	95.4605	1.42568	0.385676	3.69657	0.00021853	0.00233423
MRPL14	1607.12	-1.1595	0.313674	-3.69651	0.00021858	0.00233423
ZGRF1	267.187	1.31447	0.355606	3.69642	0.000218658	0.00233423
MTX2	1457.64	-1.00871	0.27303	-3.6945	0.000220323	0.00234943
TRIP12	10230.5	1.19483	0.323437	3.69418	0.000220601	0.0023511
APLNR	274.532	-1.71658	0.464739	-3.69364	0.00022107	0.00235453
TTC32	293.509	-1.58863	0.430112	-3.69353	0.000221164	0.00235453
LOC107051419	938.642	-1.46235	0.396264	-3.69034	0.000223952	0.00238291
LOC112531360	464.764	-1.31367	0.356019	-3.68988	0.00022436	0.00238509
LOC107055427	22.8707	3.22103	0.872946	3.68983	0.000224401	0.00238509
GYPC	402.638	2.66174	0.72145	3.68943	0.000224757	0.00238757
LOC107049033	356.23	1.84559	0.500269	3.6892	0.000224961	0.00238843
LOC112529925	2396.93	1.25297	0.339672	3.68876	0.000225354	0.0023913
KIAA1324	930.086	-2.75843	0.748041	-3.68754	0.000226428	0.0024014
GNA13	5430.78	1.104	0.299399	3.68739	0.000226566	0.00240155
KRT15	118.118	-2.31552	0.628046	-3.68686	0.000227037	0.00240524
RNF186	19.5351	-5.91003	1.60318	-3.68645	0.000227407	0.00240785
LOC100857622	1867.2	-1.57984	0.428706	-3.68513	0.000228586	0.00241639
LOC107054855	36.7987	-2.83782	0.77016	-3.68471	0.000228963	0.00241906
CFD	14391.5	-1.68552	0.457485	-3.68431	0.000229323	0.00242036
LOC425607	3812.61	-1.17009	0.31759	-3.6843	0.000229333	0.00242036
ZMYM2	2915.04	1.03492	0.281164	3.68085	0.000232456	0.00245065
ABCC1	4566.28	1.26484	0.343782	3.6792	0.000233971	0.00246529
LOC422106	108.991	-1.86728	0.507559	-3.67894	0.000234201	0.00246639
RNF122	979.844	-1.57621	0.428469	-3.6787	0.000234425	0.00246741
CCKBR	78.9924	-2.33153	0.633864	-3.67827	0.000234817	0.00246983
HS3ST1L	1031.16	1.17848	0.320398	3.67818	0.000234909	0.00246983
PCGF1	563.676	-1.46638	0.398722	-3.67769	0.000235353	0.00247317
ITPKA_1	1155.96	2.34276	0.637631	3.67416	0.00023863	0.00250626
LOC112531160	13.3953	-4.01875	1.09405	-3.67326	0.000239474	0.00251376
PTGS2	1652.7	1.27758	0.347836	3.67294	0.000239772	0.00251554
OGG1	217.771	-1.36105	0.370597	-3.67259	0.000240104	0.00251636
GRIP2	1284.98	1.07077	0.291558	3.67259	0.000240108	0.00251636
SLC46A2	290.903	-1.48313	0.403878	-3.67224	0.000240437	0.00251845
SUPT7L	3033.3	1.00192	0.272949	3.67073	0.000241862	0.00253202
AFMID	787.034	-1.65658	0.451441	-3.66955	0.00024298	0.00254236
G0S2	931.06	-1.5711	0.428393	-3.66743	0.000244997	0.00256209
TMEM158	205.471	-1.65316	0.450884	-3.66649	0.000245901	0.00256878
SHPRH	1722.13	1.01655	0.27735	3.66521	0.000247135	0.00258029
MIR6607	49.853	2.94429	0.803439	3.6646	0.000247722	0.00258504
DNAH12	559.473	1.57522	0.430025	3.66309	0.000249196	0.00259902
CA2	1890.16	-1.64799	0.450207	-3.66051	0.000251714	0.00262386
FUT8	1794.35	1.16024	0.316978	3.66031	0.000251909	0.00262386
MYOM2	71.9083	2.02902	0.55434	3.66024	0.000251981	0.00262386
KAT6B	2949.76	1.19091	0.325496	3.65876	0.000253437	0.00263761
FEM1C	1304.93	1.14137	0.312082	3.65729	0.000254896	0.00265113
LGI3	598.709	-2.04532	0.559262	-3.65718	0.000255008	0.00265113
LOC100858984	57.9916	-2.09267	0.57224	-3.65698	0.000255204	0.00265175
PDK1	4285.15	1.55872	0.426349	3.65596	0.000256222	0.00266092
LOC107057188	946.017	-1.68593	0.461436	-3.65365	0.000258538	0.00268353
PIGY	1598.53	-1.10289	0.301888	-3.65332	0.000258868	0.00268553
WFDC2L	48.1988	-3.26155	0.892797	-3.65318	0.000259008	0.00268555
NAA40	2383.97	-1.14789	0.314243	-3.65286	0.000259332	0.00268749
DICER1	1565.6	1.67789	0.459384	3.65249	0.000259712	0.00268999
PIK3R1	1700.08	-1.3602	0.372422	-3.6523	0.000259903	0.00269054
FAHD1	213.102	-1.30568	0.357552	-3.65173	0.000260478	0.00269506
LOC107052467	276.423	-2.43794	0.668003	-3.64959	0.00026266	0.0027162
GBP1	2367.7	-1.72768	0.473439	-3.64921	0.00026305	0.00271879
TMEM181	1210.25	1.3747	0.376801	3.64836	0.000263924	0.00272638
PCM1	3927.38	1.01491	0.278267	3.64726	0.000265057	0.00273663
ATXN7L2	395.569	-1.43039	0.392214	-3.64697	0.000265356	0.00273827
SLC38A6	2355.83	1.31131	0.359705	3.64552	0.000266854	0.00275227
MRPL32	1010.5	-1.06258	0.291518	-3.64499	0.000267402	0.00275646
TRAF6	4839.39	1.11977	0.307521	3.64129	0.000271271	0.00279486
ACTC1	114.491	-2.11118	0.580007	-3.63991	0.000272732	0.00280843
LOC112531635	12.798	-3.43612	0.944071	-3.63969	0.000272967	0.00280937
MUS81	411.211	-1.26813	0.348432	-3.63954	0.000273124	0.0028095
DNAH8	89.8055	2.06981	0.56877	3.63909	0.000273598	0.00281289
PTGS1	1261.76	-1.59377	0.438132	-3.63764	0.000275146	0.00282732
PTRF	23872	-1.28838	0.354278	-3.63664	0.000276216	0.00283603
CYP2U1	1242.65	1.08756	0.299062	3.63658	0.000276285	0.00283603
COL15A1	2098.51	1.73594	0.47742	3.63608	0.000276818	0.00284001
TERC	13.6731	-3.55017	0.976578	-3.63532	0.000277639	0.00284544
LOC107053311	18.7088	3.29502	0.906478	3.63497	0.000278015	0.0028478
LOC107052122	415.266	-1.48768	0.409301	-3.63469	0.000278312	0.00284905
ABCG1	821.676	1.58318	0.435589	3.63458	0.00027843	0.00284905
FAM117B	1475.71	1.06861	0.294093	3.63358	0.000279511	0.00285711
POLQ	426.426	1.36026	0.37453	3.63192	0.000281322	0.00287411
OVST	516.967	-4.68951	1.2914	-3.63135	0.000281942	0.00287894
C19orf35	170.997	-2.48874	0.685546	-3.6303	0.000283089	0.00288914
ACYP2	431.574	-1.11954	0.308449	-3.62957	0.000283889	0.00289579
PTPN14	3107.12	1.45647	0.401414	3.62833	0.000285256	0.00290821
GAB2	1915.87	1.50868	0.415968	3.62692	0.000286824	0.00292267
ZNF518B	2198.77	1.13969	0.314427	3.62466	0.000289339	0.00294613
LOC107050163	2667.9	-1.55319	0.428514	-3.62458	0.000289429	0.00294613
FAM32A	4194.66	-1.08135	0.298426	-3.62352	0.000290621	0.00295373
GAN	1473.15	1.26806	0.349954	3.62351	0.00029063	0.00295373
GPNMB	804.881	2.36475	0.652768	3.62265	0.000291606	0.0029621
LOC112531575	11.1983	-6.06563	1.67444	-3.62249	0.000291776	0.00296228
PRR14L	1444.83	2.12887	0.587872	3.62132	0.000293109	0.00297427
ABHD8	63.1606	-2.49686	0.689755	-3.61992	0.000294691	0.00298877
PELP1	396.541	-1.17507	0.324792	-3.61792	0.000296984	0.00301046
TRAPPC8	4328.36	1.02914	0.284475	3.6177	0.000297234	0.00301143
HIST1H2B5	29.5458	-2.93024	0.810226	-3.61657	0.000298533	0.00302301
LOC101749846	97.6311	-1.93584	0.535353	-3.61601	0.000299181	0.003028
VH26L5	92.9391	-2.48676	0.687861	-3.61521	0.000300108	0.00303581
CUTC	1005.7	-1.13544	0.314095	-3.61495	0.000300402	0.00303721
SLC16A12	292.094	-1.50105	0.415336	-3.61406	0.000301439	0.00304612
GAL3ST1	153.914	-2.89543	0.801258	-3.61361	0.000301966	0.00304828
DRD5	45.2978	-2.43466	0.673748	-3.61361	0.000301966	0.00304828
SP4	1624.76	1.03436	0.286278	3.61315	0.000302501	0.0030521
NPAT	1050.53	1.27615	0.353333	3.61174	0.000304144	0.00306709
DGKQ	11010.9	1.7375	0.481324	3.60983	0.000306399	0.00308692
H1F0	835.697	-2.64271	0.732092	-3.6098	0.000306428	0.00308692
CDK5RAP2	2128.13	1.09366	0.303093	3.60834	0.00030816	0.00310277
HOXD9	108.747	-1.89582	0.525445	-3.60803	0.00030853	0.00310489
LOC107054049	879.56	2.20954	0.612644	3.60656	0.000310282	0.00312091
TTC24	52.1892	-2.15166	0.59663	-3.60636	0.000310528	0.00312177
C1H12orf50	463.652	1.92383	0.533517	3.60595	0.000311014	0.00312505
GALNT6	184.944	-1.2014	0.333226	-3.60536	0.000311718	0.00313011
LOC101751009	29.9379	2.46593	0.68398	3.60526	0.000311838	0.00313011
TP63	1590.69	1.29268	0.358661	3.60419	0.000313122	0.00314138
RPL8	26753.1	-1.19201	0.330871	-3.60264	0.000315007	0.00315866
LOC112533096	53.9396	-2.28583	0.634589	-3.60207	0.000315696	0.00316394
RPS8	27986.9	-1.18473	0.328919	-3.6019	0.000315904	0.00316439
ODF3L15	283.814	-2.65292	0.736562	-3.60176	0.000316069	0.00316443
DYNC2H1	673.114	1.46764	0.407503	3.60155	0.000316326	0.00316537
CREBRF	2679.58	1.19562	0.33216	3.59953	0.000318797	0.00318846
TBC1D9	2480.27	1.15545	0.321046	3.59901	0.00031943	0.00319316
ILVBL	1130.98	-1.38053	0.383793	-3.59707	0.000321828	0.00321218
MRPS23	1264.1	-1.06674	0.296596	-3.59662	0.000322377	0.00321486
MRPL28	1813.09	-1.12825	0.313701	-3.59658	0.000322426	0.00321486
LOC107053130	44.9639	2.30042	0.639784	3.59562	0.000323619	0.00322349
EVPL	307.377	-1.34707	0.374643	-3.59562	0.000323622	0.00322349
LRRC8D	1907.05	1.13206	0.314992	3.59393	0.000325725	0.00324089
C8H1orf123	650.505	-1.31188	0.365036	-3.59382	0.00032586	0.00324089
LOC112531081	48.8104	-3.27859	0.912286	-3.59382	0.000325868	0.00324089
RUFY4	75.3401	-2.44718	0.680999	-3.59351	0.000326252	0.00324305
EPG5	1127.41	1.16961	0.325571	3.59249	0.000327529	0.00325409
LOC101751662	151.651	1.75047	0.487455	3.59104	0.000329367	0.00327069
GCNT7	271.151	1.34901	0.375707	3.59059	0.000329928	0.00327446
CDC14A	645.392	1.37955	0.384227	3.59047	0.000330083	0.00327446
ULK2	2404.9	2.19459	0.611304	3.59001	0.000330664	0.00327855
SFI1	1240.23	1.0697	0.298085	3.58859	0.000332476	0.00329484
KIAA0319L	2785.1	1.1949	0.333043	3.58784	0.000333434	0.00330266
LOC107050393	453.774	-1.18789	0.331157	-3.5871	0.000334374	0.00331029
LOC107054200	974.308	1.02088	0.28472	3.58558	0.000336332	0.00332798
LOC107050915	19.0706	-2.75944	0.769885	-3.58423	0.000338073	0.00334182
LOC107052502	34.3242	2.97508	0.830363	3.58287	0.000339838	0.00335756
CCL5	105.761	-1.53968	0.429977	-3.58084	0.000342496	0.00338039
DNTTIP1	1363.51	-1.23487	0.344902	-3.58036	0.000343124	0.00338487
LOC107054306	92.4188	1.97873	0.552793	3.57952	0.000344232	0.00339409
ICE1	3559.74	1.35861	0.379589	3.57915	0.000344708	0.00339591
MTMR11	645.266	-1.56718	0.437868	-3.57911	0.000344766	0.00339591
RXFP1	1013.85	1.42486	0.398227	3.57801	0.000346224	0.00340856
NR4A1	280.651	-1.36426	0.381422	-3.57678	0.000347853	0.00342287
PRRT1B	43.7363	-2.21315	0.61881	-3.57645	0.000348285	0.00342539
FEZ1	1458.24	-1.9209	0.537151	-3.57608	0.000348779	0.00342852
TMEM218	340.95	-1.41678	0.396213	-3.57582	0.000349137	0.0034303
LOC107050518	422.819	-1.83692	0.513773	-3.57536	0.000349748	0.00343458
GRID2IP	344.606	1.54195	0.43133	3.57488	0.000350391	0.00343916
TMEM59L	63.4259	-2.70966	0.758044	-3.57454	0.000350838	0.00344182
LOC101749344	188.129	-1.38528	0.387616	-3.57385	0.000351771	0.00344763
ADAT2	446.595	-1.19454	0.334267	-3.57361	0.0003521	0.00344763
LIMD1	1426.27	-1.10646	0.309621	-3.57358	0.000352138	0.00344763
LOC107055029	320.163	-1.53365	0.429293	-3.57251	0.000353583	0.00346003
LRFN5	269.532	-1.15187	0.322473	-3.57198	0.00035429	0.00346522
KIF27	592.726	1.24622	0.349111	3.56969	0.000357406	0.00349394
RAPGEF2	3145.17	1.30706	0.366204	3.56921	0.000358057	0.00349748
GJA1	4579.18	2.06115	0.577522	3.56895	0.000358413	0.00349748
FAM134B	2039.53	1.1376	0.318757	3.56887	0.000358518	0.00349748
LOC107054027	133.997	1.37245	0.384587	3.56863	0.000358849	0.00349748
HSPA12A	2277.19	1.18223	0.331288	3.5686	0.000358899	0.00349748
GPR139	32.5481	3.28332	0.920076	3.56853	0.000358993	0.00349748
ES1ML2	130.689	-1.89321	0.530533	-3.56851	0.000359024	0.00349748
UBAP1	625.656	1.3366	0.374626	3.56783	0.000359956	0.00350481
LOC100857467	281.489	-1.65039	0.462716	-3.56674	0.000361456	0.00351438
MRPL57	936.071	-1.17101	0.328316	-3.56672	0.00036148	0.00351438
LOC112532773	14.9148	3.22644	0.904711	3.56627	0.000362102	0.00351867
BAHD1	1823.55	1.02789	0.288266	3.56577	0.000362796	0.00352366
ACAP2	3381.62	1.19202	0.334309	3.56563	0.000362989	0.00352378
SLC4A11	4640.61	1.30352	0.365698	3.56448	0.000364584	0.0035375
ST8SIA1	132.5	1.78225	0.500097	3.5638	0.000365522	0.00354354
STX2	1930.14	1.55883	0.437426	3.56365	0.000365734	0.00354354
LPL	3724.31	1.18887	0.333612	3.56364	0.000365752	0.00354354
TRIAP1	1335.77	-1.01978	0.286353	-3.56126	0.000369085	0.00357111
PRF1	97.2652	-2.21322	0.621474	-3.56125	0.000369093	0.00357111
EFHD2	263.8	-2.10095	0.589953	-3.56121	0.000369147	0.00357111
ASIC4	788.702	-1.16618	0.327553	-3.56026	0.000370489	0.00358231
LOC112530965	26.5561	-3.57656	1.00476	-3.5596	0.000371421	0.00358954
LOC107051537	2313.16	-1.44106	0.404879	-3.55923	0.000371944	0.00359282
LOC112532338	570.179	-1.25927	0.353905	-3.5582	0.000373399	0.00360508
ST6GALNAC2L	231.43	-1.99489	0.560688	-3.55794	0.00037378	0.00360698
KPNA6	3892.41	1.05088	0.295483	3.55647	0.000375867	0.00362353
TRNP1	235.41	-1.91244	0.537796	-3.55608	0.000376437	0.00362567
PPP1R17	97.6776	1.61455	0.454029	3.55606	0.000376461	0.00362567
LOC112531082	18.3571	-3.50084	0.98451	-3.55592	0.000376659	0.00362579
LOC107053944	941.864	-1.23531	0.347432	-3.55553	0.000377212	0.00362931
STMN3	536.076	-2.84293	0.800119	-3.55313	0.000380678	0.00366085
LOC107049435	46.1446	-2.76299	0.777809	-3.55227	0.000381925	0.00367104
[truncated: 1,667 more rows]
