# Supplementary material for: Understanding Transcriptomic and Serological Differences between Forced Molting and Natural Molting in Laying Hens
Source: Genes (Basel). 2021 Dec 29;13(1):89. doi: 10.3390/genes13010089 (PMC8774386; doi:10.3390/genes13010089)
Supplement: Supplementary file 1 [file genes-13-00089-s001.zip › Additional file 4.xlsx]

## Sheet: Sheet1
The GO and KEGG analysis of DEGs in ovary from the group of FM_1-vs-NM_1
Category	Term	Count	PValue	Genes
BP	GO:0006412~translation	58	2.57151e-14	RPL30, RPL32, MRPS14, MRPS11, RPL34, MRPS12, RPL10A, MRPL32, RPS15, RPS4X, MRPL41, RPS14, RPS17, RPS16, RPL35, RPL38, RPL37, RPS11, RPL39, RPS13, RPS12, RPL21, RPS8, RPL23, MRPS23, RPL22, RPS6, MRPS21, MRPL51, RPL37A, NHP2, RPL24, RPL27, UBA52, RPL12, RPL36A, MRPL17, UCP3, RPS3, RPL13, RPL15, RPS2, RPS27A, RPL17, RPL19, RPL23A, MRPL23, MRPL30, RPS26, SLC25A38, RPS28, SLC25A39, RPS29, RPL27A, RPS2…
BP	GO:0002181~cytoplasmic translation	10	0.000333928	RPL31, RPLP1, RPL22, RPL36, RPL22L1, RPL15, RPL29, RPL8, RPL9, RPL7
BP	GO:1900121~negative regulation of receptor binding	5	0.00320697	ANXA2, CRTAC1, ADIPOQ, B2M, PTPRF
BP	GO:0006334~nucleosome assembly	16	0.00833994	SHPRH, H3F3B, H3F3C, HIST1H2B5, HIST1H2B8, HIST1H2B7, H1F0, HIST1H110, HIST1H3A, HIST2H4B, HIST1H2B7L4, KAT6B, KAT6A, HIST1H2B7L2, HIST1H2BF, LOC426037
BP	GO:0033344~cholesterol efflux	8	0.00946302	ABCA1, NPC1, ABCA5, SOAT1, APOA1, APOB, APOA5, ABCG1
BP	GO:0007338~single fertilization	8	0.013834	TRPC7, CECR2, SLC22A16, H3F3B, H3F3C, WT1, PARK7, HOXD9
BP	GO:0043691~reverse cholesterol transport	6	0.0147671	ABCA1, CETP, APOA1, HNF1A, APOA5, ABCG1
BP	GO:0030240~skeletal muscle thin filament assembly	4	0.0157218	ACTA1, ACTC1, PROX1, ACTG2
BP	GO:0006955~immune response	28	0.0169217	COLEC12, TNFRSF6B, TINAGL1, CXCR5, CX3CL1, OASL, TNFSF13B, C6, CCL5, TNFSF10, DMB2, CCL1, TINAG, B2M, CCR10, SMAD3, TNFSF15, BLB1, TNFRSF10B, ILF2, IGLL1, IL7, CCLI7, IL2RA, TRAF6, XCL1, TNFSF8, CD244
BP	GO:0007155~cell adhesion	32	0.0170089	COL18A1, SPON1, NLGN1, TINAGL1, LAMA2, LAMA1, NTM, TNC, LPP, WISP1, HAPLN2, EFNB2, GPNMB, CDH2, TNR, LOC101750739, NCAM2, TINAG, CTNNAL1, MPDZ, OPCML, LMLN, ITGA1, PARVB, RHOB, KITLG, NOV, COL6A2, COL6A1, CERCAM, CNTN2, ITGA9
BP	GO:0042542~response to hydrogen peroxide	8	0.0194776	PRKAA1, NR4A3, GPX1, TRPA1, KPNA4, PARK7, SOD2, SOD1
BP	GO:0021772~olfactory bulb development	6	0.0234488	AGTPBP1, CRTAC1, SEMA3A, CHD7, KIF14, RPGRIP1L
BP	GO:0010745~negative regulation of macrophage derived foam cell differentiation	4	0.034494	ABCA5, ADIPOQ, ITGAV, PPARG
BP	GO:0043009~chordate embryonic development	4	0.034494	FOXD3, WT1, BRCA1, BRCA2
BP	GO:0002726~positive regulation of T cell cytokine production	4	0.034494	SASH3, TRAF6, MAP3K7, B2M
BP	GO:0031102~neuron projection regeneration	4	0.034494	APOA1, APOA5, PTPRF, GFAP
BP	GO:0060326~cell chemotaxis	10	0.038767	PDGFRA, DOCK4, CCLI7, HGF, CCL5, ARHGEF16, XCL1, CCL1, HPS5, CX3CL1
BP	GO:0001889~liver development	10	0.038767	XBP1, SMAD3, PIK3CA, HGF, RB1CC1, NF1, HNF1A, RPGRIP1L, PROX1, SOD2
BP	GO:0007018~microtubule-based movement	13	0.0412488	DNAH3, DYNC1H1, DYNC1I2, KIF14, KIF24, KIF11, KIF27, KIF15, KTN1, CENPE, KIF2A, KIF13A, KIF20A
BP	GO:0051497~negative regulation of stress fiber assembly	5	0.0463874	FRMD7, PPFIA1, ARHGAP28, WASF2, PHLDB2
BP	GO:0033627~cell adhesion mediated by integrin	5	0.0463874	COL16A1, NOV, ITGA2, ITGA11, ITGAV
BP	GO:0030325~adrenal gland development	7	0.0481121	PDGFRA, WT1, NF1, ARID5B, APOA1, NR0B1, DKK3
BP	GO:0006898~receptor-mediated endocytosis	6	0.0491253	CUBN, DNAJC6, CLTCL1, SNX9, VLDLR, LRP2
CC	GO:0022625~cytosolic large ribosomal subunit	29	1.41558e-11	RPL30, RPL32, RPL31, RPLP1, RPL12, RPL34, RPL36A, RPL8, RPL10A, RPL9, RPL7, RPL36, RPL13, RPL35, RPL38, RPL15, RPL37, RPL39, RPL19, RPL21, RPL23, RPL22, RPL23A, RPL27A, RPL37A, RPL24, RPL22L1, RPL27, RPL29
CC	GO:0022627~cytosolic small ribosomal subunit	20	1.17455e-09	RPS8, RPS6, RPS15, RPS4X, RPS25, RPS14, RPS17, RPS28, RPS16, RPS29, RPS3, RPS20, RPS2, RPS11, RPS27A, RPS21, RPS24, RPS13, RPS12, RPS23
CC	GO:0005747~mitochondrial respiratory chain complex I	21	8.03157e-09	NDUFB9, NDUFA8, NDUFB8, NDUFB6, NDUFB10, NDUFA5, NDUFB5, NDUFA12, NDUFB3, NDUFA2, NDUFA1, NDUFB1, FOXRED1, NDUFS8, NDUFS7, NDUFS6, NDUFS5, NDUFAB1, NDUFS3, NDUFV3, NDUFV1
CC	GO:0000788~nuclear nucleosome	10	9.6299e-06	H3F3B, HIST1H2B7L4, H3F3C, HIST1H2B7L2, HIST1H2BF, LOC426037, HIST1H2B5, HIST1H2B8, HIST1H2B7, MPHOSPH8
CC	GO:0005925~focal adhesion	63	0.000232971	RPL30, FLT1, RPL31, RPLP1, USP33, SNAP23, FHL1, TNC, FHL2, HSPB1, RPL8, RPL10A, LIMD1, RPL9, RPL7, RPS14, GJA1, RPS17, RPS16, CSRP2, CSRP1, CDH2, PPFIA1, RAC2, FLOT2, ITGAV, RPL38, RPS11, B2M, RPS13, TGM2, JAK1, ITGA4, RPS8, ITGA2, RPL23, RPL22, AFAP1, NUDT16L1, RHOB, RPL37A, RPL27, PHLDB2, RPL12, LPP, GNA13, EFNB2, CNN1, RPS3, RPS2, PDLIM7, RPL19, LMLN, FZD2, PARVB, HSPA2, IGF2R, DAB2, ACTC1, FA…
CC	GO:0000786~nucleosome	17	0.00063144	SHPRH, H3F3B, H3F3C, H2AFX, H2AFV, HIST1H2A4L3, HIST1H2A4L2, H1F0, HIST1H110, HIST1H3A, HIST2H4B, KAT6B, H2AFJ, KAT6A, HIST1H2A4L4, HIST1H4I, HIST1H4D
CC	GO:0005743~mitochondrial inner membrane	35	0.00581281	MTCH2, MAOB, ABCB7, MGST1, MRPL17, UQCR11, PHB, TIMM10, COX7C, MRPL32, UQCRH, HERC2, MPC1, MPC2, PDK4, RPS3, UQCRFS1, MPV17, CPT1A, FAHD1, CKMT1A, NDUFC2, MRPS21, COQ9, SDHD, COX6C, SOD2, CLPX, SLC25A38, LETM1, TST, BDH1, VDAC1, SFXN2, C26H6ORF125
CC	GO:0005762~mitochondrial large ribosomal subunit	9	0.0062198	MRPL41, MRPL50, MRPL2, MRPL51, MRPL28, MRPL17, MRPL23, MRPL46, MRPL32
CC	GO:0005615~extracellular space	116	0.0109516	SPON1, CNTF, TNC, TNFSF10, PTGDS, B2M, CCBE1, FST, HGF, ADIPOQ, KERA, MIF, FRMD7, TXLNB, RBP3, CFD, CETP, NRN1, MRPL18, PROZ, DPT, LPL, FBLN5, TTBK2, KIAA0556, C4, C5, C1H2ORF40, AVBD10, STC2, RAB11FIP4, S100A11, TGFB1, TGFB3, TNFSF15, INHBB, HSPA2, HPS5, SEMA3DL, LYZ, SELE, PPFIBP2, IL7, OGN, TNFSF8, PIGR, ACHE, PCSK1, COL18A1, TINAGL1, HSPB1, DBH, VLDLR, LOC100859819, MYDGF, MCF2L, C1QTNF5, TIM…
CC	GO:0034361~very-low-density lipoprotein particle	6	0.0131688	APOV1, LPL, APOA1, VLDLR, APOB, APOA5
CC	GO:0042627~chylomicron	5	0.0154152	APOV1, LPL, APOA1, APOB, APOA5
CC	GO:0000276~mitochondrial proton-transporting ATP synthase complex, coupling factor F(o)	4	0.0320397	ATP5J, ATP5I, ATP5G3, ATP5F1
CC	GO:0030027~lamellipodium	21	0.0327939	PLEKHH2, TESC, PLEKHG5, NME2, TSC1, CIB1, PARVB, FGD4, CCDC88A, ABLIM1, KITLG, PIK3CA, ALS2, FAP, CDH2, RAC2, FLOT2, STX2, WASF2, WASF3, MYO1G
CC	GO:0005578~proteinaceous extracellular matrix	30	0.037462	VIT, FBN3, COL18A1, SPON1, COL16A1, ELN, TNC, WNT8A, WNT8B, FBLN1, WISP1, HAPLN2, SGPL1, TNN, TIMP2, TNR, TIMP4, CCBE1, COL24A1, KERA, COL1A1, MMP11, CCDC80, NOV, CRISPLD2, COL6A2, OGN, COL6A1, ZP3, MATN3
CC	GO:0043235~receptor complex	19	0.0423938	NOTCH2, PIGR, VIPR1, RAMP2, FLT1, SMAD3, EGF, FLT4, LOXL4, GPR20, LIFR, LRP2, HSPA2, VLDLR, ADRA2A, P2RX2, CAPRIN2, SLITRK5, PGR
CC	GO:0005865~striated muscle thin filament	5	0.0424512	TMOD1, ACTA1, TMOD4, LMOD1, ACTG2
MF	GO:0003735~structural constituent of ribosome	69	5.2453e-21	RPL30, MRPS16, RPL32, RPL31, MRPS14, MRPS11, RPLP1, RPL34, MRPS12, RPL8, RPL10A, RPL9, MRPL32, RPL7, RPS15, RPS4X, MRPL41, RPS14, MRPL2, RPS17, RPS16, RPL36, RPL35, RPL38, RPL37, RPS11, RPL39, RPS13, RPS12, RPL21, RPS8, RPL23, MRPS23, RPL22, RPS6, MRPS21, MRPL46, MRPL51, RPL37A, RPL24, RPL27, RPL29, UBA52, RPL12, RPL36A, MRPL17, UCP3, RPS3, RPL13, RPL15, RPS2, RPS27A, RPL17, RPL19, MRPL28, RPL23A…
MF	GO:0008137~NADH dehydrogenase (ubiquinone) activity	12	0.000687895	NDUFB9, NDUFA8, NDUFB8, NDUFS8, NDUFS7, NDUFA5, NDUFA12, NDUFA2, NDUFAF2, NDUFS3, NDUFC2, NDUFV1
MF	GO:0017112~Rab guanyl-nucleotide exchange factor activity	9	0.00348401	ALS2, DENND4A, TRAPPC4, DENND4C, MADD, DENND3, DENND5A, RIN3, SBF2
MF	GO:0005509~calcium ion binding	83	0.00820236	FKBP10, MCFD2, CLSTN2, USP32, CIB3, CIB1, VLDLR, CALML4, CDH7, HPGDS, CAPN9, CDH2, MMP27, CRTAC1, LOC414835, EFCAB1, NCS1, EFHD2, PLS3, HABP2, CALN1, CUBN, CCBE1, ANXA2, TNNC1, TESC, HPCAL1, TBC1D9, EPS15L1, MMP10, MYL4, MMP11, MYL6, CDHR1, CDH11, S100A6, RGN, CRELD2, MYL9, S100A9, PPEF2, MATN3, CDH18, NOTCH2, NECAB2, FBN3, SLC24A4, TBC1D9B, PEF1, PCDH10, CABP2, PROZ, PCDH15, LRP4, FBLN1, LRP2, C…
MF	GO:0004298~threonine-type endopeptidase activity	7	0.0139063	PSMB7, PSMA6, PSMA3, PSMB4, PSMA4, PSMB3, PSMB1
MF	GO:0017127~cholesterol transporter activity	6	0.0186812	ABCA1, CETP, APOA1, APOB, APOA5, ABCG1
MF	GO:0016887~ATPase activity	21	0.0249256	DYNC2H1, ATF7IP, DNAH3, ABCA1, DYNC1H1, TAP2, KIF14, KIF24, ATP5J, ATP5I, ATP5H, HSPA2, ATP5F1, KIF27, KIF15, CENPE, ACTC1, KIF2A, CARNS1, KIF13A, KIF20A
MF	GO:0045499~chemorepellent activity	8	0.0267083	EPHA7, SEMA6D, SEMA3A, APOA1, NRG1, SEMA3E, SEMA4G, SEMA3DL
MF	GO:0003777~microtubule motor activity	12	0.0322642	DYNC2H1, DNAH3, DYNC1H1, CENPE, KIF2A, KIF13A, KIF14, KIF24, KIF11, KIF20A, KIF27, KIF15
MF	GO:0005543~phospholipid binding	10	0.0347685	PREX1, PTAFR, NBEAL1, APOA1, WDFY3, APOB, WDFY4, SPTB, APOA5, SNCA
MF	GO:0005507~copper ion binding	9	0.0394039	ATP7B, HEPHL1, TYRP1, LOXL4, DBH, CP, CUTC, SOD1, SNCA
MF	GO:0005251~delayed rectifier potassium channel activity	8	0.0443976	KCNG2, KCNG4, KCNE2, KCNC1, KCNA1, KCNS3, KCNA2, KCNA5
KEGG	gga03010:Ribosome	80	2.2639e-33	RPL30, MRPS16, RPL32, RPL31, MRPS14, MRPS11, RPLP1, RPL34, MRPS12, RPL8, RPL10A, MRPL34, MRPL35, RPL9, MRPL32, RPL7, MRPL33, RPS15, RPS4X, RPS14, MRPL2, RPS17, RPS16, RPL36, RPL35, RPLP2, RPL38, MRPL9, RPL37, RPS11, RPL39, RPS13, RPS12, RPL21, RPS8, RPL23, RPL22, RPS6, MRPS21, MRPS18C, RPL37A, RPL24, RPL27, RPL29, UBA52, MRPL18, RPL12, RPL11, RPL36A, MRPL16, RPS27L, MRPL17, MRPL14, MRPL12, MRPL10…
KEGG	gga00190:Oxidative phosphorylation	58	1.77418e-15	NDUFA13, NDUFA12, COX4I1, ATP5G3, COX6A1, COX7C, ATP5G1, UQCRFS1, COX8A, ATP6V1G1, NDUFC2, SDHC, SDHD, ATP5F1, ATP5J2, NDUFS8, NDUFS7, NDUFS6, NDUFS5, NDUFS4, NDUFS3, NDUFS2, NDUFB9, NDUFB8, NDUFB6, UQCRB, NDUFB10, NDUFB5, NDUFB4, COX17, NDUFB3, NDUFB2, ATP5J, NDUFB1, COX7A2, UQCR11, ATP5I, ATP5H, UQCR10, ATP5O, COX5A, UQCRH, ATP5L, ATP5E, ATP5D, NDUFV3, ATP6V0E2, NDUFV1, ATP6V1C2, NDUFA8, NDUFA7…
KEGG	gga04512:ECM-receptor interaction	23	0.00577938	COL24A1, LAMB3, LAMA2, ITGA4, LAMA1, ITGB3, ITGA2, ITGA1, LAMA3, TNC, HMMR, TNN, COL6A2, COL4A4, COL6A1, ITGA11, COL4A3, COL4A6, ITGB8, TNR, ITGAV, COL6A6, ITGA9
KEGG	gga04260:Cardiac muscle contraction	19	0.0125572	COX8A, UQCRB, TNNC1, TPM2, COX4I1, COX7A2, CACNA1D, UQCR11, UQCR10, COX6A1, COX6C, COX7C, COX5A, UQCRH, MYL4, ACTC1, UQCRQ, UQCRFS1, CACNG3
KEGG	gga04510:Focal adhesion	44	0.0260468	SHC2, FLT1, LAMA2, LAMA1, SHC1, ITGB3, FLT4, LAMA3, TNC, PIK3R3, PIK3R1, ARHGAP5, MAPK9, TNN, AKT3, RAC2, ITGB8, TNR, FLNA, ITGAV, PDGFRA, COL24A1, LAMB3, ITGA4, PDPK1, EGF, ITGA2, HGF, ITGA1, BRAF, PARVB, PGF, PIK3CA, COL6A2, COL4A4, ITGA11, COL4A3, COL6A1, COL4A6, COL6A6, SOS2, MET, MYL9, ITGA9
KEGG	gga04150:mTOR signaling pathway	15	0.0389735	PRKAA1, PDPK1, RPS6, PIK3R3, TSC1, BRAF, PIK3R1, PIK3CA, RHEB, RPS6KB2, AKT3, ULK3, ULK2, ULK1, EIF4B
KEGG	gga02010:ABC transporters	12	0.0487198	ABCA1, ABCC4, ABCC1, ABCA5, ABCB7, TAP2, TAP1, ABCB9, ABCB11, ABCA12, ABCA13, ABCG1
