# Supplementary material for: Understanding Transcriptomic and Serological Differences between Forced Molting and Natural Molting in Laying Hens
Source: Genes (Basel). 2021 Dec 29;13(1):89. doi: 10.3390/genes13010089 (PMC8774386; doi:10.3390/genes13010089)
Supplement: Supplementary file 1 [file genes-13-00089-s001.zip › Additional file 5.xlsx]

## Sheet: Sheet1
The DEGs of hypothalamus in the group of FM_2-vs-NM_2
genes	baseMean	log2FoldChange	lfcSE	stat	pvalue	padj
LRFN1	497.951	3.26171	0.200323	16.2823	1.31923e-59	2.03175e-55
LOC112530153	270.24	6.99343	0.486413	14.3775	7.15975e-47	5.51336e-43
ATPIF1	3131.2	2.77434	0.204123	13.5915	4.49969e-42	2.30999e-38
LOC112530201	424.613	2.37057	0.179232	13.2263	6.18667e-40	2.38202e-36
SLC39A1	787.315	2.78952	0.217871	12.8035	1.56655e-37	4.82529e-34
LOC112531894	378.537	2.3193	0.184626	12.5622	3.40894e-36	8.75019e-33
DDIT4	4415.57	2.74042	0.232611	11.7812	4.88159e-32	1.07402e-28
SDHD	2540.72	1.39888	0.120106	11.647	2.37583e-31	4.57376e-28
CDK2AP2	274.349	2.32658	0.205601	11.316	1.09357e-29	1.87134e-26
LOC112531963	192.126	4.57322	0.427108	10.7074	9.39572e-27	1.44703e-23
CARTPT	365.962	4.1808	0.391128	10.6891	1.14516e-26	1.60333e-23
LOC112530984	330.961	2.82346	0.269814	10.4645	1.25771e-25	1.5086e-22
FJX1	447.136	2.03938	0.194907	10.4633	1.27341e-25	1.5086e-22
RPL38	2162.45	-1.27039	0.12308	-10.3216	5.62784e-25	6.19102e-22
ANKRD39	202.245	2.89233	0.287247	10.0692	7.56258e-24	7.76475e-21
ATP5I	1485.78	-1.35036	0.135993	-9.92959	3.0954e-23	2.97952e-20
TIMP2	11903.9	1.01407	0.106443	9.52682	1.62182e-21	1.38765e-18
LOC112532077	241.599	2.2605	0.237746	9.50804	1.94296e-21	1.57492e-18
LOC112533358	585.127	2.96702	0.313755	9.45648	3.18479e-21	2.45245e-18
CHST7	130.109	3.69977	0.396041	9.34187	9.46469e-21	6.94122e-18
LOC107051159	597.208	1.882	0.201876	9.32255	1.13579e-20	7.95104e-18
BORCS6	938.012	1.86477	0.203274	9.1737	4.57056e-20	3.06049e-17
LOC424727	444.181	1.32482	0.147763	8.96582	3.07968e-19	1.97626e-16
RPL29	2078.85	-1.15398	0.132149	-8.73241	2.49293e-18	1.53575e-15
SMPD1	1441.93	1.28244	0.147052	8.721	2.75766e-18	1.63349e-15
LOC107049545	3173.14	1.76231	0.20269	8.69461	3.4803e-18	1.98519e-15
HH3L	2293.23	1.31867	0.152444	8.65016	5.14257e-18	2.8286e-15
LOC112531208	93.5903	3.23483	0.377014	8.58012	9.47732e-18	4.86534e-15
HGH1	302.758	2.57212	0.302288	8.50884	1.75679e-17	8.72787e-15
LOC107049895	457.116	1.31372	0.156362	8.40179	4.3972e-17	2.05216e-14
LOC107051419	3826.82	1.17975	0.140504	8.39656	4.59742e-17	2.0825e-14
RPS21	938.818	-1.13731	0.13716	-8.29186	1.1149e-16	4.90587e-14
LOC107050883	247.698	-1.57243	0.191248	-8.22194	2.00239e-16	8.56635e-14
COX7C	2145.21	-1.33062	0.165049	-8.06195	7.50861e-16	3.12541e-13
H2A2BL	15709.6	1.30195	0.163557	7.96023	1.71715e-15	6.95945e-13
LHFPL4	859.761	1.35697	0.170885	7.94087	2.00765e-15	7.8276e-13
NAB2	452.734	1.40996	0.177593	7.93931	2.03301e-15	7.8276e-13
FAM171A2	1093.05	1.28626	0.16324	7.87955	3.28551e-15	1.22403e-12
COX5A	590.43	1.95315	0.247942	7.87745	3.34142e-15	1.22403e-12
LOC112533096	93.2509	-3.64373	0.462717	-7.87463	3.41751e-15	1.22403e-12
ATRAID	956.477	1.15216	0.146585	7.85999	3.84165e-15	1.34467e-12
MRPL17	835.448	1.24855	0.159169	7.84417	4.35818e-15	1.49156e-12
ID4	1788.39	1.86979	0.241156	7.75348	8.94099e-15	2.89516e-12
ATP5E	2842.51	-1.23265	0.159004	-7.75231	9.0233e-15	2.89516e-12
CRH	303.423	1.66224	0.217759	7.63337	2.28687e-14	6.7731e-12
SHANK3	823.702	1.11414	0.148918	7.48155	7.34497e-14	2.13434e-11
NANOS1	170.017	2.12067	0.284704	7.44868	9.42816e-14	2.68895e-11
FAM43A	3570.49	1.1497	0.154411	7.44574	9.64054e-14	2.69953e-11
FLNA_1	955.053	1.00928	0.13682	7.37669	1.62268e-13	4.46265e-11
LOC107056270	91.8368	3.7792	0.514283	7.34849	2.00455e-13	5.41615e-11
DHPS	513.597	1.19727	0.163028	7.34396	2.07371e-13	5.50642e-11
LOC107050335	2113.79	1.06621	0.146468	7.27947	3.35138e-13	8.64876e-11
ISCA2	1363.73	1.32351	0.182534	7.25077	4.14417e-13	1.0463e-10
TP53INP2	405.766	1.38037	0.191918	7.19251	6.36088e-13	1.55498e-10
DNLZ	380.581	1.18414	0.165297	7.16373	7.85133e-13	1.86028e-10
NDUFA1	1081.18	-1.06916	0.149412	-7.15576	8.32093e-13	1.94168e-10
MAZ	1311.42	1.50808	0.211831	7.11926	1.08506e-12	2.49418e-10
C14orf2	1799.65	-1.08725	0.153394	-7.08794	1.36126e-12	3.0538e-10
CTDNEP1	377.877	1.44523	0.204048	7.08278	1.41289e-12	3.0538e-10
SAMD14	1203.29	1.01143	0.142812	7.08225	1.41828e-12	3.0538e-10
RPS28	1243.09	1.03791	0.14657	7.08134	1.42766e-12	3.0538e-10
LOC107049890	66.1221	2.5243	0.356761	7.07561	1.48794e-12	3.13915e-10
LOC107050620	1389.41	1.77775	0.252332	7.04527	1.85102e-12	3.84782e-10
C10H15ORF58	581.634	1.24593	0.176889	7.04357	1.87382e-12	3.84782e-10
LOC112531802	64.7202	3.08	0.437473	7.04044	1.91635e-12	3.88338e-10
WBSCR27	1736.42	1.21728	0.174317	6.98313	2.88672e-12	5.69978e-10
LOC112530216	865.413	1.68799	0.242311	6.96619	3.25635e-12	6.34824e-10
LOC107056278	723.34	1.61836	0.232874	6.9495	3.66582e-12	7.05716e-10
RNF208	3133.6	1.04808	0.151568	6.9149	4.68185e-12	8.79331e-10
PORCN	342.236	1.45099	0.210013	6.90907	4.87835e-12	9.05198e-10
H1FX	1509.08	1.81689	0.264059	6.88062	5.95945e-12	1.08168e-09
MOGS	642.189	1.56835	0.227946	6.88037	5.96993e-12	1.08168e-09
RPP14	38.3688	5.41457	0.787838	6.87269	6.30008e-12	1.12823e-09
IL17RC	779.817	1.18062	0.173126	6.81942	9.14103e-12	1.54704e-09
F8A3	270.789	3.21313	0.472507	6.80018	1.04488e-11	1.74915e-09
PRRT3	472.09	1.80677	0.266254	6.78589	1.1537e-11	1.91055e-09
BRK1	322.995	1.36329	0.201659	6.76037	1.37643e-11	2.20817e-09
LOC101751399	151.389	2.53623	0.380363	6.66791	2.59475e-11	3.95661e-09
LOC107052491	497.512	2.29414	0.346955	6.61221	3.78624e-11	5.60691e-09
INTS5	227.649	1.54252	0.234073	6.58989	4.40166e-11	6.39528e-09
LOC112532971	2067.3	1.10481	0.168182	6.56915	5.06037e-11	7.21618e-09
LOC112531456	2832.37	1.08318	0.165272	6.55391	5.60513e-11	7.91969e-09
ANKRD9	323.931	1.28437	0.198593	6.46736	9.97318e-11	1.32411e-08
OST4	1123.13	-1.01409	0.156864	-6.46476	1.01459e-10	1.33554e-08
SEC61G	422.169	-1.14146	0.178423	-6.39748	1.57961e-10	1.97785e-08
GLIS2	612.02	1.18355	0.187645	6.30742	2.83729e-10	3.44072e-08
LOC107049862	152.987	1.8581	0.296369	6.26956	3.62064e-10	4.28934e-08
LOC107050083	893.926	1.02409	0.163526	6.26257	3.78682e-10	4.45197e-08
LOC107055390	121.778	1.98331	0.317098	6.25458	3.98591e-10	4.61556e-08
IMP3	551.94	1.97981	0.317873	6.22832	4.71477e-10	5.41882e-08
CEBPD	138.631	2.73786	0.440471	6.21574	5.10834e-10	5.74631e-08
C5H11ORF96	415.456	1.77726	0.287303	6.18601	6.17056e-10	6.83689e-08
FZD2	268.736	1.25054	0.20248	6.17612	6.56954e-10	7.22697e-08
IRX6	61.507	2.64835	0.429141	6.17127	6.7744e-10	7.39947e-08
SNRPG	436.836	-1.03005	0.167042	-6.16642	6.9853e-10	7.5761e-08
TMEM158	175.288	2.26088	0.368346	6.13793	8.36052e-10	9.00423e-08
DGUOK_1	962.149	1.01837	0.166555	6.11432	9.69673e-10	1.02993e-07
RHEB	162.925	2.09668	0.343866	6.09738	1.07819e-09	1.1372e-07
LOC107054849	110.462	1.94717	0.319787	6.08895	1.13654e-09	1.1827e-07
NFKBIA	1172.81	1.13336	0.18642	6.07961	1.20477e-09	1.24528e-07
LOC107050194	226.871	1.43934	0.237014	6.07278	1.25711e-09	1.28217e-07
MTERF4	275.844	1.36686	0.225122	6.07163	1.26618e-09	1.28292e-07
OLIG2	4552.58	1.52674	0.252436	6.04805	1.46611e-09	1.47578e-07
NFIX	1471.96	1.00018	0.165645	6.03811	1.55929e-09	1.55939e-07
SNTA1	419.918	1.22874	0.204382	6.01201	1.83242e-09	1.79752e-07
FAM181B	1650.18	1.07309	0.178749	6.00337	1.93261e-09	1.8838e-07
NGFR	389.23	1.73369	0.29229	5.9314	3.00354e-09	2.80349e-07
LOC107051857	551.837	1.67946	0.285286	5.88695	3.93379e-09	3.51231e-07
LOC112531254	34.9318	3.84104	0.65298	5.88233	4.04527e-09	3.58053e-07
CELSR2	2435.03	1.04131	0.177538	5.86531	4.4829e-09	3.92279e-07
RABIF	1153.09	1.58949	0.272604	5.83075	5.51783e-09	4.74749e-07
INSM1	128.665	2.37025	0.409299	5.79099	6.99741e-09	5.82525e-07
SPATA2L	379.683	1.25931	0.218451	5.76471	8.17981e-09	6.70092e-07
TMEM109	188.17	1.88434	0.327768	5.749	8.97749e-09	7.31546e-07
ANKRD66	222.639	1.31106	0.228196	5.74531	9.1754e-09	7.43738e-07
LOC107057197	62.6161	2.57195	0.447922	5.74196	9.35855e-09	7.54613e-07
VPS37D	687.061	1.92404	0.340119	5.65695	1.5409e-08	1.19856e-06
CCDC120	235.26	1.23281	0.218494	5.64227	1.67818e-08	1.27949e-06
MT4L	4050.83	-1.07521	0.19081	-5.63499	1.75068e-08	1.32819e-06
SBK1	932.671	1.13951	0.203125	5.60991	2.02428e-08	1.51339e-06
INSM2	68.0502	2.49579	0.445103	5.60722	2.05603e-08	1.52971e-06
INO80B	543.538	1.14545	0.204444	5.60274	2.10985e-08	1.5622e-06
CBARP	1589.47	1.09256	0.195165	5.59811	2.16696e-08	1.59681e-06
LOC112532542	82.6903	1.68793	0.301726	5.59426	2.2157e-08	1.62495e-06
EMILIN1	162.519	2.08706	0.373711	5.58471	2.34097e-08	1.69264e-06
HOXB4	92.3946	-3.52624	0.631826	-5.58103	2.39094e-08	1.70476e-06
TCTA	25.7086	5.55394	1.00443	5.52946	3.2121e-08	2.18557e-06
PIPOX	197.497	2.75183	0.497924	5.5266	3.26491e-08	2.20539e-06
SIVA1	170.356	1.38723	0.251873	5.50766	3.63631e-08	2.42436e-06
LOC101748916	356.331	-1.16467	0.212309	-5.48573	4.11756e-08	2.67572e-06
CCDC142	282.779	1.19254	0.217566	5.48129	4.22226e-08	2.71145e-06
LOC107055157	793.065	1.14275	0.208488	5.48116	4.22536e-08	2.71145e-06
PTGER3	291.401	1.23753	0.226183	5.47136	4.46582e-08	2.84207e-06
JUND	1285.24	1.07235	0.196593	5.45466	4.90653e-08	3.08431e-06
THEM4	464.814	1.10422	0.202778	5.44547	5.16681e-08	3.23472e-06
C33H11orf95	282.764	1.02999	0.192076	5.36239	8.21268e-08	4.92154e-06
SPRN	159.673	1.86744	0.349881	5.33737	9.43037e-08	5.56464e-06
IRX4	495.446	2.14137	0.401665	5.33124	9.75434e-08	5.73384e-06
TMEM59L	1924.04	1.08348	0.203385	5.32726	9.97047e-08	5.81649e-06
NR4A3	458.37	1.5452	0.291169	5.30688	1.11518e-07	6.45672e-06
LOC107051453	55.6575	2.79004	0.527555	5.28862	1.23243e-07	7.10886e-06
PRRX1	213.6	1.37852	0.26113	5.27904	1.29859e-07	7.40726e-06
WBP1	1184.99	1.03197	0.195539	5.27754	1.30927e-07	7.41325e-06
CYB561	598.398	1.50345	0.285026	5.27477	1.32921e-07	7.47121e-06
LOC112531696	1043.57	1.16603	0.222553	5.23931	1.61177e-07	8.96133e-06
LOC107051468	74.1465	1.91974	0.366923	5.23201	1.6768e-07	9.22298e-06
PAGR1	153.242	1.54957	0.297448	5.20954	1.89314e-07	1.0159e-05
LOC101751456	344.809	2.07519	0.401884	5.16366	2.42167e-07	1.26858e-05
LOC768772	2993.05	-1.21449	0.238543	-5.09127	3.55668e-07	1.80185e-05
LOC107051009	236.441	1.55602	0.305964	5.08564	3.66392e-07	1.84405e-05
HBBA	3177.64	-1.01321	0.199576	-5.07682	3.83795e-07	1.9191e-05
APLN	393.26	1.64551	0.324381	5.07276	3.92084e-07	1.94164e-05
MRPS18C	311.858	-1.04673	0.206716	-5.06361	4.11401e-07	2.02428e-05
POLD4	145.228	2.90191	0.574753	5.04897	4.4421e-07	2.16496e-05
PEAR1	241.114	1.02214	0.202763	5.04104	4.63014e-07	2.24242e-05
RNF115	777.537	1.0392	0.20667	5.02829	4.94884e-07	2.37437e-05
RRP8	147.763	1.20636	0.240426	5.01758	5.23258e-07	2.49186e-05
LOC101751230	68.7751	1.64922	0.332399	4.96155	6.9934e-07	3.17715e-05
ABCA9	140.127	1.71771	0.346686	4.95467	7.2452e-07	3.26273e-05
HYAL3	176.821	1.46068	0.294809	4.95467	7.24534e-07	3.26273e-05
LOC107055283	33.2806	-6.12361	1.24082	-4.93515	8.0088e-07	3.56484e-05
KCNE5	22.8321	3.96918	0.804432	4.93414	8.05033e-07	3.573e-05
TLX2	349.295	1.34849	0.274392	4.91446	8.90287e-07	3.89526e-05
ANAPC11	275.204	1.4317	0.292015	4.90282	9.44692e-07	4.12159e-05
PTPRCAPL	80.7243	1.89125	0.386389	4.89467	9.84685e-07	4.27187e-05
SRRD	168.747	1.25158	0.255738	4.89401	9.87998e-07	4.2742e-05
RRS1	123.618	2.28315	0.46931	4.86491	1.1451e-06	4.85832e-05
LOC112531635	32.8064	-3.68334	0.757589	-4.86192	1.16252e-06	4.91484e-05
LOC100858737	627.666	1.05406	0.216865	4.86045	1.17119e-06	4.91484e-05
LOC101749471	53.2793	-2.5752	0.530257	-4.85651	1.19473e-06	5.00002e-05
HBA1	2934.48	-1.24027	0.256007	-4.84466	1.26832e-06	5.2509e-05
SCYL1	713.003	1.13824	0.235642	4.83039	1.36264e-06	5.61122e-05
IPO4	1029.84	1.16987	0.242727	4.81971	1.43767e-06	5.8887e-05
BHLHE22	317.685	1.15283	0.239337	4.81675	1.45914e-06	5.91697e-05
PTPMT1	172.881	1.42263	0.295371	4.81641	1.46166e-06	5.91697e-05
CATH3	144.804	1.68836	0.351625	4.80161	1.57396e-06	6.32914e-05
CHAC1	691.543	3.31374	0.690393	4.7998	1.58828e-06	6.36477e-05
NR4A1	199.579	1.93021	0.403803	4.78008	1.75224e-06	6.88426e-05
NDUFAF3	499.397	1.04224	0.218483	4.77035	1.83903e-06	7.17036e-05
AHDC1	294.452	1.01321	0.21307	4.7553	1.98152e-06	7.62934e-05
SFT2D3	85.4083	1.91892	0.403742	4.75284	2.00584e-06	7.68455e-05
PLK3	667.983	1.6796	0.355211	4.72847	2.2622e-06	8.45633e-05
SAMD9L	95.5623	-2.41824	0.51184	-4.7246	2.30565e-06	8.59791e-05
LOC107055082	312.777	1.05763	0.224062	4.72024	2.35565e-06	8.70008e-05
ATP6V1G3	90.8369	-1.56465	0.33254	-4.70516	2.53669e-06	9.23583e-05
HOXB5	50.6104	-4.46408	0.956271	-4.66822	3.03816e-06	0.000107073
LOC112531563	53.3861	-4.65974	1.00392	-4.64154	3.45819e-06	0.000119685
BOLA3	376.163	1.60903	0.347158	4.63487	3.5716e-06	0.000123056
FOXD2	162.137	1.72286	0.371953	4.63194	3.62251e-06	0.000124532
CSPG5	1422.37	1.24764	0.269567	4.62832	3.68648e-06	0.00012603
CD69L	1630.83	1.00556	0.21867	4.59852	4.25494e-06	0.000143227
GDPGP1	90.4886	1.55611	0.339278	4.58652	4.50703e-06	0.000149333
LOC112530435	108.077	2.2704	0.495715	4.58006	4.64841e-06	0.000152588
LOC101751890	1350.42	1.02667	0.22468	4.56949	4.88921e-06	0.000158524
LOC112532875	117.897	1.37648	0.301295	4.56856	4.91082e-06	0.00015889
FAM212A	32.281	4.15745	0.911282	4.5622	5.06196e-06	0.000162078
LOC112530974	37.8344	2.40087	0.526937	4.55628	5.20676e-06	0.000166368
LOC112532913	86.7599	1.44612	0.319198	4.53048	5.88501e-06	0.000184218
TLR2A	363.772	-1.00818	0.224871	-4.48335	7.3481e-06	0.000222334
LOC425756	113.117	2.60023	0.580407	4.48	7.46421e-06	0.000224524
LOC417973	37.5263	-3.23146	0.723779	-4.4647	8.01797e-06	0.000239776
LOC107051407	44.5377	2.08953	0.470102	4.44483	8.79602e-06	0.000257984
SLC18A3	1326.89	1.26737	0.285441	4.44002	8.99486e-06	0.000262367
TLX3	42.8865	2.54924	0.575102	4.43267	9.30712e-06	0.000269434
SMAD4	185.889	1.05431	0.240239	4.38859	1.14088e-05	0.00032005
FAHD2AL	602.08	1.09348	0.250115	4.37192	1.23156e-05	0.000340526
LOC112530215	455.142	1.46795	0.337159	4.35389	1.3374e-05	0.00036585
LOC101750925	173.654	1.02279	0.235531	4.3425	1.40871e-05	0.000380465
SNRPD1	212.254	1.35118	0.311558	4.33684	1.44545e-05	0.000389186
LOC112530218	75.3072	-1.47067	0.339172	-4.33605	1.45067e-05	0.000389235
SSH3	366.399	1.03897	0.241581	4.30069	1.70264e-05	0.000444835
OSTN	274.338	-5.30834	1.23439	-4.30039	1.70496e-05	0.000444835
LOC107055350	351.476	1.85294	0.438417	4.22644	2.37417e-05	0.000588801
LOC112529978	41.7011	3.79437	0.90467	4.1942	2.73836e-05	0.000658961
LOC107050595	192.215	-1.12974	0.272199	-4.15044	3.31832e-05	0.00075488
LOC112533602	1071.71	3.61985	0.872845	4.14718	3.36592e-05	0.000763455
GADD45B	951.958	1.07247	0.259504	4.13277	3.58417e-05	0.000807015
NR4A2	459.836	1.14483	0.277105	4.1314	3.60553e-05	0.00081064
LRRC61	228.878	1.12111	0.271692	4.1264	3.68491e-05	0.000824644
CITED2	310.972	1.15421	0.280137	4.12017	3.786e-05	0.000843822
FOXL2	110.804	1.32728	0.323451	4.10351	4.06923e-05	0.00088894
LOC107053226	69.9701	1.3344	0.326004	4.09321	4.25442e-05	0.000922851
CDKN1C	585.608	1.282	0.313579	4.08829	4.34568e-05	0.000939997
GADD45GIP1	1081.11	1.05108	0.257813	4.07692	4.56357e-05	0.000981614
HOXA4	83.1724	-3.19909	0.78772	-4.0612	4.88201e-05	0.00103851
UTS2B	788.368	-1.39836	0.34466	-4.05723	4.96589e-05	0.00105344
PCDHA12	82.4489	1.3147	0.324625	4.04991	5.12378e-05	0.00107802
LOC101749484	58.4684	1.62481	0.402645	4.03534	5.45241e-05	0.00113171
ZNF366	404.767	1.09331	0.27132	4.0296	5.58724e-05	0.00115657
LOC107056280	381.638	1.22534	0.305032	4.0171	5.89184e-05	0.00120345
BCL2L10	442.458	1.0574	0.263417	4.01418	5.96525e-05	0.00121362
KCNK17	114.289	-1.59123	0.39696	-4.00854	6.10958e-05	0.00123971
PAXX	173.798	1.0056	0.25091	4.00783	6.12798e-05	0.0012418
FOXC1	172.222	1.68841	0.421491	4.00581	6.18054e-05	0.00125081
LOC107050975	624.766	1.05978	0.265365	3.99365	6.50639e-05	0.00130475
TIPARP	624.595	1.36971	0.343577	3.98663	6.70197e-05	0.00133355
HOXB2	381.835	-1.55976	0.392073	-3.97823	6.94315e-05	0.00137092
LOC107053955	93.3796	2.01821	0.509483	3.96129	7.4547e-05	0.00146069
MEA1	757.623	2.28859	0.577927	3.96	7.49487e-05	0.00146669
LOC107049461	67.4613	1.61763	0.409189	3.95326	7.70941e-05	0.00149687
AVPI1	65.2636	2.49249	0.631182	3.94893	7.85007e-05	0.00151692
RTN4RL2	120.205	1.65543	0.420983	3.9323	8.41354e-05	0.00161165
S100A1	89.234	-1.47448	0.377727	-3.90356	9.47898e-05	0.00178467
LOC101750188	168.908	1.32637	0.339899	3.90223	9.53086e-05	0.00179224
C31H17orf49	813.799	2.42649	0.622678	3.89686	9.7447e-05	0.00182355
MFSD5	780.686	1.06923	0.275111	3.88655	0.000101678	0.00189352
LOC112531007	99.5692	1.18111	0.305807	3.86227	0.000112337	0.00205232
AVPR1A	98.6851	1.67115	0.432831	3.86097	0.000112939	0.00206009
IFI6	190.348	-2.09508	0.542716	-3.86037	0.000113216	0.00206104
SLC25A34	291.1	1.09593	0.284382	3.85372	0.000116338	0.00211039
LOC112530973	53.4054	1.4542	0.377969	3.8474	0.000119378	0.00214782
ZIC2	1298.07	1.07999	0.282196	3.82709	0.000129667	0.0022954
LOC107049564	184.478	1.94759	0.509596	3.82182	0.000132468	0.00234229
FZD5	113.636	1.18019	0.308866	3.82104	0.000132888	0.00234703
FLRT1	162.23	1.75371	0.46075	3.80621	0.000141114	0.00247247
NCF1	264.063	-1.16836	0.309175	-3.77897	0.00015748	0.00269484
LOC112532547	134.273	1.07376	0.284168	3.77861	0.000157706	0.00269571
HBM	753.693	-1.18219	0.313735	-3.76813	0.000164476	0.00277751
PLA2G3	92.6743	1.378	0.36607	3.76432	0.000167006	0.00280486
SPI1	478.604	-1.02908	0.27355	-3.76196	0.000168588	0.00282835
RHCE	197.5	-1.26088	0.33595	-3.75318	0.000174603	0.00290731
LOC107053789	189.531	-1.4099	0.376429	-3.74545	0.00018007	0.00298539
MMR1L1	123.503	-1.22717	0.327737	-3.74438	0.000180843	0.00299159
HOXC4	23.2205	-5.15745	1.37803	-3.74264	0.0001821	0.00300915
LOC112533603	474.317	2.45103	0.656172	3.73535	0.000187453	0.00306797
BTN3A3L2	270.985	-1.55462	0.418599	-3.71386	0.000204119	0.00330909
LOC112533431	102.541	1.22123	0.329109	3.71071	0.000206679	0.00332956
PRLHR2	141.115	1.24016	0.336624	3.68411	0.000229502	0.00361038
CCNO	73.6698	1.57617	0.427901	3.68349	0.000230063	0.00361551
HAP1	176.935	1.39758	0.380096	3.6769	0.000236086	0.00369509
CGREF1	27.1788	2.97064	0.811205	3.66201	0.000250242	0.0038617
TLR3	313.179	-1.15638	0.315876	-3.66086	0.000251375	0.00387142
UNCX	122.213	1.40266	0.384473	3.64828	0.000264004	0.00402567
GPR179	28.7584	2.24133	0.616176	3.63748	0.000275317	0.00416927
LOC101752242	105.657	1.59826	0.439477	3.63673	0.000276116	0.00417727
SMIM8	114.773	-1.08098	0.298518	-3.62115	0.000293297	0.00437277
LOC112530104	82.1888	1.71064	0.473174	3.61525	0.000300058	0.00446061
LOC107051077	36.2722	2.4881	0.688528	3.61365	0.00030192	0.00447534
FIBIN	265.922	1.19065	0.330036	3.60763	0.000309009	0.00455779
LOC112531349	35.5964	-1.8958	0.525682	-3.60636	0.000310523	0.00456769
A2M	299.403	-1.09326	0.303869	-3.59779	0.000320927	0.00469829
LOC107054045	43.5682	-2.08267	0.579076	-3.59654	0.000322484	0.00471212
LOC424918	203.947	1.19886	0.333871	3.5908	0.000329667	0.00479434
CISH	279.04	1.38666	0.386672	3.58614	0.000335606	0.0048715
SLCO2A1	359.727	1.26114	0.352293	3.5798	0.000343862	0.00496794
LOC107049631	311.274	2.49	0.696327	3.5759	0.000349023	0.00502176
GALR1	52.0169	1.44299	0.403789	3.57361	0.000352095	0.00504899
LOC107054139	98.7678	1.1135	0.3123	3.56547	0.000363198	0.00518407
SLC22A31	173.22	1.04512	0.293433	3.56171	0.000368446	0.00524924
KCNH6	335.188	1.10932	0.311611	3.55996	0.000370916	0.00526495
SP7	30.9849	1.97048	0.554799	3.55171	0.000382742	0.0054079
LOC107054098	83.973	-1.07878	0.30527	-3.53386	0.000409546	0.0057288
GDA	138.803	1.2362	0.350648	3.52546	0.000422749	0.00588144
TRIM45	95.6727	1.03262	0.295665	3.49254	0.000478448	0.00647502
LOC107049688	65.8066	1.32063	0.378526	3.48886	0.000485076	0.00653601
EDN2	170.796	1.28024	0.36811	3.47787	0.000505406	0.00673918
LOC107051605	74.8022	1.17955	0.340831	3.46082	0.000538542	0.00709118
LOC107049603	267.203	1.3159	0.381151	3.45243	0.000555561	0.00728187
LOC112531405	21.8812	3.56526	1.03537	3.44348	0.00057427	0.00747619
LOC107049449	61.4954	-1.37977	0.403521	-3.41931	0.000627795	0.0079796
EXOSC6	149.022	3.89043	1.13812	3.4183	0.000630138	0.00798745
CMPK2	261.882	-1.33827	0.392149	-3.41265	0.000643345	0.00811478
LCP2	122.544	-1.40497	0.412372	-3.40704	0.000656704	0.00826299
GPR61	115.882	1.39821	0.411606	3.39697	0.000681371	0.0085246
HRH2	220.843	1.12109	0.330077	3.39646	0.000682633	0.00853347
LOC107054052	95.8971	-1.66634	0.492216	-3.38539	0.000710772	0.00879245
LOC112531205	33.1237	-1.83898	0.544088	-3.37993	0.000725032	0.00894013
LOC107051074	284.927	1.25635	0.372388	3.37376	0.000741486	0.00908751
LOC107056921	112.183	1.09895	0.327953	3.35093	0.000805395	0.00960796
SCIN	1672.53	-1.7554	0.524271	-3.34827	0.000813173	0.00967307
CACNG7	497.599	2.06067	0.615513	3.34788	0.000814315	0.0096769
LOC101747618	174.179	-1.04554	0.312864	-3.34183	0.000832291	0.00983739
TMEM238	29.0852	2.01664	0.607331	3.3205	0.000898567	0.0105158
LOC107055347	31.8245	-2.96446	0.892984	-3.31972	0.000901067	0.0105371
EPSTI1	127.997	-1.19722	0.360748	-3.31872	0.0009043	0.0105657
SEMA3DL	58.9873	1.24168	0.374709	3.31373	0.000920607	0.0107168
CENPW	78.8222	-1.16398	0.353017	-3.29723	0.000976431	0.0112134
PPP1R1A	117.966	1.02581	0.312414	3.28348	0.00102533	0.0116282
LOC112533194	62.9996	-1.26386	0.38532	-3.28002	0.00103798	0.0117371
LOC101749752	578.877	1.06651	0.326822	3.26329	0.00110126	0.012317
P2RY13	182.872	-1.01016	0.310235	-3.2561	0.00112954	0.0125524
LY96	80.8962	-1.43458	0.441961	-3.24595	0.00117059	0.0129606
RAX	55.9658	1.62268	0.500478	3.24226	0.00118587	0.013111
SAMSN1	117.375	-1.17327	0.362173	-3.23952	0.0011973	0.0131817
LOC112532385	25.0665	2.14101	0.66095	3.23929	0.00119826	0.0131817
LOC112531627	26.5035	-1.64421	0.50796	-3.23689	0.00120839	0.0132647
LOC107050990	289.441	4.0235	1.24666	3.22742	0.00124912	0.0135956
LOC112533596	150.692	1.44296	0.448296	3.21877	0.0012874	0.013953
LOC101751862	91.5077	1.03287	0.321412	3.21353	0.00131114	0.0141295
XKR7	344.217	1.04537	0.326239	3.2043	0.00135393	0.0144566
PXDNL	73.9534	1.85657	0.579591	3.20325	0.00135886	0.0144829
CCR2	254.819	-1.13329	0.353987	-3.20151	0.00136708	0.0145504
CCKBR	746.907	1.14839	0.358768	3.20094	0.0013698	0.0145693
NMU	131.111	1.64449	0.515452	3.19039	0.00142082	0.0149061
LOC112532614	109.041	-1.84383	0.578579	-3.18682	0.00143846	0.0150399
PDK4	1241.58	2.07557	0.651841	3.18417	0.00145169	0.0151474
LOC107053729	43.8163	-1.69484	0.533139	-3.17898	0.00147796	0.0153694
IFIT5	1036.2	-2.12603	0.669862	-3.17384	0.00150439	0.0155819
LOC107049500	132.067	-1.40823	0.444487	-3.16821	0.0015338	0.0157796
PSTPIP2	58.5041	-1.62724	0.516293	-3.15178	0.00162277	0.0164639
LOC769517	68.7523	-1.01322	0.323056	-3.13636	0.0017106	0.0172189
LOC107051508	97.0054	1.2512	0.40126	3.11818	0.00181973	0.0179882
ATOH8	75.2934	1.13225	0.363905	3.1114	0.00186201	0.0182772
RASSF10	40.596	1.98016	0.636805	3.10953	0.00187388	0.0183702
LOC770248	337.914	-1.07542	0.346214	-3.10624	0.00189486	0.0184994
PRR35	78.7265	1.95746	0.631481	3.0998	0.00193654	0.0187818
LOC107049370	50.4935	2.00957	0.650445	3.08953	0.00200472	0.0192784
MIR6592	31.3538	1.90005	0.616059	3.0842	0.002041	0.0195603
TRH	161.217	-2.90208	0.943573	-3.07563	0.00210058	0.0199435
LOC107054722	45.0712	-1.63369	0.532184	-3.0698	0.00214206	0.0202058
LOC112530034	51.4592	-1.44177	0.469712	-3.06948	0.00214432	0.020211
LOC107053612	67.441	1.24118	0.404642	3.06734	0.00215971	0.0203186
PNPLA1	24.3034	2.09818	0.684577	3.06493	0.00217723	0.0204087
LOC107052028	41.6781	1.72517	0.563349	3.06235	0.00219609	0.0204734
GPAA1	74.8389	1.01787	0.332968	3.05697	0.00223586	0.0207266
LOC107054487	25.1503	1.62819	0.533822	3.05006	0.00228796	0.0211338
LOC425795	159.773	1.12193	0.371666	3.01866	0.00253899	0.0227891
SLC22A3	200.899	1.09783	0.364125	3.01498	0.00256993	0.0230243
TREM-B2	55.7103	-1.47355	0.490079	-3.00675	0.00264056	0.0234529
C22orf39	286.279	1.1256	0.375103	3.00078	0.00269288	0.0238077
LOC101750642	56.9518	-1.56194	0.521664	-2.99415	0.00275208	0.0242337
BARHL2	26.4206	3.33052	1.11579	2.9849	0.00283666	0.0248083
WNT6	318.015	1.24756	0.418887	2.97826	0.00289887	0.0252235
PDCD1	59.6587	-1.22906	0.41301	-2.97586	0.00292166	0.0253562
SP5	22.2821	2.0088	0.675598	2.97336	0.00294556	0.0255144
POSTN	116.229	-1.46582	0.495554	-2.95794	0.00309704	0.0264986
LOC101748151	119.694	1.78197	0.602804	2.95614	0.00311513	0.0266015
CRLF1	126.03	1.07846	0.365543	2.95029	0.00317479	0.0270287
NOXA1	62.2227	1.18122	0.401469	2.94224	0.0032585	0.0275435
LOC107053887	38.4342	1.61218	0.54805	2.94167	0.00326445	0.0275758
PIGBOS1	257.927	1.10549	0.376014	2.94001	0.00328202	0.0276966
CD3E	149.82	-1.80945	0.617975	-2.92804	0.00341109	0.0284333
EN2	266.107	3.43684	1.17455	2.92609	0.00343254	0.0285291
HOXD4	71.5714	-4.05343	1.38556	-2.92549	0.00343919	0.0285382
LOC107053516	47.4718	1.1439	0.391305	2.92329	0.00346351	0.0287091
APOA5	120.123	1.01863	0.349623	2.91352	0.00357379	0.0294174
LOC101748511	64.6568	-1.2484	0.428677	-2.91221	0.00358879	0.0294861
BPIFB3	46.2644	-1.4504	0.501665	-2.89118	0.00383797	0.0308339
SLC8A2	1155.35	1.8177	0.630331	2.88371	0.00393016	0.0315325
SNAI2	70.3729	-1.0168	0.353502	-2.87637	0.00402278	0.0319901
HSD11B2	21.7197	1.70513	0.592997	2.87544	0.00403465	0.0320462
PENK	2953.19	1.46203	0.510429	2.86431	0.00417914	0.0329391
LOC112531251	33.2324	2.31927	0.811775	2.85704	0.00427613	0.0334978
C3AR1	174.294	-1.11873	0.392729	-2.8486	0.00439115	0.0341639
ZAP70	29.7919	-2.1441	0.753649	-2.84496	0.00444168	0.0344269
GLRX	48.804	-1.56089	0.549426	-2.84095	0.004498	0.0347934
HOXA3	196.838	-2.9811	1.05479	-2.82624	0.00470972	0.036033
LOC112530064	159.948	1.68199	0.595221	2.82583	0.00471587	0.0360621
MGAT4D	36.7035	-1.46702	0.519403	-2.82444	0.00473632	0.0361718
HOXB3	452.638	-2.53148	0.896407	-2.82403	0.00474235	0.0361927
AVD	169.807	-3.03302	1.07569	-2.81961	0.00480818	0.0365322
FAM221A	272.715	1.01077	0.359001	2.8155	0.0048701	0.0367849
LOC101750312	97.0742	1.2192	0.435338	2.80058	0.00510114	0.0381928
GSG2	50.6167	1.24436	0.445466	2.79339	0.00521589	0.0389196
LOC101751681	203.858	1.40989	0.505636	2.78836	0.00529756	0.0393389
LOC112531448	23.6131	-1.67148	0.599626	-2.78754	0.00531093	0.0393996
LOC107052088	62.9419	1.00214	0.359632	2.78657	0.00532697	0.0394996
LOC112532334	39.7608	-1.72174	0.618249	-2.78487	0.0053549	0.0396876
MIR1698-1	62.3502	1.24368	0.446955	2.78255	0.00539327	0.0399084
MAT2A_1	100.76	-1.06064	0.381191	-2.78245	0.00539506	0.0399084
GIMAP8L1	101.738	1.13282	0.407272	2.78147	0.00541131	0.0399902
SIX2	140.524	1.6324	0.587406	2.779	0.00545258	0.0402373
MMP1	35.5235	-1.54387	0.555596	-2.77877	0.00545655	0.0402473
LOC112533507	41.9309	1.31421	0.473396	2.77613	0.00550098	0.0404008
LOC112531535	54.6841	1.57492	0.568145	2.77203	0.00557074	0.0406997
LOC112533402	37.2049	1.55568	0.564422	2.75624	0.00584705	0.0423767
OPN3	91.0621	-1.26164	0.457867	-2.75548	0.00586063	0.0424551
KRTC42L	54.2128	-1.0989	0.399718	-2.74918	0.0059745	0.043017
RNF43	46.382	1.22163	0.446309	2.73718	0.00619689	0.044077
SOX4	133.947	1.05629	0.385969	2.73673	0.00620538	0.044077
GBE	65.2935	-1.83944	0.674781	-2.72599	0.00641097	0.0452499
MIR135A2	39.9631	-1.20172	0.442597	-2.71516	0.00662445	0.0463083
CCR5	89.2974	-1.35424	0.499357	-2.71197	0.00668855	0.0465268
MIR124-3	56.4365	1.88242	0.694809	2.70926	0.00674342	0.046845
TULP1	32.7254	2.13696	0.790204	2.70432	0.0068445	0.0472912
LOC100859022	28.4383	1.9309	0.714078	2.70405	0.00684999	0.0473079
NDUFAF8	171.28	1.52976	0.566356	2.70106	0.00691192	0.0475863
CLDN7	25.5851	1.73873	0.645296	2.69448	0.00704993	0.0481704
LOC107053008	28.9239	1.44299	0.535751	2.6934	0.00707264	0.0482613
