# Supplementary material for: Understanding Transcriptomic and Serological Differences between Forced Molting and Natural Molting in Laying Hens
Source: Genes (Basel). 2021 Dec 29;13(1):89. doi: 10.3390/genes13010089 (PMC8774386; doi:10.3390/genes13010089)
Supplement: Supplementary file 1 [file genes-13-00089-s001.zip › Additional file 6.xlsx]

## Sheet: Sheet1
The GO and KEGG analysis of DEGs in hypothalamus from the group of FM_2-vs-NM_2
Category	Term	Count	PValue	Genes
BP	GO:0007275~multicellular organism development	12	1.04405e-05	WNT6, FZD2, PRRX1, TLX3, IRX4, HOXB4, RAX, HOXA3, HOXB3, HOXD4, HOXA4, HOXB5
BP	GO:0006954~inflammatory response	10	1.93713e-05	ZAP70, NGFR, PTGER3, HYAL3, C3AR1, CRH, TLR2A, CCR5, TLR3, CCR2
BP	GO:0007204~positive regulation of cytosolic calcium ion concentration	5	0.000828155	EDN2, CCKBR, GALR1, PTGER3, C3AR1
BP	GO:0048704~embryonic skeletal system morphogenesis	4	0.00568386	HOXB4, HOXB2, HOXD4, HOXB5
BP	GO:0000122~negative regulation of transcription from RNA polymerase II promoter	10	0.00572031	NR4A2, PLK3, NR4A3, NFIX, JUND, FLRT1, HOXB4, FOXL2, OLIG2, ZNF366
BP	GO:0006351~transcription, DNA-templated	12	0.00975993	NFIX, JUND, IRX4, HOXB4, RAX, HOXA3, HOXB3, HOXD4, OLIG2, BHLHE22, HOXA4, HOXB5
BP	GO:0006355~regulation of transcription, DNA-templated	11	0.0149256	PRRX1, TLX3, SIX2, IRX4, RAX, EN2, HOXA3, HOXB3, HOXD4, HOXA4, HOXB5
BP	GO:0042474~middle ear morphogenesis	3	0.015906	PRRX1, SIX2, RPL38
BP	GO:0048732~gland development	2	0.0243125	CCKBR, HRH2
BP	GO:0009952~anterior/posterior pattern specification	4	0.030892	HOXB4, HOXB2, HOXD4, HOXB5
BP	GO:0006935~chemotaxis	3	0.0370351	C3AR1, CCR5, CCR2
BP	GO:0050852~T cell receptor signaling pathway	3	0.0398071	ZAP70, LCP2, CD3E
BP	GO:0006955~immune response	5	0.044352	NGFR, HRH2, LCP2, CCR5, CCR2
BP	GO:0051464~positive regulation of cortisol secretion	2	0.0480392	GALR1, CRH
CC	GO:0000790~nuclear chromatin	5	0.0309133	SPI1, JUND, CITED2, SNAI2, ATP5I
MF	GO:0043565~sequence-specific DNA binding	17	4.67538e-07	FOXD2, FOXC1, SPI1, PRRX1, IRX4, RAX, EN2, TLX3, SIX2, HOXB4, HOXA3, HOXB3, SNAI2, HOXD4, HOXB2, HOXA4, HOXB5
MF	GO:0003700~transcription factor activity, sequence-specific DNA binding	12	0.00076698	FOXD2, FOXC1, SPI1, CITED2, ATOH8, HOXB4, HOXA3, HOXB3, HOXB2, HOXD4, FOXL2, HOXA4
MF	GO:0005184~neuropeptide hormone activity	3	0.00520003	PENK, CRH, TRH
MF	GO:0000981~RNA polymerase II transcription factor activity, sequence-specific DNA binding	5	0.0282944	SPI1, NFIX, JUND, FOXL2, BHLHE22
MF	GO:0016493~C-C chemokine receptor activity	2	0.0487852	CCR5, CCR2
KEGG	gga00190:Oxidative phosphorylation	7	0.00233067	ATP5E, NDUFA1, ATP5I, SDHD, ATP6V1G3, COX7C, COX5A
KEGG	gga03010:Ribosome	6	0.0129928	RPS28, MRPL17, RPL38, RPL29, RPS21, MRPS18C
