# Supplementary material for: Understanding Transcriptomic and Serological Differences between Forced Molting and Natural Molting in Laying Hens
Source: Genes (Basel). 2021 Dec 29;13(1):89. doi: 10.3390/genes13010089 (PMC8774386; doi:10.3390/genes13010089)
Supplement: Supplementary file 1 [file genes-13-00089-s001.zip › Additional file 7.xlsx]

## Sheet: Sheet1
The DEGs of ovary in the group of FM_2-vs-NM_2
	baseMean	log2FoldChange	lfcSE	stat	pvalue	padj
LOC112533603	309.12	3.40758	0.283031	12.0396	2.19964e-33	3.9224e-29
LOC112533602	403.167	3.06211	0.314477	9.73714	2.09374e-22	1.86677e-18
USF3	716.585	2.21349	0.237926	9.30328	1.3618e-20	8.09455e-17
LOC112530473	156.88	2.81414	0.329537	8.53969	1.34587e-17	5.99987e-14
DGKH	290.418	3.39577	0.406103	8.36184	6.17497e-17	2.20224e-13
PAPSS2	1711.7	1.40478	0.180684	7.77482	7.55574e-15	2.24557e-11
GPATCH2L	521.035	1.4186	0.184098	7.70568	1.30148e-14	3.31542e-11
SEC61G	967.8	-1.48842	0.1936	-7.68814	1.49285e-14	3.32756e-11
LOC112529955	893.384	2.24566	0.297683	7.5438	4.56455e-14	9.0439e-11
DOK6	547.228	1.37849	0.185355	7.43704	1.02964e-13	1.83606e-10
ATG2B	1195.42	1.47936	0.201015	7.35946	1.84657e-13	2.99346e-10
LOC107052568	1578.63	1.71114	0.233175	7.33844	2.16097e-13	3.2112e-10
LOC107055350	207.738	3.71572	0.511037	7.27094	3.56994e-13	4.89685e-10
LOC112531208	113.969	2.5836	0.35588	7.25975	3.87809e-13	4.93958e-10
NSD1	2269.42	2.00186	0.27752	7.21338	5.45782e-13	6.48825e-10
KMT2A	2111.8	2.5376	0.357174	7.10468	1.20604e-12	1.34413e-09
STARD9	793.36	1.91573	0.272248	7.03672	1.96814e-12	2.06446e-09
LOC112530029	158.282	2.99551	0.431777	6.93764	3.98704e-12	3.74853e-09
XKR4	1798.75	2.23887	0.322725	6.93739	3.99406e-12	3.74853e-09
SATB2	198.144	2.83455	0.410221	6.90982	4.85281e-12	4.32677e-09
ZNF618	625.874	2.69715	0.391308	6.89267	5.47563e-12	4.64959e-09
LOC107050955	975.39	2.10674	0.306882	6.86498	6.65011e-12	5.39021e-09
HPX	15365.5	-1.93707	0.284365	-6.81192	9.63043e-12	7.46652e-09
LMNB2	772.936	1.66496	0.246231	6.76177	1.36317e-11	1.01284e-08
IL1R1	636.663	2.52747	0.377656	6.69252	2.19361e-11	1.56466e-08
LOC107055188	79.378	2.90203	0.437284	6.63649	3.2124e-11	2.14162e-08
ZNF366	167.937	2.95241	0.445146	6.63246	3.30131e-11	2.14162e-08
CHAC1	546.656	1.47223	0.222064	6.62974	3.36279e-11	2.14162e-08
SNRPG	1009.62	-1.40017	0.212057	-6.60278	4.03523e-11	2.48125e-08
KLHL24	1371.08	1.36041	0.207544	6.55481	5.57124e-11	3.31154e-08
PRDM10	1002.41	1.69068	0.258867	6.53107	6.5301e-11	3.75628e-08
C2CD2L	1454.67	1.54286	0.238096	6.47998	9.17347e-11	5.11192e-08
ADAMTSL1	325.196	1.92469	0.29745	6.47065	9.75851e-11	5.27314e-08
COX7C	1071.23	-1.42429	0.220517	-6.45886	1.05492e-10	5.53277e-08
AvBD6	237.067	-5.09082	0.790586	-6.43929	1.2003e-10	6.11535e-08
LOC112531906	1322.91	1.50947	0.237503	6.35561	2.07596e-10	1.02829e-07
PARVA	524.052	2.52297	0.397495	6.34717	2.19306e-10	1.05693e-07
CELSR3	591.983	1.18017	0.18646	6.32934	2.46206e-10	1.15535e-07
LOC112531802	86.9012	3.1097	0.492182	6.31819	2.64647e-10	1.21005e-07
ANKRD52	971.112	1.81013	0.287838	6.28872	3.2009e-10	1.42696e-07
SLC23A2	468.793	1.72748	0.279821	6.17349	6.67982e-10	2.90523e-07
ATP2B4	4550.69	1.35544	0.219857	6.16511	7.04332e-10	2.99039e-07
LYG2	1716.06	-4.63519	0.754356	-6.14456	8.0184e-10	3.30799e-07
LOC112533003	69.0314	2.13947	0.348769	6.13436	8.55008e-10	3.30799e-07
MGA	4619.18	1.20096	0.195838	6.13239	8.65699e-10	3.30799e-07
PRRC2B	5453.16	1.78207	0.290626	6.13184	8.68707e-10	3.30799e-07
FABP4	728.985	-2.90151	0.473233	-6.13125	8.71891e-10	3.30799e-07
CSTA	533.265	-2.47833	0.404692	-6.12398	9.12654e-10	3.39051e-07
MIR6681	128.527	1.86988	0.305662	6.11747	9.50747e-10	3.45994e-07
PTH1R	133.171	3.77755	0.631988	5.97725	2.26933e-09	8.09332e-07
HERC2	7481.2	1.51957	0.255297	5.95216	2.64619e-09	9.25234e-07
HERC1	3984.23	1.33296	0.224332	5.94189	2.81748e-09	9.66179e-07
LOC107052028	90.4119	1.9822	0.336585	5.88915	3.88182e-09	1.28555e-06
PRIMA1	434.625	1.94554	0.330386	5.88868	3.89299e-09	1.28555e-06
LOC107050551	632.327	2.41497	0.411222	5.87267	4.28825e-09	1.39033e-06
LOC112532755	71.1205	2.4274	0.415267	5.84541	5.0533e-09	1.60912e-06
LOC112532711	123.378	2.20226	0.37719	5.83858	5.26462e-09	1.64699e-06
AGO3	3447.77	1.07564	0.184886	5.81787	5.96015e-09	1.83244e-06
ATP5L	2148.17	-1.22152	0.210182	-5.81173	6.18308e-09	1.86876e-06
MIR6626	42.0245	3.6693	0.631982	5.80602	6.39746e-09	1.90132e-06
CDC26	692.095	-1.02377	0.176518	-5.79979	6.63993e-09	1.94104e-06
KMT2C	6054.62	1.9074	0.329067	5.79639	6.77594e-09	1.94885e-06
PRR14L	1297.12	1.66214	0.287061	5.79019	7.03054e-09	1.98998e-06
LAMA5	4591.06	1.24772	0.216242	5.77	7.92701e-09	2.17975e-06
MFHAS1	1305.45	1.34925	0.233855	5.76961	7.94548e-09	2.17975e-06
SDC3	415.594	1.91658	0.334498	5.72972	1.00599e-08	2.71801e-06
FECH	317.114	1.193	0.208439	5.72348	1.04366e-08	2.77769e-06
MIR6592	26.2579	3.92898	0.689634	5.6972	1.2179e-08	3.19376e-06
MAPK9	385.539	1.69926	0.298523	5.69222	1.25399e-08	3.24076e-06
AOX1	1147.83	1.32213	0.232653	5.68286	1.32461e-08	3.37435e-06
DIP2C	604.897	1.94782	0.343985	5.66251	1.49174e-08	3.72945e-06
KRT10	159.536	-1.87372	0.330993	-5.6609	1.50583e-08	3.72945e-06
NTSR1	71.8144	2.9134	0.517155	5.63352	1.76572e-08	4.31319e-06
NDUFA1	603.411	-1.2872	0.228596	-5.63091	1.79263e-08	4.31975e-06
PIK3CA	2015.58	1.54485	0.275241	5.61272	1.99168e-08	4.73543e-06
HECTD4	6429.13	1.25103	0.223346	5.60133	2.12714e-08	4.99094e-06
PTPN14	2773.55	1.45867	0.260607	5.59721	2.17834e-08	5.0447e-06
MIR6573	34.6229	3.6302	0.650448	5.58109	2.3902e-08	5.46436e-06
AKAP13	1848.44	2.23494	0.400798	5.57622	2.458e-08	5.54824e-06
LOC107052389	4302.31	-1.04943	0.188863	-5.55655	2.75153e-08	6.09308e-06
CLDN5	851.36	1.17133	0.210881	5.55448	2.78445e-08	6.09308e-06
ZBTB37	1947.45	2.06884	0.372536	5.55339	2.80189e-08	6.09308e-06
WHSC1L1	3833.04	1.40752	0.253824	5.54525	2.93531e-08	6.1654e-06
TTC32	332.371	-1.4159	0.255346	-5.54504	2.93887e-08	6.1654e-06
ITGA9	853.063	2.11385	0.381435	5.54185	2.99301e-08	6.20598e-06
FBLN5	632.177	1.29088	0.233643	5.52502	3.29455e-08	6.67595e-06
ATP5H	2873.15	-1.00865	0.1835	-5.49675	3.86856e-08	7.75104e-06
CRAMP1	1023.25	1.49296	0.271752	5.49385	3.93275e-08	7.79209e-06
PTCHD1	795.156	1.7595	0.321638	5.47042	4.4897e-08	8.74136e-06
TLN2	2555.31	1.07817	0.19712	5.46962	4.5099e-08	8.74136e-06
DYRK3	803.912	1.33132	0.244504	5.44499	5.18087e-08	9.93389e-06
LOC107052145	22.9511	3.72001	0.684654	5.43341	5.52864e-08	1.04879e-05
VASH1	2390.42	1.82122	0.335398	5.43003	5.6344e-08	1.05761e-05
BIRC6	4120.34	1.10644	0.203899	5.4264	5.75015e-08	1.06809e-05
LOC112533416	407.878	-2.95056	0.546232	-5.40167	6.60249e-08	1.21377e-05
PPM1F	417.979	1.26947	0.235328	5.39446	6.87318e-08	1.23635e-05
NEDD8	957.964	-1.11132	0.206084	-5.39257	6.94583e-08	1.23635e-05
ZHX3	1941.95	1.76057	0.326496	5.39234	6.95467e-08	1.23635e-05
SLC23A1	114.998	-2.33952	0.433962	-5.39107	7.00396e-08	1.23635e-05
LOC107051165	114.141	2.15158	0.399229	5.38933	7.07199e-08	1.23635e-05
SLC38A2	5054.8	2.37357	0.440901	5.38346	7.30693e-08	1.26345e-05
PI15	305.428	3.69891	0.689852	5.36189	8.23559e-08	1.39864e-05
GYPC	297.019	1.99281	0.373099	5.34124	9.23137e-08	1.55296e-05
LOC112530990	172.696	1.76037	0.329822	5.33733	9.43247e-08	1.56039e-05
FLT4	1275.97	1.073	0.20105	5.33698	9.45053e-08	1.56039e-05
NCALD	236.483	1.76578	0.331193	5.33159	9.73549e-08	1.59269e-05
GDA	164.299	3.12234	0.585857	5.32953	9.84657e-08	1.59622e-05
FAT3	287.112	2.43477	0.457095	5.32662	1.00059e-07	1.60743e-05
MIR6607	63.6876	3.59924	0.677217	5.31476	1.068e-07	1.69316e-05
CCLI7	20.3716	-4.88043	0.920665	-5.30099	1.15179e-07	1.80164e-05
LOC112532614	326.266	-1.5389	0.290445	-5.29843	1.16805e-07	1.81118e-05
TTC28	7363.6	1.0252	0.193571	5.29623	1.1822e-07	1.81732e-05
VIPR2	2020.05	2.67583	0.506078	5.28739	1.24072e-07	1.8772e-05
VPS13D	3796.03	1.2033	0.227589	5.28717	1.2422e-07	1.8772e-05
COX7A2	1175.26	-1.16625	0.2219	-5.25572	1.47446e-07	2.20945e-05
LOC107051627	104.967	2.21824	0.423305	5.2403	1.60316e-07	2.36261e-05
COL8A2	1661.1	1.79305	0.342389	5.23687	1.63318e-07	2.38713e-05
CBX6	1212.53	1.68323	0.321601	5.23391	1.65964e-07	2.40608e-05
SH3RF3	1109.79	1.1105	0.212477	5.22647	1.72776e-07	2.48464e-05
RASGEF1C	826.666	1.16954	0.224088	5.21912	1.79778e-07	2.56464e-05
LPP	1629.84	1.28647	0.247742	5.19279	2.07171e-07	2.93196e-05
ANOS1	195.125	3.26078	0.628366	5.1893	2.11082e-07	2.96379e-05
BRWD3	2843.28	1.14689	0.221119	5.18677	2.13976e-07	2.98096e-05
LSM6	542.207	-1.15315	0.222396	-5.18511	2.15885e-07	2.98424e-05
LOC112532688	14.1608	7.3085	1.41252	5.17407	2.29048e-07	3.14183e-05
LOC416169	863.713	1.04401	0.201934	5.17004	2.34045e-07	3.18503e-05
TSPAN18	597.936	1.45366	0.281244	5.16867	2.35769e-07	3.18503e-05
CCDC149	609.53	1.13748	0.22061	5.15607	2.5218e-07	3.34509e-05
STK38L	987.02	1.6536	0.321195	5.14827	2.62899e-07	3.44707e-05
STK3	643.828	1.10127	0.214042	5.14508	2.67406e-07	3.48057e-05
LOC112531143	99.3506	1.51988	0.295573	5.14215	2.7161e-07	3.4891e-05
PITPNM2	4746.67	1.02026	0.198673	5.13538	2.81567e-07	3.58636e-05
POLR1D	461.791	-1.28206	0.249957	-5.12911	2.91109e-07	3.66297e-05
SMAD3	640.738	1.53818	0.299913	5.12874	2.9169e-07	3.66297e-05
LOC107053656	190.59	1.44281	0.281465	5.12607	2.95853e-07	3.68927e-05
FLNA_1	11741.6	2.29788	0.448524	5.12321	3.00372e-07	3.71961e-05
LOC107054512	127.852	2.52698	0.493959	5.11576	3.12479e-07	3.8264e-05
RBP7	324.859	-1.76006	0.34408	-5.11527	3.13287e-07	3.8264e-05
ITGAV	1877.22	1.73042	0.338919	5.10571	3.29551e-07	3.99765e-05
C7orf73	807.037	-1.3604	0.267447	-5.08661	3.64526e-07	4.39205e-05
LIFR	464.822	1.52563	0.30016	5.08271	3.72082e-07	4.453e-05
UQCR10	1464.02	-1.06583	0.210101	-5.07294	3.91715e-07	4.65671e-05
PTS	369.055	-1.10331	0.217588	-5.07065	3.96451e-07	4.6818e-05
MIR7468	80.3549	2.2543	0.445178	5.06382	4.10943e-07	4.82101e-05
EFNB2	291.496	1.3418	0.265437	5.05507	4.30236e-07	5.01436e-05
TSPAN9	497.483	2.10237	0.41665	5.0459	4.51388e-07	5.20009e-05
LOC112532713	70.2144	-2.46961	0.489555	-5.04461	4.54452e-07	5.20009e-05
TRIM25	1278.64	1.12495	0.22301	5.04441	4.5492e-07	5.20009e-05
MYO5A	1353.26	1.56284	0.310287	5.03674	4.7353e-07	5.37834e-05
MAP1A	2089.61	1.46968	0.292328	5.02752	4.96874e-07	5.60775e-05
DENND4A	2161.24	1.20963	0.240853	5.02228	5.10627e-07	5.72673e-05
MED29	896.748	-1.30714	0.260375	-5.02023	5.16107e-07	5.75201e-05
LOC107054010	27.0892	2.96286	0.591437	5.0096	5.45445e-07	6.00394e-05
SEM1	1404.64	-1.03924	0.207545	-5.0073	5.51977e-07	6.03857e-05
ABI2	860.27	1.4632	0.292352	5.00492	5.58848e-07	6.07645e-05
PKD1	6572.73	2.48573	0.497276	4.99869	5.77203e-07	6.23799e-05
LOC107053678	116.26	2.61339	0.523129	4.99569	5.86255e-07	6.29765e-05
CYP2W2	86.8445	1.92031	0.384522	4.99401	5.91392e-07	6.3148e-05
TCF12	5597.84	1.4185	0.28514	4.97476	6.53302e-07	6.93433e-05
LOC107051925	75.4101	1.61052	0.324246	4.96697	6.80062e-07	7.17566e-05
ITPR1	3683.97	1.05659	0.21283	4.96445	6.88953e-07	7.22672e-05
LOC112530104	59.2336	3.82665	0.773663	4.94614	7.56986e-07	7.83435e-05
KCND2	492.596	1.11865	0.226202	4.94535	7.60062e-07	7.83435e-05
DENND5A	1681.74	1.26094	0.255236	4.94029	7.80072e-07	7.99439e-05
LEPR	167.863	1.32597	0.26847	4.93901	7.8521e-07	8.00106e-05
PI3	1192.95	-3.48639	0.707339	-4.92888	8.27044e-07	8.37946e-05
LOC107053411	48.5315	-1.93558	0.392987	-4.9253	8.42309e-07	8.44851e-05
CYHR1	112.011	1.50249	0.305096	4.92466	8.45084e-07	8.44851e-05
PRSS57	172.338	-4.31382	0.876087	-4.92397	8.48073e-07	8.44851e-05
LOC112530285	500.221	1.25515	0.254993	4.9223	8.55313e-07	8.4733e-05
CEP290	630.843	1.11662	0.227195	4.91481	8.88671e-07	8.74362e-05
FUT4	188.763	1.46969	0.29911	4.91355	8.94417e-07	8.74362e-05
LOC107050650	48.9569	2.44642	0.497958	4.91292	8.9731e-07	8.74362e-05
DCHS1	1404.61	1.76216	0.358801	4.91124	9.0501e-07	8.77073e-05
FLNC	223.016	2.27841	0.464018	4.91017	9.09991e-07	8.77133e-05
ST3GAL1	631.55	1.35289	0.275691	4.90726	9.23585e-07	8.8545e-05
TMEM245	1270.71	1.67438	0.341697	4.9002	9.57388e-07	9.09464e-05
SVEP1	3046.89	1.49298	0.304696	4.8999	9.58833e-07	9.09464e-05
CCDC88A	1840.4	1.47615	0.301907	4.88941	1.0114e-06	9.54243e-05
LY75	2015.65	1.96082	0.401536	4.8833	1.04323e-06	9.79102e-05
LOC112532077	304.117	1.37587	0.281822	4.88206	1.04984e-06	9.80143e-05
CEP85L	1635.44	1.00476	0.205886	4.88019	1.05984e-06	9.84327e-05
DCP2	710.206	1.26949	0.260208	4.87876	1.06757e-06	9.86373e-05
WDFY3	5247	1.36992	0.282402	4.85096	1.22865e-06	0.000112356
PLCE1	1000.47	1.11133	0.230572	4.8199	1.43628e-06	0.000130672
MAPKBP1	1768.67	1.43701	0.29841	4.81556	1.46791e-06	0.000132871
LOC107055427	41.0681	3.46322	0.719592	4.81276	1.4886e-06	0.000133453
MGAT5	4590.74	1.49574	0.310793	4.81267	1.4893e-06	0.000133453
MSLNL	85.7215	-4.63894	0.96412	-4.81158	1.49744e-06	0.000133512
LOC100859467	271.197	1.4013	0.292229	4.7952	1.62513e-06	0.000144176
INF2	1410.89	1.82985	0.383098	4.77645	1.78418e-06	0.000154491
NDUFB1	1537.54	-1.04211	0.21818	-4.77639	1.78472e-06	0.000154491
RNF144B	426.914	1.02625	0.21502	4.77281	1.81673e-06	0.000155785
MRPL12	1450.01	-1.02274	0.214287	-4.77277	1.81714e-06	0.000155785
ARHGEF26	2059.76	1.1102	0.232738	4.77016	1.84081e-06	0.000157059
CDK6	4580.5	1.51579	0.317946	4.76744	1.86585e-06	0.000158437
HYI	198.767	-1.09127	0.229125	-4.76276	1.90962e-06	0.000161385
CRISPLD2	10406.2	2.08269	0.437763	4.75758	1.95929e-06	0.000164802
DGKD	2511.71	1.22441	0.257413	4.7566	1.96878e-06	0.000164823
HSPE1	3983.48	-1.11252	0.234852	-4.73711	2.16788e-06	0.000179803
CEP350	2395.64	1.03424	0.218657	4.72997	2.2455e-06	0.000185061
LOC107052338	155.568	-1.97213	0.417077	-4.72845	2.26241e-06	0.000185061
MIR7452	16.9875	4.04847	0.856384	4.72741	2.27406e-06	0.000185164
TMA7	1017.01	-1.00758	0.2133	-4.72378	2.31498e-06	0.00018764
LOC107050031	124.775	2.20719	0.467706	4.71918	2.36794e-06	0.000191064
ESR1	294.071	2.13501	0.452795	4.71517	2.41506e-06	0.000193988
SUGP2	2609.64	1.10572	0.234845	4.70829	2.49799e-06	0.00019975
TSPAN1	164.151	-1.64942	0.350716	-4.703	2.56361e-06	0.000204082
EEA1	3639.17	1.05066	0.223784	4.69497	2.66647e-06	0.000211326
BRI3BP	1292.27	1.25312	0.267431	4.68577	2.78913e-06	0.000219506
OST4	1423.21	-1.33423	0.284765	-4.68539	2.79429e-06	0.000219506
SNRPE	1155.19	-1.01181	0.216003	-4.68424	2.80998e-06	0.00021977
LOC101751245	219.449	-2.51677	0.538139	-4.6768	2.91392e-06	0.000225239
LOC770141	496.735	2.33794	0.500839	4.66804	3.04081e-06	0.000233723
LOC107049572	18.5751	3.5525	0.761928	4.66251	3.12372e-06	0.000239065
ATP5E	1042.45	-1.22042	0.262064	-4.65697	3.20901e-06	0.000244381
EXT2	1481.32	1.06256	0.228202	4.65623	3.22058e-06	0.000244381
SERPINB10B	1017.59	-3.4725	0.746192	-4.65363	3.26144e-06	0.000245538
KIAA1958	3769.45	1.53806	0.330516	4.65351	3.26338e-06	0.000245538
IGHVL	364.866	-1.68093	0.361485	-4.65007	3.31821e-06	0.000247574
ITGA1	740.55	2.32956	0.501343	4.64664	3.37382e-06	0.000250675
MYO9A	2992.15	1.1953	0.257341	4.6448	3.40409e-06	0.000251874
LOC107049090	21.8205	4.41724	0.952497	4.63754	3.52581e-06	0.000259578
UBIAD1	964.042	1.27729	0.275465	4.63687	3.53732e-06	0.000259578
NDUFA2	773.571	-1.08924	0.23522	-4.63074	3.64355e-06	0.000266175
LOC107051278	54.8425	3.53576	0.763666	4.62998	3.65707e-06	0.000266175
CHCHD10	1440.04	-1.01228	0.219236	-4.6173	3.88773e-06	0.000281813
KPNA5	689.849	1.24598	0.270057	4.61376	3.95445e-06	0.000285489
TCF4Z	193.95	1.54616	0.33546	4.60907	4.04478e-06	0.000290029
SRGN	1052.18	-2.40327	0.521451	-4.60881	4.04987e-06	0.000290029
PGAP1	867.835	1.34061	0.291	4.60691	4.087e-06	0.000291517
LOC107053980	55.6899	1.84296	0.400664	4.59976	4.22968e-06	0.0002993
LOC101749423	157.697	2.59452	0.566201	4.58234	4.59801e-06	0.000321536
TGM3	684.594	-2.78672	0.608285	-4.58127	4.62168e-06	0.000321929
ATP13A3	1293.67	1.30669	0.285286	4.58028	4.64353e-06	0.000322192
SPIK2	1150.61	-1.78831	0.390754	-4.57655	4.72698e-06	0.000326711
KIF13A	1320.44	1.41501	0.309452	4.57264	4.81618e-06	0.000331383
EGFR	6654.32	1.33831	0.292721	4.57196	4.83174e-06	0.000331383
HTT	2485.1	1.11187	0.243351	4.569	4.90062e-06	0.00033482
INO80D	1880.42	1.28015	0.28026	4.56771	4.93076e-06	0.000335593
LOC107051274	39294.1	-1.68143	0.368386	-4.56432	5.01106e-06	0.000338475
LOC107054139	18.6178	4.46182	0.979538	4.55503	5.23789e-06	0.000352461
RNF182	133.01	3.29244	0.722967	4.55407	5.26175e-06	0.000352627
GSTA3	452.149	-1.87417	0.411603	-4.55335	5.27992e-06	0.000352627
PPP1R9A	297.91	1.79193	0.394818	4.53862	5.66235e-06	0.000375167
RALGAPA1	2396.12	1.16396	0.256495	4.53794	5.68052e-06	0.000375167
SLC44A1	1663.8	1.17356	0.258893	4.53301	5.81496e-06	0.000382629
ZBTB32	1462.52	1.30358	0.289497	4.5029	6.7031e-06	0.00043624
ZNF507	290.781	1.62237	0.36072	4.49759	6.87271e-06	0.000444484
LMBRD2	285.97	1.33553	0.296997	4.49678	6.89902e-06	0.000444484
ZHX1	5156.62	1.57217	0.349677	4.49606	6.92254e-06	0.000444484
IGLL1	123737	-1.58857	0.353546	-4.49326	7.01416e-06	0.000448303
AvBD1	3924.25	-4.79479	1.07035	-4.47963	7.47725e-06	0.000474295
LOC107054226	122.309	1.77754	0.397111	4.47618	7.59898e-06	0.000478816
EDA2R	255.595	1.85849	0.416227	4.46509	8.00348e-06	0.000499014
ATM	1061.89	1.14127	0.25572	4.46298	8.08285e-06	0.000502207
LOC112532060	24.3552	4.59269	1.02927	4.46211	8.11581e-06	0.000502504
FAT4	1622.93	1.04796	0.235531	4.44937	8.61219e-06	0.000527741
SYT16	285.958	1.01746	0.228799	4.44695	8.70997e-06	0.000531905
TNS1	11560.4	2.17469	0.49021	4.43625	9.15411e-06	0.000555644
EEF2K	1107.31	1.50873	0.340103	4.43608	9.16102e-06	0.000555644
RFX7	1643.45	1.19649	0.269838	4.43412	9.24478e-06	0.000558824
LRIG2	1854.28	1.15653	0.261511	4.42249	9.75678e-06	0.000583835
RPL38	2792.12	-1.34923	0.305586	-4.41523	1.00902e-05	0.000601766
LMBR1	1003.97	1.00555	0.227843	4.41336	1.01777e-05	0.000602951
TBX21	347.704	-1.58161	0.358496	-4.41179	1.02517e-05	0.000605328
LOC107056921	53.9036	2.18373	0.495292	4.40896	1.03867e-05	0.00060774
LOC112530482	469.645	1.36113	0.309306	4.40059	1.07958e-05	0.000627071
AFAP1	944.662	1.64268	0.373383	4.39944	1.08532e-05	0.000628358
PTGER3	202.084	2.37055	0.540153	4.38866	1.14049e-05	0.00065816
RAB22A	2188.63	1.03307	0.236009	4.37726	1.2018e-05	0.000691304
SLC7A1	962.433	1.09702	0.250719	4.37548	1.21164e-05	0.000694728
LOC107055347	489.791	-1.78661	0.408729	-4.37114	1.23599e-05	0.000706416
SGCD	3049.76	1.52629	0.349601	4.36581	1.26653e-05	0.000721556
ASH1L	6241.4	1.20447	0.275945	4.3649	1.27183e-05	0.000722269
ACYP2	444.214	-1.16198	0.266986	-4.35223	1.34761e-05	0.000760463
CA5A	3846.84	1.04615	0.240718	4.34594	1.38679e-05	0.0007801
AvBD5	50.8231	-4.27651	0.984457	-4.34403	1.3989e-05	0.000781981
VWA8	699.644	1.32391	0.305152	4.33853	1.43441e-05	0.000796834
ELMOD2	649.213	1.34559	0.310289	4.33656	1.44729e-05	0.000801494
LOX	237.013	2.26149	0.521998	4.33238	1.47508e-05	0.000811841
LOC112531088	182.303	-2.638	0.60967	-4.32693	1.51201e-05	0.00082706
CCDC137	354.227	-1.28994	0.298215	-4.32554	1.52159e-05	0.000829755
TBC1D23	884.97	1.08438	0.250734	4.32482	1.52655e-05	0.000829921
LOC112532555	488.376	1.76024	0.407485	4.31976	1.56199e-05	0.000842049
AOX2	494.569	1.37698	0.318793	4.31934	1.56498e-05	0.000842049
LOC112529971	752.326	-1.52355	0.35276	-4.31895	1.56775e-05	0.000842049
SH3PXD2A	1775.36	1.80367	0.418424	4.31062	1.62794e-05	0.00086939
CRIM1	1135.98	1.59642	0.370426	4.30967	1.63495e-05	0.00086939
LOC769512	986.748	-2.43962	0.56653	-4.30625	1.66047e-05	0.000878621
LOC107057415	3240.05	2.10907	0.489989	4.30433	1.67493e-05	0.000883652
LOC112532980	148.795	1.63199	0.379213	4.30362	1.68031e-05	0.000883872
NFAT5	5296.26	1.31145	0.304799	4.30267	1.6875e-05	0.000885042
ANKIB1	864.107	1.59601	0.371153	4.30015	1.70682e-05	0.000886485
LOC112533298	79.4193	2.25521	0.524587	4.29901	1.7156e-05	0.000886485
REV3L	2592.8	1.11924	0.260359	4.29883	1.71703e-05	0.000886485
MAP2K6	161.92	1.43422	0.33366	4.29845	1.71998e-05	0.000886485
TMEM258	759.497	-1.19639	0.278331	-4.29844	1.72008e-05	0.000886485
PTAR1	285.812	1.48634	0.347871	4.27269	1.9313e-05	0.000989625
SLC2A13	1827.57	1.05789	0.247679	4.27122	1.94409e-05	0.000993203
LY96	299.114	-1.43797	0.336764	-4.26997	1.95499e-05	0.000993203
LOC107050830	1135.39	2.10412	0.493248	4.26584	1.99153e-05	0.00100761
ADGRG2	469.156	1.67493	0.392708	4.26509	1.99826e-05	0.00100761
RAB44	468.72	-1.26187	0.296126	-4.26124	2.03293e-05	0.00101989
BCR	2828.53	1.12498	0.26404	4.26064	2.0384e-05	0.00101989
LOC112531254	19.5388	5.89757	1.38475	4.25893	2.05409e-05	0.00102314
NFX1	790.927	1.2927	0.303844	4.25449	2.09528e-05	0.00103786
TGFBR3	2465.21	1.91452	0.450118	4.25337	2.10579e-05	0.00104018
LOC107051359	310.492	-1.17815	0.277166	-4.2507	2.131e-05	0.00104972
LOC112530493	412.402	1.9146	0.450659	4.24846	2.1525e-05	0.00105449
PIFO	42.742	-1.96813	0.464628	-4.23592	2.27616e-05	0.00110898
LOC101752020	350.627	1.68253	0.397448	4.23334	2.30246e-05	0.00111431
NT5DC3	529.675	1.12225	0.265119	4.23301	2.30585e-05	0.00111431
RSFR	3186.5	-2.29708	0.543043	-4.23002	2.33674e-05	0.00112618
LOC112533162	56.2628	2.61714	0.619171	4.22684	2.36996e-05	0.00113911
IGFBP3	450.162	1.20696	0.285602	4.22601	2.37868e-05	0.00114023
FAXC	243.494	1.08702	0.257442	4.22239	2.41724e-05	0.00115561
IMPG2	363.802	1.14222	0.27083	4.21747	2.47061e-05	0.00117617
LOC112531897	63.1439	-1.93711	0.459381	-4.21679	2.47803e-05	0.00117617
LOC112532515	175.63	1.93649	0.459253	4.21661	2.48003e-05	0.00117617
IFI6	320.049	-1.89315	0.449371	-4.21289	2.52119e-05	0.00119252
PEAK1	5572.41	1.72231	0.409123	4.20976	2.55638e-05	0.00120278
CAMKK1	609.275	1.18292	0.28143	4.20326	2.63098e-05	0.00123462
LOC112533601	5919.11	1.201	0.28629	4.19505	2.72808e-05	0.00127016
DYNC1H1	25290.2	1.00305	0.239504	4.18803	2.81386e-05	0.00130329
JCHAIN	36954.7	-1.2171	0.290747	-4.18612	2.8376e-05	0.00131088
UBXN7	1589.18	1.33178	0.318977	4.17517	2.9776e-05	0.00136167
LOC101751691	48.9846	-1.92643	0.461474	-4.17452	2.98621e-05	0.00136167
SPHKAP	88.2772	2.81049	0.673387	4.17367	2.9973e-05	0.00136167
CABP7	49.7152	-1.95267	0.467903	-4.17325	3.00287e-05	0.00136167
GLI2	2148.59	1.22065	0.292523	4.17283	3.00843e-05	0.00136167
LTBP2	1737.64	1.22764	0.294221	4.1725	3.01277e-05	0.00136167
CDK13	1104.35	1.22409	0.293412	4.17191	3.02058e-05	0.00136167
LOC107053873	99.8102	1.92536	0.461913	4.16823	3.06973e-05	0.00137883
LOC772381	77.9416	-1.83324	0.44023	-4.16429	3.12325e-05	0.00139195
FAT1	5897.89	1.0798	0.259364	4.16325	3.13754e-05	0.00139195
LOC107050437	835.009	1.76246	0.423341	4.16321	3.13798e-05	0.00139195
VCPIP1	1936.46	1.19145	0.286378	4.16041	3.17673e-05	0.00140565
LOC107051305	190.807	1.42312	0.342272	4.15787	3.21232e-05	0.00141787
FAM131B	244.174	1.8916	0.455613	4.15177	3.29917e-05	0.00145261
LOC101750341	157.735	1.98576	0.478962	4.14597	3.38384e-05	0.00147542
LOC100858360	156.899	1.3563	0.327145	4.14585	3.38556e-05	0.00147542
LOC107052983	23.1598	2.8885	0.696729	4.14581	3.38619e-05	0.00147542
LOC112531249	140.872	-1.28433	0.309821	-4.14539	3.39233e-05	0.00147542
TAF10	676.863	-1.10905	0.267862	-4.14038	3.46734e-05	0.00150437
MIR1306	66.7415	2.92713	0.708222	4.13307	3.57945e-05	0.00154924
HNF1A	26.7323	2.70062	0.654109	4.1287	3.64824e-05	0.0015676
LOC101747896	327.41	1.26746	0.307137	4.12669	3.68015e-05	0.00157373
FAM124B	346.997	1.65114	0.400168	4.12612	3.68942e-05	0.00157392
NEU2	671.833	-1.38159	0.335106	-4.12284	3.74222e-05	0.00159263
ZMYND8	2446.86	1.16734	0.283197	4.122	3.75595e-05	0.00159467
FAM159A	301.474	-1.82522	0.444039	-4.11049	3.94826e-05	0.00165271
LOC107054036	846.978	1.69637	0.413036	4.10708	4.00686e-05	0.0016694
LOC101750379	26.9401	-2.35832	0.575303	-4.09927	4.14447e-05	0.0017187
YAP1	1538.73	1.58668	0.387298	4.09679	4.18927e-05	0.00173325
DOT1L	2614.4	1.10918	0.271152	4.0906	4.3025e-05	0.00177439
USP46	1298.96	1.17935	0.288358	4.08988	4.31605e-05	0.00177439
SOAT1	14264	1.17119	0.286582	4.08677	4.37429e-05	0.00178558
LOC112530404	70.5853	1.82593	0.446799	4.08668	4.37584e-05	0.00178558
IPO8	993.586	1.15334	0.282292	4.08564	4.39553e-05	0.00178952
MICAL3	3219.8	1.4756	0.361811	4.07836	4.53541e-05	0.00183808
KIAA2022	110.63	2.03147	0.498734	4.07325	4.63611e-05	0.00187039
PAG1	1684.47	1.17369	0.288957	4.06182	4.86913e-05	0.00194678
RC3H2	2277.05	1.12236	0.276377	4.06095	4.88735e-05	0.00194969
MOB3B	457.262	1.25589	0.309341	4.05989	4.90961e-05	0.00195084
PRKCE	387.142	1.1659	0.287183	4.05977	4.9121e-05	0.00195084
LOC101751539	120.082	1.82162	0.449437	4.05311	5.0542e-05	0.00199837
CHD6	4218.05	1.01843	0.251313	4.05243	5.06877e-05	0.0019997
LOC107051700	23.0436	2.53366	0.625922	4.04788	5.16838e-05	0.00203027
SUPT16H	32.6555	2.40849	0.595004	4.04785	5.16905e-05	0.00203027
LOC107052467	144.686	-1.77156	0.437791	-4.04658	5.19719e-05	0.00203684
TRPM6	32.7152	3.35456	0.829108	4.04599	5.2103e-05	0.00203747
KCNA1	86.9204	1.56142	0.385967	4.04548	5.22164e-05	0.00203747
PHIP	2257.36	1.1917	0.29496	4.04021	5.3404e-05	0.00207473
HSCB	1019.37	-1.13903	0.282123	-4.03736	5.40567e-05	0.00209399
TNKS	3136.76	1.07283	0.26576	4.03684	5.41755e-05	0.00209399
DYNLT1	1019.55	-1.01075	0.250402	-4.03651	5.42522e-05	0.00209399
LOC112532406	69.9185	2.44806	0.606686	4.03514	5.457e-05	0.00209718
LOC107050883	168.198	-1.26453	0.313617	-4.03209	5.5282e-05	0.00211543
LOC107052763	232.219	-1.87453	0.465004	-4.03122	5.5489e-05	0.0021188
MZB1	547.902	-2.04302	0.507125	-4.02863	5.61037e-05	0.0021286
STAM2	1018.36	1.25414	0.311392	4.02754	5.6363e-05	0.00213196
PLEKHH2	1166.75	1.37324	0.341034	4.02669	5.65666e-05	0.00213196
ATF2	696.519	1.14405	0.284139	4.02635	5.66488e-05	0.00213196
AKAP9	2024.6	1.14643	0.284738	4.02626	5.66704e-05	0.00213196
RUSC2	933.457	1.01072	0.251125	4.02478	5.70279e-05	0.00214089
YBEY	188.255	1.12987	0.281211	4.01787	5.87272e-05	0.00219544
SELENOH	814.828	-1.38107	0.34405	-4.01415	5.96615e-05	0.00222117
NDUFAB1	710.986	-1.59528	0.39753	-4.01298	5.99574e-05	0.00222279
ADCYAP1R1	441.645	1.77505	0.442512	4.0113	6.03851e-05	0.002234
SEMA3A	980.862	1.39958	0.349271	4.00714	6.14587e-05	0.00226901
LOC112531859	181.984	1.64584	0.41085	4.00595	6.17689e-05	0.00227106
EHD4	765.518	1.2172	0.304491	3.9975	6.40151e-05	0.0023488
IGF1	37.7461	3.34146	0.836209	3.99596	6.44325e-05	0.00235926
LOC107052288	79.8595	1.71549	0.429801	3.99137	6.56928e-05	0.00240048
VH26L5	78.0941	-1.80614	0.453321	-3.98424	6.76959e-05	0.00246358
ADAM22	534.784	2.10622	0.528798	3.98303	6.80428e-05	0.00246834
GNLY	1108.95	-1.91751	0.481472	-3.98261	6.81636e-05	0.00246834
AvBD7	2268.37	-4.80554	1.20686	-3.98185	6.83804e-05	0.00246834
WFDC1	706.843	2.01324	0.50609	3.97802	6.94904e-05	0.00249829
CCL1	46.2284	-2.16908	0.545419	-3.97691	6.98163e-05	0.00250496
UTRN	4753.1	1.00204	0.252062	3.97538	7.02659e-05	0.00251603
CTTNBP2NL	1129.44	1.52422	0.383469	3.97482	7.0433e-05	0.00251696
PPP1R26	985.63	1.2075	0.303974	3.97238	7.11571e-05	0.00252764
ABCA1	3236.46	2.10322	0.529583	3.97146	7.14346e-05	0.00253165
CRYBG3	1091.89	1.0862	0.27353	3.97106	7.1554e-05	0.00253165
LOC112531349	65.6183	-2.39404	0.603215	-3.9688	7.22346e-05	0.00254563
LOC112530158	16.9049	5.08144	1.28144	3.96542	7.32666e-05	0.00257163
LOC112531087	32.2047	-2.41564	0.609395	-3.964	7.37051e-05	0.00257708
KIAA0355	1004.06	1.38321	0.349068	3.96257	7.41466e-05	0.00258744
LOC112531894	101.682	1.63721	0.413532	3.95908	7.52399e-05	0.00261536
LOC112532347	23.7742	3.25142	0.821831	3.95631	7.61167e-05	0.00264069
VH26L1	24070	-1.2956	0.327787	-3.95258	7.73135e-05	0.00267181
MOK	111.888	1.43136	0.362959	3.94359	8.02694e-05	0.00275476
LOC107053933	196.214	1.22749	0.311297	3.94316	8.04165e-05	0.00275476
LOC112533379	108.933	1.65443	0.420025	3.93888	8.18628e-05	0.00279651
TRBV6-5	266.058	-1.96312	0.498508	-3.93798	8.21711e-05	0.00280167
CHD9	2293.89	1.15664	0.294089	3.93297	8.39029e-05	0.00283741
SH2D2A	94.5878	-1.88873	0.480301	-3.93239	8.41068e-05	0.00283741
DOCK9	2080.53	1.17965	0.300026	3.93183	8.43008e-05	0.00283741
BHLHA15	70.358	-1.65887	0.422083	-3.93019	8.48778e-05	0.00285036
VIPR1	337.234	1.59862	0.407329	3.92466	8.68538e-05	0.00291124
MAP3K2	756.935	1.1663	0.297569	3.91945	8.87519e-05	0.00296459
LOC112531081	33.9094	-2.89633	0.738977	-3.91938	8.87782e-05	0.00296459
FBN1	9543.23	1.40046	0.357372	3.91877	8.9003e-05	0.00296655
DAAM2	2814.02	1.22842	0.313591	3.91727	8.95568e-05	0.00297354
LOC101750071	39.1034	2.51167	0.641247	3.91685	8.9713e-05	0.00297354
GALR1	53.4791	2.48417	0.634644	3.91428	9.06759e-05	0.00299432
MBOAT2	1088.38	1.16387	0.297413	3.9133	9.10437e-05	0.00300091
LOC107054755	70.2805	1.74297	0.445608	3.91144	9.17473e-05	0.00301852
PPM1L	980.141	1.37767	0.352345	3.90999	9.23005e-05	0.00303113
COX8A	915.023	-1.05597	0.270181	-3.90838	9.29186e-05	0.00304582
TRRAP	3364.82	1.02423	0.262402	3.90329	9.4893e-05	0.00310483
LOC107049816	227.867	-2.1022	0.538673	-3.90256	9.51821e-05	0.00310858
LOC112531091	21.7919	-3.0861	0.791221	-3.90042	9.6024e-05	0.00313035
COL15A1	1134.27	1.25848	0.32279	3.89876	9.66853e-05	0.00314349
LOC112530492	25.7818	2.23143	0.572844	3.89535	9.80568e-05	0.00317341
SLC7A9	53.818	1.58767	0.407634	3.89484	9.82618e-05	0.00317428
COL6A3	28547.1	1.55995	0.401318	3.88707	0.000101461	0.00324239
PLXNB1	2479.28	1.02658	0.264188	3.88579	0.000101998	0.00324792
ST6GALNAC2L	170.161	-1.43775	0.37033	-3.88235	0.000103453	0.00328836
TENM4	1042.68	1.2802	0.330055	3.87873	0.000105001	0.00331983
FREM1	397.752	1.83851	0.474184	3.8772	0.000105665	0.003329
LOC101748032	62.8878	-2.51949	0.650124	-3.8754	0.000106452	0.00334788
CACNA1H	3621.2	1.00451	0.25959	3.86962	0.000109006	0.00342217
LOC107052222	744.184	-1.11724	0.289284	-3.86208	0.000112424	0.00352328
TET1	716.063	1.04072	0.269597	3.86027	0.00011326	0.00353157
MIR3539	50.7981	1.93762	0.501984	3.85992	0.000113423	0.00353157
FOXI2	630.519	-1.65523	0.428838	-3.8598	0.000113481	0.00353157
TNKS2	964.805	1.25883	0.326247	3.85851	0.000114081	0.0035432
ROR2	276.827	1.66802	0.432337	3.85814	0.000114252	0.0035432
CACNA1C	2794.28	1.9301	0.50081	3.85395	0.000116225	0.0035857
LOC112531951	81.2074	1.30422	0.33883	3.8492	0.000118502	0.00364333
CG-16	2840.36	-1.27346	0.330906	-3.8484	0.000118891	0.00364898
CD69L	2478.76	2.17162	0.565509	3.84012	0.000122977	0.00376144
CCL4	49.5521	-2.16212	0.563702	-3.83556	0.000125276	0.00380793
MKL2	2797.16	1.17845	0.307256	3.83542	0.000125351	0.00380793
KCNQ3	408.149	1.2177	0.317677	3.83312	0.000126529	0.0038234
ZNF827	1315.99	1.37766	0.359443	3.83275	0.000126718	0.0038234
SKIL	430.482	1.41822	0.370167	3.8313	0.00012747	0.00383962
LAMB4	96.2239	1.86663	0.488235	3.82323	0.000131714	0.00394081
DLG5	933.257	1.0732	0.280903	3.82055	0.000133152	0.00397461
LOC101748309	540.966	1.27937	0.334898	3.82017	0.00013336	0.00397461
KIF13B	2334.03	1.02693	0.269036	3.81706	0.00013505	0.00401369
LOC112531080	68.2095	-2.1737	0.569595	-3.81622	0.000135514	0.00402079
PRUNE2	2712.79	2.17395	0.569823	3.81514	0.000136108	0.00403169
THSD4	3523.88	1.28355	0.336533	3.81405	0.000136706	0.004036
PPM1K	4369.85	1.10292	0.2893	3.81239	0.000137629	0.0040506
LOC112531000	18.5693	-3.30572	0.86711	-3.81234	0.000137655	0.0040506
LOC107053402	426.684	-2.00972	0.527291	-3.81142	0.000138173	0.00405915
LOC107052765	211.607	-1.66371	0.437203	-3.80535	0.000141603	0.00412835
BDP1L	1108.63	1.11463	0.292933	3.80507	0.000141764	0.00412835
NR2C2	2856.8	1.104	0.290149	3.80494	0.000141839	0.00412835
C19orf35	79.2406	-2.11418	0.556463	-3.79932	0.000145091	0.00420694
PABPN1	1133.02	-1.27794	0.336522	-3.7975	0.000146163	0.00421328
LECT2	10344.9	-4.68448	1.23488	-3.79348	0.000148548	0.00424046
SCN4A	67.0928	2.10549	0.555547	3.78995	0.00015068	0.00427853
LOC420160	196.526	-2.06717	0.545513	-3.78941	0.000151008	0.00428005
TET2	1394.01	1.36966	0.361531	3.7885	0.000151562	0.00428005
SYNE2	5487.12	1.15042	0.303674	3.78834	0.000151655	0.00428005
C4HCXorf57	801.99	1.16251	0.307078	3.78573	0.00015326	0.00429246
SLC30A7	755.098	1.19516	0.315785	3.78473	0.000153876	0.00429246
C10orf67	98.3812	1.61259	0.426139	3.78419	0.000154208	0.00429246
CCDC71	3323.45	1.02563	0.271301	3.78041	0.000156573	0.00434215
HEG1	2538.85	1.56669	0.414485	3.77985	0.000156925	0.00434387
FAM13B	1739.07	1.0773	0.285355	3.77529	0.000159821	0.00441165
LOC112531082	49.543	-3.52464	0.936112	-3.76519	0.000166423	0.00456561
SACS	1883.52	1.27504	0.339093	3.76015	0.000169813	0.00465148
LOC107052292	52.3909	2.10904	0.561104	3.75873	0.000170777	0.00467023
TULP1	130.355	2.59241	0.689769	3.75837	0.000171022	0.00467023
NDUFS6	925.562	-1.18809	0.316331	-3.75585	0.000172756	0.00470318
ATP5I	570.956	-1.19781	0.319301	-3.75136	0.00017588	0.0047664
LOC112530898	187.27	-1.06001	0.282624	-3.7506	0.000176408	0.00477347
PROX1	263.721	1.76532	0.470896	3.74884	0.000177651	0.00478297
PPP1R12B	2965.21	1.56357	0.417169	3.74804	0.000178223	0.00478297
DNAJC5	1333.51	1.43624	0.383256	3.74746	0.000178637	0.00478297
LOC112530570	392.829	1.43002	0.381717	3.74629	0.00017947	0.00479807
ZFHX4	464.988	1.54013	0.411197	3.74548	0.000180047	0.00480629
CTTNBP2	789.344	1.24601	0.333097	3.74068	0.00018352	0.00489167
EXFABP	1215.77	-2.88752	0.772013	-3.74024	0.000183841	0.00489292
LOC112531373	47.5742	1.59903	0.427682	3.73883	0.000184879	0.00491321
IL17D	20.1873	2.98124	0.797764	3.73699	0.000186236	0.00493561
PDXK	6551.29	1.0733	0.287396	3.73457	0.000188038	0.00496019
OLFR1019L1	22.6852	2.59116	0.694287	3.73212	0.000189877	0.00500131
ZBTB34	399.742	1.37164	0.367616	3.73116	0.000190597	0.00500548
LOC107053726	109.765	-1.61094	0.432119	-3.728	0.000193003	0.00506121
SRRM4	138.704	1.18586	0.318146	3.72739	0.00019347	0.005066
TTC14	509.5	1.32254	0.354859	3.72693	0.000193823	0.00506781
SSSCA1	74.5621	-1.36515	0.366401	-3.72585	0.000194659	0.00507892
JADE3	1216.96	1.18103	0.317	3.72564	0.000194817	0.00507892
ADAMTS2	5641.06	1.48516	0.398781	3.72425	0.000195899	0.00508859
GPR161	952.756	1.55023	0.416274	3.72406	0.000196044	0.00508859
MBD5	1477.46	1.2617	0.338973	3.72212	0.000197556	0.00511294
KLF6	2776.85	1.35344	0.363672	3.7216	0.000197968	0.00511617
TSPOAP1	890.397	1.20862	0.325049	3.71828	0.000200582	0.00517624
MRPS28	686.529	-1.21302	0.326567	-3.71445	0.000203645	0.00524768
LOC107054756	45.411	-2.10764	0.567814	-3.71184	0.000205757	0.00529446
LOC112532267	21.6211	2.77355	0.747492	3.71047	0.000206872	0.0053129
LOC107049564	152.94	2.27304	0.612641	3.71023	0.00020707	0.0053129
KCNQ2	170.554	1.39382	0.375764	3.7093	0.000207834	0.00532484
TRPM8	116.619	1.15072	0.310391	3.70732	0.00020946	0.00535356
DLX6	96.0381	-1.35585	0.365732	-3.70721	0.000209555	0.00535356
LRP6	1742.61	1.32308	0.357738	3.69845	0.000216921	0.00551017
F10	222.776	-1.12923	0.305417	-3.69734	0.000217874	0.00552649
S100A9	2845.2	-4.50484	1.21854	-3.69691	0.000218244	0.00552802
HSPG2	17682.1	1.42369	0.385232	3.69567	0.000219305	0.00554702
MEGF10	321.443	2.06311	0.558564	3.6936	0.000221105	0.00557671
L3MBTL1	402.208	1.21535	0.329427	3.68927	0.0002249	0.00564848
AFF4	4160.15	1.12122	0.30452	3.68193	0.000231472	0.00577287
LOC112531251	40.2576	2.37956	0.646779	3.67909	0.000234072	0.00582143
CLC2IL1	120.126	-1.85512	0.504799	-3.67498	0.000237869	0.00589941
COL4A2	9850.71	1.70897	0.465364	3.67233	0.000240351	0.00594443
LOC107053405	90.6594	2.01444	0.548995	3.66932	0.000243192	0.00599881
MED13L	3047.14	1.54175	0.420175	3.66929	0.000243222	0.00599881
FOXA1	18.5411	-4.16224	1.13478	-3.66788	0.000244573	0.00601549
SDHAF4	984.34	-1.10026	0.300054	-3.66687	0.00024554	0.00602863
CSPG4	1298.37	1.49697	0.408269	3.66661	0.000245784	0.00602863
LOC107054667	33.74	2.74935	0.750245	3.6646	0.000247722	0.00606783
B4GALNT3	374.214	1.14746	0.313372	3.66164	0.000250603	0.00612233
LOC107053792	36.8504	1.90385	0.520188	3.65992	0.000252293	0.00615444
CFI	122.993	1.13701	0.31084	3.65788	0.000254308	0.00618685
CELF1	1630.63	1.03169	0.282245	3.65529	0.000256893	0.00624102
NHLRC2	1674.55	1.08831	0.297827	3.65418	0.000258009	0.00625724
ALOX15B	45.6848	-4.45127	1.21822	-3.65392	0.000258262	0.00625724
MIR1653	104.924	2.47214	0.676794	3.65272	0.000259476	0.00626962
IFNGR1	658.45	1.17864	0.322806	3.65124	0.000260974	0.00629284
VAMP1	258.539	1.00344	0.275101	3.64753	0.000264772	0.00633748
MIR6559	41.4893	1.90857	0.52391	3.64294	0.000269546	0.00640926
LOC107057189	30.5541	-2.47327	0.679169	-3.64162	0.000270932	0.00642454
BNC2	1506.03	1.32535	0.364265	3.63843	0.000274303	0.00647863
GALNT10	824.718	1.05902	0.291649	3.63116	0.000282153	0.00664644
TNC	6721.79	1.94989	0.537291	3.62911	0.000284403	0.0066906
LOC107049105	175.983	-1.95356	0.538719	-3.62631	0.000287505	0.0067369
LOC101748011	18.7471	3.96309	1.09307	3.62567	0.000288217	0.00674474
CD3D	441.36	-1.50877	0.416195	-3.62517	0.000288777	0.00674897
LOC107051713	52.1888	1.9328	0.533393	3.62359	0.000290542	0.00677226
LRP2	253.797	1.40742	0.38844	3.62326	0.000290913	0.00677226
LOC101750929	331.614	1.35781	0.374895	3.62184	0.000292518	0.00680077
LOC107053729	110.685	-1.26959	0.35103	-3.61677	0.0002983	0.00687069
LOC112533455	25.2606	3.59091	0.992852	3.61677	0.000298307	0.00687069
ARID5B	622.945	1.29878	0.359151	3.61625	0.000298898	0.00687069
LOC101749515	29.2619	-2.87923	0.796307	-3.61572	0.000299512	0.00687375
TSTD2	633.937	1.01192	0.280288	3.61027	0.000305874	0.0069838
LOC101750578	347.161	1.03628	0.287132	3.60908	0.000307281	0.00700695
SPRY3	317.161	1.11301	0.308739	3.60504	0.000312106	0.00707649
LOC107053945	82.2969	1.40907	0.390936	3.60436	0.000312929	0.0070784
CMPK2	292.857	-1.3295	0.368883	-3.60414	0.000313193	0.0070784
LOC101750351	263.927	1.13445	0.314855	3.60307	0.000314483	0.0070805
LOC107050706	222.854	1.15101	0.319495	3.60258	0.00031508	0.0070805
SEMA5A	1375.08	1.12651	0.312909	3.60013	0.000318057	0.00712512
LOC107054090	152.124	1.58561	0.441222	3.59367	0.000326047	0.00726683
CPED1	954.666	1.15063	0.320208	3.59338	0.00032642	0.00726683
KLHL41	116.382	1.04301	0.290289	3.59301	0.000326879	0.00726795
ITPR3	805.104	1.1589	0.322664	3.59166	0.000328582	0.00729674
BST1	313.565	1.16964	0.326125	3.58648	0.000335168	0.00742448
LOC101749321	202.622	1.26722	0.353555	3.58422	0.00033809	0.00745987
RBM33	3374.55	1.07185	0.29907	3.58395	0.000338438	0.00745987
LOC107054225	225.718	1.37253	0.38348	3.57914	0.000344721	0.00756097
IL2RA	36.2536	1.91594	0.535593	3.57724	0.000347243	0.00760043
LOC112533175	39.1979	1.94214	0.542981	3.57682	0.000347799	0.00760043
LOC112531470	281.82	-2.13215	0.597149	-3.57055	0.000356233	0.00775623
CLEC19A	24.8043	-1.88946	0.529259	-3.57	0.000356978	0.00775623
POLR2K	659.058	-1.15385	0.323363	-3.5683	0.000359312	0.0077947
PDE7B	681.815	1.06329	0.298122	3.56663	0.000361603	0.00782536
DYNC1LI2	1382.37	1.29533	0.36329	3.56555	0.000363099	0.00784821
CDC42BPA	5273.5	1.06765	0.299575	3.5639	0.000365385	0.007879
LOC107053163	84.5513	2.56496	0.720405	3.56045	0.000370224	0.00794445
LOC107054503	275.421	-1.87876	0.527981	-3.55838	0.000373144	0.00799508
GPRIN2	128.382	1.5344	0.431343	3.55727	0.000374725	0.00800251
ADGRG3	159.22	-2.734	0.768749	-3.55643	0.000375924	0.00801852
CENPA	36.404	-1.88879	0.531272	-3.55521	0.00037767	0.00803654
PTPRD	982.37	1.24483	0.350585	3.55072	0.000384179	0.00816243
DYNC2H1	587.529	1.17116	0.329886	3.5502	0.000384934	0.00816243
LOC112531887	460.587	1.22758	0.345779	3.55019	0.00038496	0.00816243
CHD2	3034.46	1.00055	0.282001	3.54805	0.000388096	0.00820858
ELP5	181.169	-1.04954	0.295849	-3.54756	0.000388814	0.00820858
C14H16orf45	429	1.24909	0.352109	3.54745	0.000388978	0.00820858
TENM3	1119.72	1.0356	0.292028	3.54624	0.000390763	0.00822678
PTGFR	160.783	1.2162	0.34318	3.5439	0.000394249	0.00826254
LOC112531609	17.5074	3.15371	0.89003	3.54337	0.000395045	0.00826813
ABCD2	626.042	1.237	0.349449	3.53986	0.000400347	0.0083302
ULK2	2106.19	1.37236	0.38797	3.53729	0.00040425	0.00836653
COL4A1	16412	1.79251	0.506764	3.53717	0.000404439	0.00836653
GATA3	267.691	-1.39454	0.394426	-3.53563	0.000406809	0.00840581
LOC107054527	27.1712	2.73047	0.772428	3.53492	0.000407903	0.00841866
SLC24A3	1754.08	1.54831	0.438736	3.52904	0.000417076	0.00856832
LOC101751659	34.5872	2.25933	0.640585	3.52697	0.000420338	0.00862539
LOC112532084	88.0218	1.85786	0.527093	3.52473	0.000423922	0.00868089
MYLK	12241.3	1.8129	0.514363	3.52456	0.000424184	0.00868089
CD5	119.998	-1.89102	0.536764	-3.523	0.000426698	0.00869586
HTR6	645.299	1.58389	0.449821	3.52115	0.000429683	0.0087467
PODN	1727.41	1.66639	0.473473	3.51951	0.000432342	0.00879078
CEP57L1	381.081	-1.18352	0.336438	-3.51779	0.00043515	0.00881773
LOC101748987	571.141	-1.04351	0.296702	-3.51702	0.00043642	0.00882384
SEMA6B	934.381	-1.20841	0.343589	-3.51701	0.000436442	0.00882384
PPIL3	1108.86	-1.18316	0.336541	-3.51564	0.000438697	0.00884937
PHYHIPL	275.358	-1.20006	0.341565	-3.51343	0.000442368	0.00889325
PARK7	2428.63	-1.00427	0.286122	-3.50994	0.000448215	0.00898042
KIAA1324L	340.748	1.11664	0.318258	3.5086	0.000450478	0.00899791
LOC107050194	114.746	1.52141	0.433634	3.50852	0.000450602	0.00899791
PHYKPL	709.117	1.04368	0.297541	3.50769	0.000452018	0.00900123
RFX3	749.364	1.09249	0.311847	3.50329	0.000459552	0.00911538
ITSN1	3152.59	1.28086	0.366096	3.4987	0.000467535	0.00923265
FNIP1	1064.82	1.95092	0.558069	3.49584	0.000472579	0.00930135
C1orf145	155.895	1.33761	0.383	3.49246	0.000478596	0.00940801
DPEP2	31.9502	1.8939	0.542323	3.4922	0.000479053	0.00940801
SPPL2B	597.752	1.07623	0.308317	3.49066	0.000481824	0.00945201
LOC107053407	230.131	-1.36174	0.390456	-3.48758	0.00048742	0.00953518
SMAGP	175.56	-1.24881	0.358103	-3.4873	0.000487933	0.00953518
LOC107051706	17.5631	2.23822	0.641847	3.48715	0.000488202	0.00953518
CDKL5	898.741	1.09063	0.312843	3.4862	0.000489937	0.00954815
LOC112533407	1196.94	1.44072	0.413576	3.48357	0.000494767	0.00959736
LOC107051768	87.2181	-1.07605	0.308936	-3.48308	0.000495685	0.00959736
NDAHNAKL	8876.03	1.66429	0.477905	3.48247	0.000496815	0.00960868
LOC107052085	880.042	-1.21876	0.350058	-3.48158	0.000498463	0.00961968
ADCY5	1610.99	1.72136	0.494639	3.48003	0.000501354	0.00965459
FMC1	384.393	-1.09123	0.313667	-3.47895	0.00050339	0.00967289
HELZ	1708.02	1.03904	0.298702	3.47852	0.000504197	0.00967798
SYTL2L	407.966	1.00486	0.288947	3.47766	0.000505804	0.00968012
LOC112530248	251.041	-1.34094	0.385596	-3.47759	0.000505937	0.00968012
SP8	114.385	-1.95826	0.564421	-3.46951	0.000521416	0.00991697
ISX	21.7022	2.26893	0.654016	3.46923	0.000521948	0.00991697
LOC107052223	32.6614	2.10873	0.607938	3.46866	0.000523052	0.0099224
BOLA3	542.579	-1.08973	0.31438	-3.46628	0.000527715	0.00996845
FABP3	2100.72	-1.30404	0.376339	-3.46505	0.000530123	0.00998221
ANKS1A	1112.21	1.05549	0.304666	3.46441	0.000531405	0.00999579
SMOC1	595.491	1.79575	0.518834	3.46112	0.00053794	0.0100762
SNRPD1	812.533	-1.41518	0.409173	-3.45863	0.000542923	0.0101582
MIR6640	126.241	1.13139	0.327145	3.45837	0.000543455	0.0101582
PRKG1	5897.49	1.17218	0.339091	3.45684	0.000546559	0.0101948
PRDM11	3283.51	1.21771	0.352369	3.45578	0.000548712	0.0102243
CABP2	247.299	-1.07487	0.311179	-3.45419	0.000551952	0.0102739
DDIT4	6562.54	1.09292	0.316599	3.45208	0.000556282	0.0103437
LOC107055284	2268.5	1.25032	0.362365	3.45045	0.00055966	0.0103741
AKAP12	10438.7	1.10777	0.321082	3.4501	0.000560378	0.0103766
VCL	11434.2	1.0267	0.297729	3.44843	0.000563857	0.0104224
SORCS2	3106.5	1.28383	0.372332	3.44807	0.000564603	0.0104224
LOC112530490	681.415	1.61877	0.469511	3.44777	0.000565244	0.0104234
CFAP54	258.584	1.33979	0.388803	3.44592	0.000569111	0.0104731
KIAA1462	4970.89	1.38412	0.402227	3.44115	0.000579247	0.0106158
PPARA	710.521	1.02567	0.298142	3.4402	0.000581284	0.0106312
GAB2	1467.22	1.12663	0.327597	3.43908	0.000583703	0.0106645
TCTEX1D2	114.976	-1.15121	0.334803	-3.43846	0.000585023	0.0106777
LOC112530151	83.4231	1.75632	0.511281	3.43513	0.000592276	0.010777
LOC107054022	17.3132	3.44987	1.00477	3.4335	0.000595838	0.0108282
PCGF3	3618.43	1.00458	0.292599	3.43329	0.000596302	0.0108282
RNF152	1048.79	1.00787	0.293875	3.42957	0.000604539	0.0109443
TRPC4	218.344	2.64399	0.772155	3.42417	0.000616683	0.0111303
CST7	72.4472	-1.83262	0.535658	-3.42126	0.000623315	0.0112159
LOC107054323	74.5182	1.98385	0.580089	3.4199	0.000626434	0.0112607
TMEM255B	157.161	1.85745	0.543414	3.41812	0.00063056	0.0113234
LOC101750015	3680.24	1.21505	0.355542	3.41747	0.000632067	0.0113358
LOC101748860	27.7776	1.67842	0.491172	3.41717	0.000632757	0.0113358
LRP1	19243.9	1.43555	0.420331	3.41529	0.000637141	0.0113957
LSAMP	661.089	1.54016	0.451383	3.41209	0.000644665	0.0115072
LOC101750292	24.8588	-2.55565	0.74936	-3.41044	0.000648574	0.0115654
STMN2	70.5552	2.7909	0.819847	3.40418	0.00066364	0.0117869
LOC112532882	163.407	-1.25871	0.369854	-3.40327	0.000665848	0.0118143
PLD1	4893.5	1.01935	0.299551	3.40293	0.000666666	0.0118171
LOC112532083	10.4528	-4.92814	1.44836	-3.40257	0.000667552	0.011821
FAM219A	2199.45	1.15177	0.338618	3.40138	0.000670454	0.0118607
LOC107055079	37.2272	2.20882	0.649889	3.39877	0.000676897	0.0119391
HDDC2	1990.82	-1.00623	0.296207	-3.39705	0.000681161	0.011967
LOC101749926	172.658	-1.76079	0.518348	-3.39693	0.000681463	0.011967
LOC107054454	33.8386	1.90606	0.561451	3.39489	0.000686574	0.0120265
LHFPL2	98.8391	1.73728	0.511809	3.39439	0.000687829	0.0120367
MPND	147.323	-1.34414	0.396115	-3.39332	0.00069052	0.0120641
MIR1452	77.4553	1.47586	0.434943	3.39322	0.000690752	0.0120641
ASXL2	2414.46	1.06785	0.314759	3.39261	0.000692306	0.0120795
LOC101750931	1002.83	1.32929	0.39201	3.39097	0.000696459	0.0121282
LPXN	264.303	-1.67653	0.496089	-3.3795	0.000726169	0.0125233
KLHL26	354.416	1.0769	0.318787	3.37813	0.000729817	0.012574
CHST7	146.697	1.61856	0.479346	3.37661	0.000733846	0.0125966
EPB41	1234.39	1.10834	0.328245	3.37657	0.000733952	0.0125966
PDPK1	3374.24	1.00132	0.296685	3.37502	0.000738114	0.0126437
LOC112532523	60.9155	-1.63247	0.483836	-3.37401	0.000740811	0.0126777
PLEKHD1	151.662	1.3598	0.403274	3.3719	0.000746504	0.0127506
PTPRS	9792.73	1.08486	0.321874	3.37046	0.000750438	0.0127744
STAP2	85.8139	-1.10557	0.32808	-3.36981	0.000752197	0.0127744
LOC112531724	16.52	2.22746	0.661186	3.36888	0.000754752	0.0127935
TACR1	66.4296	1.21119	0.359887	3.36546	0.000764152	0.012879
COL19A1	895.219	1.99148	0.591769	3.36529	0.000764635	0.012879
NRP2	8280.27	1.25616	0.373275	3.36525	0.000764754	0.012879
AvBD4	184.944	-4.84757	1.44053	-3.36512	0.000765108	0.012879
RELN	2937.42	1.51421	0.450024	3.36472	0.000766202	0.012879
TNFSF15	166.818	1.46286	0.434928	3.36345	0.000769744	0.0129247
SCUBE2	175.796	1.78857	0.531929	3.36243	0.000772608	0.0129601
LOC112532481	110.122	-1.26455	0.376161	-3.36173	0.000774549	0.0129688
FRAS1	3228.98	1.00267	0.298374	3.36046	0.000778138	0.01301
GAS7	4334.7	1.073	0.319312	3.36034	0.000778472	0.01301
C26H6ORF125	578.734	-1.17775	0.350527	-3.35994	0.000779591	0.0130105
MYL3	36.7865	-1.92992	0.574414	-3.35981	0.000779961	0.0130105
CTXN1	238.324	1.81277	0.539705	3.35881	0.000782783	0.0130454
FAM198B	741.508	1.12985	0.336484	3.35781	0.000785631	0.0130718
LOC112532425	29.7986	-1.9676	0.58601	-3.35762	0.000786177	0.0130718
PDE3A	5334.2	1.05443	0.314054	3.35748	0.000786569	0.0130718
LOC107053610	14.3141	-3.21725	0.958814	-3.35545	0.000792358	0.0131468
VEGFRKDRL	5023.36	1.09613	0.326815	3.35397	0.000796617	0.0131897
GREB1	6737.71	1.26918	0.378534	3.35289	0.000799732	0.0132003
C9H3orf58	420.984	1.22442	0.365303	3.35179	0.000802918	0.0132326
UBE2M	944.633	-1.03589	0.309129	-3.351	0.000805189	0.0132577
SMURF1	1714.13	1.09429	0.326777	3.34874	0.000811785	0.0133172
PDE1C	593.824	1.392	0.415815	3.34765	0.000815002	0.0133576
LOC101748958	38.0489	-1.77017	0.529421	-3.3436	0.000826989	0.0135045
LOC101750701	493.659	1.65175	0.49452	3.34011	0.000837463	0.0136291
KCNK3	109.116	1.89408	0.567084	3.34003	0.000837679	0.0136291
MYH1D	11.489	-2.95065	0.883606	-3.33933	0.000839815	0.0136514
LRP4	811.091	1.01929	0.30536	3.338	0.000843841	0.013675
KIF1A	245.661	1.56686	0.469556	3.33689	0.000847203	0.013709
CACNB2	1309.68	1.33001	0.398728	3.33562	0.000851086	0.0137496
HRAS	4120.93	-1.0874	0.326035	-3.33521	0.000852339	0.0137547
SDHAF3	468.397	-1.02308	0.306863	-3.33399	0.000856112	0.0138031
SGCB	1354.42	1.16321	0.348971	3.33326	0.000858338	0.0138265
GFRA3	50.4805	2.32094	0.696406	3.33274	0.00085996	0.0138401
PDIK1L	531.847	1.09829	0.329876	3.32939	0.000870357	0.0139948
CD3E	842.144	-1.10832	0.333273	-3.32558	0.000882357	0.014124
FLNA	4588.93	1.45815	0.438551	3.32493	0.000884423	0.0141376
PLD4	65.8914	-1.1661	0.351013	-3.3221	0.000893417	0.0142406
ITGB8	633.929	1.22014	0.367616	3.31907	0.000903186	0.01438
LOC107057280	151.997	-1.97117	0.594045	-3.31823	0.000905915	0.0144106
PRKAA2	99.4954	2.28197	0.688115	3.31625	0.00091233	0.0144868
IKBKE	265.37	-1.73141	0.522855	-3.31146	0.000928109	0.0147111
TESC	649.787	-1.44297	0.436248	-3.30768	0.000940738	0.0148676
ESYT2	4989.17	1.0274	0.310836	3.30528	0.0009488	0.0149461
PAPLN	1089.9	1.46406	0.443259	3.30295	0.000956743	0.0150314
SYNM	4117.08	1.47114	0.445737	3.30045	0.000965288	0.015139
PRF1	66.9827	-2.15628	0.65383	-3.29792	0.000974053	0.0152362
IL1RL1	990.517	1.25869	0.382125	3.29392	0.000988024	0.0153367
RASGRF2	1359.13	2.1168	0.642649	3.29386	0.000988215	0.0153367
DYRK1A	685.102	1.15528	0.350837	3.29292	0.000991531	0.0153723
ZCCHC11	1896.89	1.00356	0.304842	3.29208	0.000994491	0.0153723
CALCB	298.211	-1.21821	0.370054	-3.29199	0.000994822	0.0153723
LOC107051074	73.9601	1.2856	0.390599	3.29135	0.000997094	0.0153941
NIPAL3	93.7503	1.13978	0.346455	3.28983	0.00100249	0.0154507
PRKD3	789.586	1.10578	0.336386	3.28723	0.00101177	0.0155389
LOC107052267	9.31655	3.73914	1.13754	3.28705	0.00101242	0.0155389
SLC6A2	300.522	2.08097	0.63309	3.28701	0.00101258	0.0155389
PRRG1	1687.03	1.0381	0.315863	3.28657	0.00101417	0.0155501
FCER1G	82.8894	-1.9691	0.599253	-3.28593	0.00101648	0.015572
VCAN	1115.26	1.07299	0.326721	3.28411	0.00102306	0.0156459
SLC16A2	638.546	1.30272	0.397251	3.27934	0.0010405	0.0158719
AATK	1436.38	1.27991	0.390536	3.27732	0.00104799	0.0159589
LOC101750579	20.2472	2.4851	0.759278	3.27298	0.00106421	0.0161369
LOC107052456	1944.75	-1.2776	0.390438	-3.27221	0.0010671	0.016167
TBX5	37.5704	-2.11061	0.645224	-3.27113	0.00107118	0.0162091
DYTN	105.845	1.45149	0.443746	3.271	0.0010717	0.0162091
TSPAN8	15.7111	-3.92278	1.19972	-3.26975	0.00107643	0.0162531
SLC34A2	147.645	1.36582	0.417938	3.26799	0.00108314	0.0163309
ITPKA_1	1053.32	1.19132	0.365188	3.2622	0.00110553	0.0166361
RRS1	1581	-1.23181	0.377741	-3.261	0.00111019	0.0166922
RYR1L1	1731.03	1.1139	0.341868	3.25828	0.0011209	0.0168248
LOC107055034	32.0517	3.08223	0.946095	3.25784	0.00112263	0.0168366
GUCY1A2	2978.15	1.06443	0.326813	3.25699	0.00112598	0.0168727
LOC107051783	5142.77	-1.34331	0.412529	-3.25629	0.00112878	0.0168863
ARHGAP21	2762.98	1.02672	0.315491	3.25434	0.00113655	0.016974
LOC107053962	90.0694	2.26364	0.696436	3.25032	0.00115277	0.0171587
LOC101751026	182.498	1.23244	0.379359	3.24873	0.0011592	0.01724
LOC101750048	20.4929	1.95881	0.603187	3.24744	0.00116449	0.0172885
TMEM52B	27.193	-2.02375	0.623323	-3.24671	0.00116749	0.0172913
TEAD1	2349.9	1.27311	0.392174	3.24629	0.00116921	0.0173024
LOC107049468	530.038	-1.03848	0.320101	-3.24422	0.00117771	0.0174137
CD93	1092.9	1.26506	0.39003	3.24349	0.00118077	0.0174444
LOC101750354	24.314	-2.40182	0.740674	-3.24275	0.00118383	0.0174752
LOC107055322	23.5683	-2.9825	0.920235	-3.24101	0.00119106	0.0175528
LOC107053059	26.5688	-1.62655	0.502075	-3.23965	0.00119677	0.0175996
PLCB4	467.842	1.36219	0.420476	3.23964	0.00119681	0.0175996
SYNPO2	5859.99	1.44155	0.444985	3.23955	0.00119719	0.0175996
CSRNP1	1627.68	1.09998	0.339765	3.23746	0.00120601	0.0177146
VAX1	31.3566	-2.22712	0.68829	-3.23573	0.00121332	0.0177926
GREB1L	5573.22	1.57123	0.485701	3.23496	0.00121659	0.0178227
LOC101749943	69.6451	1.73751	0.537811	3.23071	0.00123482	0.0180079
LOC112532813	110.594	-1.50437	0.466164	-3.22712	0.00125041	0.0181574
RPS21	2361.22	-1.07916	0.334467	-3.2265	0.00125313	0.0181822
CELF2	459.592	1.41461	0.438744	3.22423	0.00126313	0.0182912
CCDC177	216.03	1.38734	0.430308	3.22407	0.00126382	0.0182912
LOC107055089	62.326	-1.48869	0.461788	-3.22375	0.00126526	0.0182912
TDO2	255.802	1.04845	0.325239	3.22363	0.00126578	0.0182912
GPD1L	898.236	1.26881	0.393733	3.22252	0.00127067	0.018347
PDZD2	1915.79	1.23073	0.383132	3.21228	0.00131688	0.0189223
LOC107053734	148.118	-1.88957	0.58835	-3.21164	0.00131979	0.0189342
LOC107053885	46.4317	1.5765	0.490958	3.21108	0.00132237	0.0189554
NHS	1750.58	1.37733	0.429027	3.21037	0.00132564	0.018987
LOC112531964	21.2437	2.31134	0.720614	3.20746	0.00133915	0.0191214
CTIF	850.252	1.02231	0.318759	3.20716	0.00134052	0.0191233
LOC101750509	103.758	-1.93352	0.60317	-3.20559	0.00134785	0.0192125
PXDNL	93.3594	1.91609	0.598169	3.20326	0.00135881	0.0193532
ARHGAP42	1256.24	1.14558	0.357752	3.20216	0.00136401	0.0194095
FAM46C	2608.93	1.47339	0.460553	3.19918	0.00137819	0.0195394
ASAP2	841.143	1.00766	0.314979	3.19912	0.00137845	0.0195394
LOC107053940	10.0825	3.51653	1.10255	3.18947	0.00142536	0.0200925
LOC112532304	100.747	1.39044	0.436447	3.18581	0.00144348	0.0203159
DTD2	2333.65	-1.26282	0.396432	-3.18547	0.00144519	0.0203239
MICAL2	2766.83	1.27091	0.399112	3.18435	0.00145079	0.0203778
EPB41L4A	272.789	1.03162	0.324083	3.18319	0.00145662	0.0204202
AMER1	1602.18	1.04272	0.327731	3.18162	0.00146452	0.0205148
IL18RAP	25.4279	-3.20829	1.00857	-3.18104	0.00146747	0.02054
LOC112530201	848.642	1.293	0.40683	3.17824	0.0014817	0.0207066
CFLAR	1287.93	1.11634	0.351347	3.17732	0.00148642	0.0207562
SLITRK5	218.906	1.35024	0.424992	3.1771	0.00148758	0.0207562
CD101	217.194	1.37937	0.43439	3.17542	0.00149618	0.0208437
TCTA	112.826	-2.12955	0.671387	-3.17186	0.00151464	0.021068
LOC101751437	10.7872	3.33341	1.05134	3.17063	0.00152107	0.0211109
MAMDC2	1121.33	1.96328	0.619214	3.17059	0.00152128	0.0211109
COL14A1	5794.31	1.14318	0.360836	3.16815	0.0015341	0.021252
PLSCR5	1998.69	1.87734	0.592676	3.16757	0.00153721	0.0212657
LOC107049420	16.0438	-3.62338	1.14425	-3.16659	0.00154237	0.021314
SOGA1	2709.07	1.52453	0.481464	3.16646	0.00154309	0.021314
ADSSL1	1018.26	1.24688	0.39449	3.16074	0.0015737	0.0216697
LOC107051803	151.578	-1.23657	0.391334	-3.15989	0.00157827	0.0217001
NOS1	281.497	1.09983	0.348608	3.1549	0.00160552	0.0220084
ASXL3	547.312	1.00853	0.320062	3.15105	0.00162684	0.0222297
LOC112530488	94.5845	2.06609	0.655864	3.15018	0.00163168	0.0222788
LOC419722	74.286	-1.07181	0.340391	-3.14875	0.00163969	0.022371
LOC107051510	20.8553	4.96391	1.57743	3.14684	0.00165045	0.0224834
MIR202	146.108	-1.68463	0.535615	-3.14522	0.0016596	0.0225909
LOC107054308	54.5237	-1.33793	0.425437	-3.14484	0.00166178	0.0226032
VSIG10L	6073.95	1.11259	0.353823	3.14447	0.00166386	0.0226143
ITFG2	962.563	1.20733	0.384159	3.14279	0.00167343	0.0226925
ST8SIA4	213.905	1.38065	0.439421	3.14198	0.00167808	0.022733
INPPL1	131.329	-1.8092	0.57593	-3.14135	0.00168173	0.0227531
LOC107054032	54.1193	-1.82028	0.579789	-3.13955	0.00169206	0.0228098
HMOX1	986.518	-1.41758	0.451562	-3.13929	0.0016936	0.0228098
LOC107053197	12.5392	3.1144	0.992303	3.13856	0.00169783	0.0228496
LOC107049565	24.8571	1.70497	0.54353	3.13685	0.00170771	0.0229306
LOC107051642	1433.63	1.03393	0.32972	3.13578	0.00171397	0.0229962
LOC107053664	32.6796	-1.6336	0.520995	-3.13554	0.00171537	0.0229962
SLC26A8	403.854	1.00689	0.321267	3.13412	0.00172368	0.0230582
LOC107052266	160.185	-1.11891	0.357203	-3.13241	0.00173375	0.0231235
LOC107054418	26.6269	2.10781	0.673429	3.12997	0.00174825	0.0232995
LOC107053516	20.6159	2.18538	0.698287	3.12963	0.00175024	0.0233086
LOC107049425	68.5697	-1.51731	0.485052	-3.12814	0.00175917	0.0233721
FZD4	1707.32	1.23306	0.394207	3.12796	0.00176025	0.0233721
MAP3K20	5558.86	1.07077	0.342356	3.12764	0.00176215	0.0233799
ANK2	2080.24	1.48652	0.476006	3.12289	0.00179083	0.0236724
NID1	7800.06	1.2125	0.388315	3.12247	0.00179338	0.0236724
LOC101750160	107.132	-1.6632	0.532659	-3.12246	0.00179349	0.0236724
SASH1	2547.47	1.10566	0.354399	3.11981	0.00180966	0.0238683
LOC112532987	51.621	1.83317	0.587677	3.11934	0.00181254	0.0238836
TRDN	19.7211	3.19067	1.02306	3.11874	0.00181627	0.0238848
LOC107053822	68.3837	2.02405	0.649896	3.11443	0.00184302	0.0241831
TRIM66	357.432	1.54201	0.495554	3.11168	0.00186024	0.0243731
SP6	31.4174	-1.90343	0.611991	-3.11023	0.00186942	0.0244216
GLTSCR1L	538.931	1.48656	0.478393	3.1074	0.00188738	0.0245699
LOC107053630	24.3145	2.54428	0.81882	3.10725	0.00188836	0.0245699
SORBS1	4304.96	1.53607	0.49438	3.10706	0.00188957	0.0245699
DPF1	38.4572	-2.14951	0.691844	-3.10693	0.00189041	0.0245699
LOC107054855	32.3496	-1.6767	0.539803	-3.10613	0.00189554	0.0246006
LOC107055446	1282.52	1.55069	0.499236	3.10613	0.00189554	0.0246006
MIR4732	86.5295	1.11959	0.360598	3.10482	0.00190392	0.0246556
CCR10	61.4413	-1.3592	0.437947	-3.10357	0.00191202	0.0247407
SHANK3	896.356	1.14787	0.370141	3.10116	0.00192764	0.0249085
LOC107054078	223.578	-1.63421	0.527251	-3.09949	0.00193856	0.0249598
MYH11	43989.2	1.74503	0.563251	3.09813	0.00194747	0.0250377
LOC112530071	104.894	-1.44229	0.465713	-3.09695	0.00195522	0.0250732
PTPRZ1	637.135	1.67128	0.539669	3.09685	0.00195586	0.0250732
LOC112533253	139.535	-1.43761	0.464613	-3.09421	0.00197335	0.0252611
GZMA	88.1297	-1.84636	0.597564	-3.08981	0.00200287	0.0255839
MECR	701.913	-1.02342	0.331417	-3.08801	0.002015	0.0257021
NKTR	3824.76	1.04328	0.338125	3.08549	0.0020322	0.0258581
GABBR2	96.2932	-1.27127	0.412337	-3.08308	0.00204873	0.0260207
CD8A	167.154	-1.74756	0.567119	-3.08146	0.00205988	0.0261021
DNAH17	285.665	1.29619	0.42069	3.08111	0.0020623	0.0261021
SRA1	572.45	-1.118	0.36291	-3.08066	0.0020654	0.0261208
NOTCH1	2066.8	1.07709	0.349946	3.07787	0.00208486	0.0262551
RHOQ	110.096	1.57615	0.512406	3.07598	0.00209809	0.0263667
LOC107052885	44.6714	-1.92242	0.625492	-3.07346	0.00211594	0.0265154
LOC112531607	10.4792	3.92173	1.2788	3.06673	0.00216418	0.0269683
LOC107049500	50.6904	-1.25559	0.409473	-3.06635	0.00216693	0.0269837
LOC107050519	27.832	-1.9636	0.640511	-3.06567	0.0021718	0.0270224
P2RX2	22.933	-1.61627	0.527246	-3.0655	0.00217306	0.0270224
LOC107049890	75.6375	1.42082	0.463697	3.06412	0.00218309	0.0271092
SYTL3	618.771	-1.15706	0.377649	-3.06384	0.00218517	0.0271162
FRMPD3	261.681	1.38956	0.453648	3.06309	0.00219062	0.0271649
SOWAHD	28.1896	-2.09299	0.683825	-3.06071	0.00220813	0.0273631
LOC112531294	111.774	-1.63847	0.535491	-3.05975	0.00221525	0.0274251
TTR	126.622	-1.5145	0.495006	-3.05957	0.00221654	0.0274251
ATP2B1	2256.61	1.0149	0.331941	3.05748	0.00223204	0.0275635
LRG1	134.631	-1.72382	0.564941	-3.05134	0.00227825	0.0280141
LOC112530509	99.8011	1.62708	0.533388	3.05045	0.00228496	0.0280616
LOC112533490	14.0222	-2.906	0.952776	-3.05004	0.00228813	0.0280811
KCNMA1	1187.68	1.4716	0.482526	3.04979	0.00229005	0.0280854
LOC423605	67.6066	2.08082	0.683733	3.04332	0.00233985	0.0285196
GPRC5B	1135.27	1.16794	0.383903	3.04226	0.00234806	0.0285354
OGN	5611.42	1.3442	0.441843	3.04226	0.00234811	0.0285354
LOC107055587	36.5134	1.92253	0.63197	3.04212	0.00234915	0.0285354
TPPP	1527.96	1.24552	0.409694	3.04012	0.00236484	0.0285898
ADAMTS13	1031.19	1.19351	0.392718	3.03911	0.00237279	0.0286199
LOC101750644	593.403	-1.0623	0.349554	-3.03902	0.00237351	0.0286199
ST8SIA5	407.459	1.22481	0.403034	3.03896	0.00237396	0.0286199
LAT2	58.2977	-1.54896	0.509793	-3.03841	0.00237833	0.0286363
BSN	295.967	1.20211	0.395839	3.03688	0.00239042	0.0287431
TRIL	290.752	1.04731	0.345356	3.03255	0.00242494	0.0291046
MYL4	196.33	1.78082	0.587647	3.03043	0.00244205	0.0292652
LOC101752242	143.381	1.16039	0.383329	3.02714	0.00246879	0.0294935
LOC107053122	1336.52	1.13744	0.375757	3.02707	0.00246937	0.0294935
FNDC1	4401.31	1.58401	0.523351	3.02666	0.00247271	0.0295136
SPP1	1149.78	-1.54213	0.51023	-3.02243	0.00250758	0.0298499
PRICKLE2	862.344	1.15184	0.381161	3.02194	0.00251164	0.0298783
MRVI1	4936.1	1.38442	0.458263	3.02101	0.00251935	0.0299301
ABI3BP	1959.98	1.36257	0.451204	3.01986	0.00252891	0.0300237
LOC107055328	38.7925	-1.222	0.404908	-3.01798	0.00254466	0.0301304
LAMA4	3342.89	1.18273	0.392394	3.01413	0.00257714	0.0303604
PTK2B	294.386	-1.4051	0.466184	-3.01404	0.00257796	0.0303604
THBS2	3692.51	1.00449	0.333392	3.01295	0.00258724	0.0303733
LOC107054488	20.5217	2.17236	0.721107	3.01254	0.00259072	0.0303733
HIST1H111L	24.9023	-1.70239	0.565172	-3.01216	0.00259397	0.0303913
G0S2	794.753	-1.16498	0.386811	-3.01176	0.00259738	0.0304114
FAM83B	135.239	1.0901	0.362149	3.01009	0.00261172	0.0305392
ZNF469	2641.2	1.52585	0.507315	3.00769	0.00263239	0.0307076
LOC100859898	21.1941	2.30885	0.768033	3.00618	0.00264552	0.0307415
COL5A2	10690.7	1.10864	0.368927	3.00503	0.00265554	0.0308091
GALNT6	120.509	-1.2381	0.412311	-3.00282	0.00267491	0.0310136
PCDHGC3	4075.87	1.31475	0.438228	3.00016	0.00269841	0.0312352
APOBEC2	220.564	1.16404	0.388038	2.99981	0.00270147	0.0312352
LOC107053525	21.3361	-2.75377	0.918863	-2.99694	0.00272708	0.0314143
TNFRSF13B	254.078	-1.22561	0.409064	-2.99612	0.0027344	0.031458
AKT3	502.253	1.35311	0.451941	2.994	0.00275347	0.0316365
PRLHRL	532.788	-1.06846	0.357121	-2.99188	0.00277261	0.0318045
ROMO1	822.054	-1.07971	0.360914	-2.9916	0.00277522	0.0318045
SLIT2	2600.25	1.15675	0.38689	2.98986	0.00279108	0.0319246
LOC107053797	69.7723	-1.43413	0.479944	-2.98812	0.00280701	0.0320247
LOC101750700	549.2	1.36339	0.456362	2.98751	0.00281262	0.032039
JAK2	3728.63	1.14617	0.383785	2.9865	0.00282194	0.0321128
LVRN	71.5308	2.50587	0.839178	2.9861	0.00282563	0.0321343
LOC107052156	43.482	2.20914	0.740636	2.98276	0.0028566	0.0324447
LOC101748787	41.4542	1.44236	0.483717	2.98183	0.00286532	0.0324704
PEX5L	44.1841	2.01644	0.676398	2.98114	0.00287179	0.0325142
LOC107050595	159.323	-1.26013	0.422829	-2.98025	0.00288016	0.0325882
KANK1	2867.23	1.01556	0.34086	2.97941	0.00288801	0.0326356
R3HDML	30.041	-1.80732	0.606827	-2.97832	0.00289835	0.032711
LOC107054336	14.1279	2.15515	0.723664	2.9781	0.00290038	0.0327132
CALCRL	248.724	1.70578	0.57307	2.97657	0.00291491	0.0328563
LOC107049364	59.7794	2.20391	0.741102	2.97383	0.00294108	0.0330052
LOC112533431	41.7075	1.69257	0.570269	2.96802	0.00299725	0.0335448
CREB1	1880.63	1.13305	0.381845	2.96731	0.00300421	0.0335868
FAM150B	133.11	1.3552	0.456827	2.96654	0.0030117	0.0336478
RPL29	6757.24	-1.04948	0.353795	-2.96636	0.00301343	0.0336478
CPLX1	105.219	1.40252	0.473152	2.9642	0.00303468	0.033745
LOC107051997	54.7553	1.52775	0.515498	2.96364	0.00304026	0.0337782
CKS2	343.163	-1.31972	0.445348	-2.96334	0.00304321	0.0337791
WFDC8	31.6107	-1.7021	0.57444	-2.96306	0.00304593	0.0337791
TMEM156	55.9987	-1.51628	0.511769	-2.96281	0.00304845	0.0337849
LBX1	173.583	-2.00336	0.676631	-2.96079	0.00306849	0.0339648
LOC107052931	181.83	1.04741	0.353792	2.96052	0.00307121	0.0339738
TNMD	91.8772	2.02035	0.682732	2.95921	0.00308432	0.0340586
LOC107054161	97.0628	1.4341	0.484817	2.95803	0.00309612	0.0341646
OIP5-AS1	7232.16	1.01763	0.344382	2.95494	0.00312735	0.0344665
LOC107052921	65.5945	1.44276	0.488639	2.9526	0.00315108	0.0346275
KLF9	255.754	1.56301	0.530569	2.9459	0.00322014	0.0352279
LOC112531944	37.6577	1.59538	0.541743	2.9449	0.00323058	0.0352988
NCF2	146.247	-1.09951	0.373531	-2.94356	0.00324459	0.0353691
TMEM154	124.457	-1.11108	0.377464	-2.94354	0.00324486	0.0353691
MATN2	1057.91	1.23617	0.419975	2.94344	0.00324582	0.0353691
DLX1	30.9711	-1.86664	0.634257	-2.94303	0.00325012	0.0353691
LOC112533403	16.3312	2.30475	0.783141	2.94296	0.00325089	0.0353691
HEPHL1	241.946	1.90433	0.647228	2.94228	0.00325805	0.0354253
CNR1	237.322	1.44459	0.49134	2.9401	0.00328102	0.0355934
XKR6	681.132	1.19365	0.406093	2.93935	0.00328902	0.0356533
LOC107053616	148.445	-1.11583	0.379678	-2.93888	0.00329403	0.0356551
OPTC	106.899	-1.12912	0.384342	-2.9378	0.00330548	0.0357292
CPXM1	3576.34	1.09362	0.372507	2.93583	0.00332651	0.0359217
LOC112533507	47.8456	1.64413	0.560338	2.93417	0.00334439	0.0360128
LOC107052742	16.1945	2.19805	0.749778	2.9316	0.0033722	0.0362247
NLRC5	611.663	1.04458	0.35657	2.92952	0.00339486	0.0363464
LIMS2	7774.07	1.14923	0.392312	2.92939	0.00339633	0.0363464
MTCP1	362.728	1.10467	0.377115	2.92925	0.00339779	0.0363464
LOC107054466	41.8043	1.70001	0.580558	2.92823	0.00340894	0.0364437
LOC112531453	65.1199	-1.28292	0.438613	-2.92494	0.00344518	0.0367431
ADAMTS12	1005.26	1.13928	0.389557	2.92457	0.00344937	0.0367658
KMT2E	8482.72	1.1381	0.389204	2.92418	0.00345361	0.036789
LOC107054810	18.9369	1.88924	0.646572	2.92193	0.00347873	0.0370124
SLC5A1	20.8219	1.65823	0.567556	2.9217	0.00348129	0.0370175
LOC112533341	11.492	-2.41204	0.82655	-2.9182	0.00352056	0.0373049
DUSP8	780.135	1.40434	0.481288	2.91788	0.00352421	0.0373061
LOC107054787	26.0168	-1.70755	0.585262	-2.91758	0.00352764	0.0373102
POPDC2	181.438	1.03967	0.356382	2.91729	0.00353085	0.0373219
HOXD12	61.7603	-2.90255	0.995017	-2.91709	0.00353318	0.0373245
PDCD1	127.003	-1.22048	0.419228	-2.91126	0.00359974	0.0378482
SPON1	2532	1.14833	0.394829	2.90843	0.00363247	0.0380937
LOC107051727	12.5366	2.05899	0.708322	2.90685	0.00365085	0.0382054
PDLIM3	3748.06	1.33999	0.461223	2.90529	0.00366915	0.0383036
LOC112531432	118.898	-1.16096	0.399668	-2.90482	0.00367464	0.0383036
MIXL1	22.4983	-1.83933	0.633282	-2.90444	0.00367912	0.0383036
TTLL2	44.7271	-1.45657	0.501686	-2.90334	0.00369203	0.0384109
LOC112533291	27.7862	1.53857	0.53065	2.89941	0.00373866	0.0388021
LOC112531913	9.12026	3.06148	1.05596	2.89925	0.00374051	0.0388021
KCNB2	188.957	1.71839	0.593109	2.89726	0.00376442	0.0390048
SLC35D2	52.9102	1.12342	0.388225	2.89372	0.00380702	0.0393319
LOC107054786	59.8332	2.03295	0.702802	2.89263	0.00382033	0.0394029
SLC3A1	62.2993	1.25295	0.433241	2.89203	0.00382761	0.0394303
APBA1	737.772	1.30179	0.450276	2.89108	0.00383917	0.0395073
LOC101749196	93.9825	-1.00446	0.347608	-2.88962	0.00385705	0.0395584
SSPN	1538.26	1.00451	0.347647	2.88945	0.00385913	0.0395584
DOCK4	746.097	1.18747	0.411048	2.88888	0.00386612	0.0395983
DUSP27	15.2954	3.07951	1.06727	2.88542	0.00390889	0.039876
KIAA1161	1245.81	1.34793	0.467502	2.88326	0.00393581	0.0400362
CDO1	130.521	1.86336	0.647054	2.87975	0.00397985	0.040346
RGSL1	30.9422	1.78488	0.620426	2.87687	0.00401645	0.0405327
LOC101749175	297.336	1.35193	0.470102	2.87582	0.00402973	0.0406208
CACNA2D1	3065.35	1.24753	0.433922	2.87502	0.00404005	0.0406267
LOC107054220	33.5428	-1.28717	0.447743	-2.87479	0.00404296	0.0406267
LOC112532432	19.8209	3.21172	1.1173	2.87454	0.0040462	0.0406267
MFAP5	661.731	1.35885	0.472962	2.87306	0.00406516	0.0407705
LOC107053129	779.567	-1.2361	0.431333	-2.86577	0.00416	0.0413861
SPC24	664.746	-1.26517	0.441493	-2.86566	0.00416136	0.0413861
PRDM6	127.015	1.07237	0.374787	2.86129	0.00421917	0.0417962
SLC38A1	4140.68	1.09229	0.382118	2.85851	0.00425638	0.0420032
LOC112532334	35.3692	-2.37209	0.830029	-2.85784	0.00426541	0.0420225
RCBTB2	1406.05	1.13776	0.398207	2.8572	0.00427394	0.0420601
ADH1C	345.895	1.10163	0.385924	2.85453	0.0043101	0.0423926
LOC107054905	20.4101	1.94019	0.680117	2.85273	0.00433459	0.042563
LOC112533096	32.0622	-2.19457	0.76947	-2.85206	0.00434373	0.0426293
GJD4	15.9934	2.07184	0.726806	2.8506	0.00436365	0.0427541
LOC101751876	111.16	-1.42501	0.500119	-2.84934	0.00438096	0.0428691
C4H20ORF194	7866.54	1.15263	0.40462	2.84866	0.00439034	0.0428804
LOC112530945	53.4058	2.77225	0.973794	2.84685	0.00441542	0.0430727
RAB30	3914.11	1.13309	0.398016	2.84685	0.00441548	0.0430727
LOC107052209	112.307	-1.20565	0.424167	-2.84241	0.00447746	0.0435344
LOC112533576	19.692	2.10309	0.740197	2.84126	0.00449361	0.0436438
LOC107054147	115.341	-1.31404	0.462722	-2.8398	0.00451414	0.0437479
RREB1	523.17	1.3094	0.461624	2.83652	0.00456085	0.0440808
FYCO1	2667.39	1.00337	0.353759	2.83631	0.00456381	0.0440855
LOC112530000	21.0767	1.68106	0.592798	2.8358	0.00457106	0.0440992
LOC112531292	54.1598	-1.25971	0.444316	-2.83517	0.00458007	0.0440992
CCL5	80.2533	-1.47713	0.521036	-2.835	0.00458263	0.0441
TMEM246	324.2	1.36437	0.481354	2.83445	0.00459049	0.0441052
STAB2	364.03	1.26812	0.447552	2.83345	0.00460481	0.0441943
PPARGC1B	176.551	1.55469	0.548915	2.83231	0.00462135	0.0443053
TNR	18.3143	2.12878	0.751886	2.83126	0.00463653	0.0444269
LOC112533535	65.8222	1.73408	0.612523	2.83104	0.00463967	0.0444332
FBLN2	5538.77	1.13722	0.40188	2.82976	0.00465832	0.0445639
NMRK2	213.93	-1.0969	0.38766	-2.82955	0.00466133	0.0445688
LOC107053964	27.5505	1.8434	0.651539	2.8293	0.00466503	0.0445803
GPR50	67.1684	1.43835	0.508748	2.82723	0.00469527	0.0448213
LY86	2044.37	-1.26068	0.446304	-2.82472	0.00473224	0.0450536
LOC112529935	85.076	1.32115	0.467956	2.82324	0.00475414	0.045174
MYOF	2332.65	1.29541	0.458847	2.82318	0.00475502	0.045174
ADAMTS6	713.741	1.34846	0.478094	2.8205	0.00479494	0.0454322
LOC101749404	65.4446	-1.05344	0.374005	-2.81666	0.00485259	0.0457838
SLC12A1	24.689	1.96308	0.697039	2.81632	0.00485775	0.0457841
AQP4	141.611	1.25905	0.447193	2.81545	0.00487086	0.0458592
POU3F1	1039.97	-1.11328	0.395527	-2.81466	0.00488282	0.0459475
SULF1	1020.17	1.38563	0.492668	2.8125	0.00491574	0.0462328
SPEG	938.235	1.24149	0.441538	2.81175	0.00492735	0.0463177
LRRC72	115.505	-1.08724	0.386907	-2.81007	0.00495303	0.046461
TF	3911.77	-1.43839	0.512276	-2.80784	0.00498751	0.046756
LOC112533500	14.6541	-2.99039	1.06513	-2.80755	0.00499206	0.046756
LOC107054623	668.349	1.34453	0.478903	2.80753	0.00499235	0.046756
LOC112531086	11.7826	-2.62058	0.934239	-2.80504	0.00503097	0.0470683
LOC107054341	704.814	-1.17557	0.419535	-2.80208	0.00507741	0.0474248
PCSK1	103.156	1.321	0.471543	2.80144	0.00508753	0.0474729
TTC39B	1557.75	1.30303	0.46533	2.80023	0.00510659	0.0475515
CLC2LL	100.888	-1.38479	0.494527	-2.80023	0.00510662	0.0475515
NEUROD4	395.271	-1.23152	0.439901	-2.79953	0.00511778	0.0476306
LZTS3	1004.5	1.2861	0.459486	2.799	0.00512613	0.0476834
LOC107053731	29.0496	1.71248	0.612568	2.79558	0.00518072	0.0480659
LOC112531516	456.579	1.56653	0.56043	2.79523	0.00518634	0.0480872
CCDC88C	5851.47	1.03854	0.37192	2.79238	0.00523216	0.0483277
LOC100858984	53.3934	-1.39557	0.500045	-2.7909	0.00525622	0.0484902
LOC112532875	138.024	1.33217	0.47733	2.79089	0.00525637	0.0484902
LOC107053795	30.1036	1.25462	0.449953	2.78833	0.00529811	0.0487744
LOC112529924	39.8055	-1.13455	0.407274	-2.78571	0.00534107	0.0490515
LOC100857473	405.082	-1.73608	0.623236	-2.78559	0.00534312	0.0490515
RAB37	111.434	-1.8266	0.655757	-2.78549	0.00534472	0.0490515
LOC107054693	10.812	3.97032	1.42614	2.78396	0.0053699	0.0492013
PSTPIP2	70.0592	-1.37116	0.492527	-2.78393	0.00537048	0.0492013
LOC107053477	586.801	1.27758	0.459235	2.78196	0.00540311	0.0494417
LOC112531637	33.9302	1.22237	0.439491	2.78133	0.00541363	0.0494549
HOXC5	183.278	-1.18698	0.426862	-2.78071	0.00542394	0.0495236
KCNIP4	489.35	-1.03943	0.37418	-2.77789	0.00547131	0.0498796
