# Supplementary material for: Understanding Transcriptomic and Serological Differences between Forced Molting and Natural Molting in Laying Hens
Source: Genes (Basel). 2021 Dec 29;13(1):89. doi: 10.3390/genes13010089 (PMC8774386; doi:10.3390/genes13010089)
Supplement: Supplementary file 1 [file genes-13-00089-s001.zip › Additional file 8.xlsx]

## Sheet: Sheet1
The GO and KEGG analysis of DEGs in ovary from the group of FM_2-vs-NM_2
Category	Term	Count	PValue	Genes
BP	GO:0007155~cell adhesion	19	5.72371e-05	SPON1, COL14A1, LAMA4, ITGA1, LSAMP, TNC, SULF1, THBS2, LPP, EFNB2, VCAN, RELN, SPP1, ANOS1, COL6A3, PTK2B, TNR, TLN2, ITGA9
BP	GO:0007166~cell surface receptor signaling pathway	15	0.000327213	ADCYAP1R1, VIPR1, VIPR2, FCER1G, CALCRL, TNFRSF13B, PTH1R, TACR1, CD3E, CD3D, PRLHRL, TSPAN8, CD8A, TSPAN18, TSPAN1
BP	GO:0016477~cell migration	14	0.000594193	PDPK1, SDC3, ADAMTS12, CDC42BPA, TGFBR3, EFNB2, CCDC88A, PIK3CA, PEAK1, PSTPIP2, ITGAV, CSPG4, JAK2, TSPAN1
BP	GO:0030324~lung development	8	0.00224125	TGFBR3, LAMA5, NOTCH1, LOX, SLC23A1, PROX1, TBX5, GLI2
BP	GO:0001889~liver development	7	0.00249062	TGFBR3, NOTCH1, SMAD3, PIK3CA, HNF1A, PROX1, PKD1
BP	GO:0050727~regulation of inflammatory response	7	0.00298621	FABP4, TBC1D23, PARK7, ADAMTS12, JAK2, S100A9, ESR1
BP	GO:0048661~positive regulation of smooth muscle cell proliferation	5	0.00513523	CALCRL, CCL5, HMOX1, IGF1, SULF1
BP	GO:0048251~elastic fiber assembly	3	0.00702511	LOX, MYH11, FBLN5
BP	GO:0030326~embryonic limb morphogenesis	6	0.00789788	DYNC2H1, FRAS1, DLX6, SP8, HNF1A, TBX5
BP	GO:0007507~heart development	12	0.00856938	TGFBR3, NRP2, CALCRL, LOX, ATM, GATA3, PROX1, EXFABP, TBX5, PKD1, GLI2, FBN1
BP	GO:0048846~axon extension involved in axon guidance	4	0.010988	NRP2, SEMA3A, OGN, SLIT2
BP	GO:0048754~branching morphogenesis of an epithelial tube	4	0.010988	NOTCH1, SLIT2, PKD1, GLI2
BP	GO:0002076~osteoblast development	4	0.0145637	SMAD3, SATB2, PTH1R, GLI2
BP	GO:0050679~positive regulation of epithelial cell proliferation	6	0.0145641	NOTCH1, DLX6, CCL5, IGF1, HRAS, EGFR
BP	GO:0001822~kidney development	7	0.0160573	TGFBR3, LRP4, ARID5B, GATA3, PROX1, SULF1, GLI2
BP	GO:0072383~plus-end-directed vesicle transport along microtubule	3	0.02192	FYCO1, PIK3CA, KIF13A
BP	GO:0098779~mitophagy in response to mitochondrial depolarization	9	0.0228166	MBD5, CD93, PIK3CA, SNRPD1, SMURF1, MYH11, NR2C2, PRKG1, MYLK
BP	GO:0007163~establishment or maintenance of cell polarity	4	0.0234632	PIK3CA, FAT1, PARVA, SYNE2
BP	GO:0016337~single organismal cell-cell adhesion	6	0.0271618	CSTA, CD93, FAT1, PKD1, LIMS2, EGFR
BP	GO:0050796~regulation of insulin secretion	4	0.0287941	CCL5, RFX3, HNF1A, C26H6ORF125
BP	GO:0072358~cardiovascular system development	3	0.0318184	UBIAD1, NDUFS6, SLITRK5
BP	GO:0010595~positive regulation of endothelial cell migration	5	0.0322968	FLT4, PTK2B, GATA3, PROX1, SASH1
BP	GO:2001237~negative regulation of extrinsic apoptotic signaling pathway	5	0.0322968	HTT, BIRC6, ITGAV, PHIP, IGF1
BP	GO:0035329~hippo signaling	4	0.0347089	DCHS1, FAT4, TEAD1, STK3
BP	GO:0002040~sprouting angiogenesis	4	0.0411991	NOTCH1, FLT4, PTK2B, PARVA
BP	GO:0034446~substrate adhesion-dependent cell spreading	5	0.0415023	LAMA5, FZD4, PEAK1, PARVA, ITGAV
BP	GO:0006955~immune response	11	0.0419393	TGFBR3, SMAD3, IGLL1, TNFSF15, CCLI7, IL2RA, CCL5, CCL4, CCL1, CCR10
BP	GO:0031666~positive regulation of lipopolysaccharide-mediated signaling pathway	3	0.0431137	LY86, LY96, SASH1
BP	GO:0043627~response to estrogen	4	0.0482531	SLC34A2, TRIM25, GATA3, ZNF366
BP	GO:0045740~positive regulation of DNA replication	4	0.0482531	IGF1, HRAS, EGFR, GLI2
CC	GO:0043235~receptor complex	17	4.67815e-07	ADCYAP1R1, VIPR1, NOTCH1, SMAD3, FLT4, ITPR3, LIFR, LRP2, EGFR, LRP6, TGFBR3, PEX5L, P2RX2, NT5DC3, LEPR, SLITRK5, IMPG2
CC	GO:0005578~proteinaceous extracellular matrix	18	0.000216941	SPON1, COL14A1, TNC, ADAMTS12, TGFBR3, ADAMTSL1, VCAN, RELN, PTPRZ1, LOX, CRISPLD2, SMOC1, OGN, COL6A3, TNR, SLIT2, ADAMTS6, FBN1
CC	GO:0042383~sarcolemma	8	0.000959897	POPDC2, SYNM, SGCD, SGCB, COL6A3, FLNA, UTRN, VCL
CC	GO:0005856~cytoskeleton	12	0.00506732	EPB41L4A, PDLIM3, FRMPD3, PSTPIP2, EPB41, AFAP1, PTK2B, TLN2, NOS1, JAK2, PTPN14, TNS1
CC	GO:0009986~cell surface	22	0.00664095	NOTCH1, CD93, TRPC4, FZD4, KCNA1, SDC3, LRP4, SULF1, PKD1, EGFR, RC3H2, LRP6, GPRC5B, ANOS1, VAMP1, ITGB8, TNR, FLNA, CSPG4, BSN, CCR10, TNS1
CC	GO:0030027~lamellipodium	11	0.00693337	CCDC88A, PLEKHH2, PDLIM3, PIK3CA, TESC, ITSN1, FAT1, STMN2, PTK2B, PARVA, MYLK
CC	GO:0005886~plasma membrane	70	0.0096704	DGKD, PTPRS, TNFRSF13B, BNC2, SPPL2B, ITSN1, PARK7, CD3E, EDA2R, RAB22A, AKAP12, AKT3, PLCE1, ITGAV, HRAS, PRKG1, GUCY1A2, SLC34A2, CD93, IFNGR1, PDPK1, TESC, AFAP1, TACR1, SYTL3, LAT2, CLDN5, GPRC5B, PIK3CA, PEAK1, PRKD3, PLSCR5, DNAJC5, VCL, L3MBTL1, PLEKHH2, CALCRL, EPB41, CABP2, ITPR1, LRP4, LY96, ITPR3, TULP1, EGFR, ADCY5, EFNB2, RELN, HMOX1, SLC38A2, SMAD3, LVRN, TNFSF15, SMURF1, FZD4, PCDH…
CC	GO:1990454~L-type voltage-gated calcium channel complex	3	0.0136827	CACNB2, CACNA2D1, CACNA1C
CC	GO:0030486~smooth muscle dense body	3	0.0136827	FLNA, FLNC, VCL
CC	GO:0030018~Z disc	8	0.0196586	PDLIM3, SYNPO2, ATP2B4, FLNA, FLNC, NOS1, VCL, SYNE2
CC	GO:0005687~U4 snRNP	3	0.0320211	SNRPD1, SNRPG, SNRPE
CC	GO:0016324~apical plasma membrane	11	0.0344365	SLC23A2, SLC34A2, NOTCH1, P2RX2, SLC7A9, SLC23A1, KCNMA1, SLC12A1, LRP2, PLD1, TRPM6
CC	GO:0016529~sarcoplasmic reticulum	4	0.0350181	CACNA2D1, ITPR1, ITPR3, SYNE2
CC	GO:0031527~filopodium membrane	3	0.043383	ITGAV, UTRN, SYNE2
MF	GO:0005509~calcium ion binding	39	0.000101604	NOTCH1, SLC24A3, LRP1, ITSN1, CABP2, ITPR1, LRP4, ITPR3, LRP2, NID1, THBS2, FBLN2, NCALD, FBLN5, SCUBE2, EEF2K, PRRG1, SVEP1, SLIT2, TGM3, F10, CD93, TESC, KCNIP4, PCDHGC3, MYO5A, SULF1, SYTL3, MYL4, VCAN, PLCB4, SMOC1, MYL3, FAT1, DCHS1, FAT3, FAT4, S100A9, FBN1
MF	GO:0046872~metal ion binding	43	0.00808347	ATF2, NRP2, SPON1, FECH, PPM1L, BNC2, PRDM6, PPM1K, PRDM10, MYLK, GLI2, EEA1, HPX, FYCO1, RELN, ZNF507, NT5DC3, HMOX1, ITGAV, BSN, RREB1, ZNF366, ZHX3, SMAD3, ZBTB37, ATP2B4, ZBTB34, ATP2B1, HSPE1, CDC42BPA, ZHX1, TF, KLF6, PRKD3, ASXL2, KCNMA1, KLF9, PITPNM2, PDE3A, WDFY3, SP8, ATP13A3, PDE7B
MF	GO:0004672~protein kinase activity	10	0.0215439	DYRK3, PRKAA2, CDKL5, PIK3CA, PEAK1, CCL5, ATM, ROR2, STK3, MYLK
MF	GO:0004999~vasoactive intestinal polypeptide receptor activity	3	0.0217947	ADCYAP1R1, VIPR1, VIPR2
MF	GO:0005515~protein binding	11	0.0261274	YAP1, TF, TTR, KCNMA1, AFAP1, MYO5A, MYH11, GATA3, TBX5, VCL, TNS1
MF	GO:0005201~extracellular matrix structural constituent	6	0.0299599	VCAN, COL4A2, COL4A1, COL5A2, FBN1, IMPG2
MF	GO:0003777~microtubule motor activity	6	0.040634	DYNC2H1, DYNC1H1, DYNC1LI2, DNAH17, KIF13A, KIF13B
MF	GO:0003779~actin binding	7	0.044286	EPB41, SYNPO2, AFAP1, MYO5A, MYH11, NCALD, TNS1
MF	GO:0005516~calmodulin binding	5	0.0461677	EPB41, MYO5A, MYH11, ATP2B1, MYLK
MF	GO:0005085~guanyl-nucleotide exchange factor activity	5	0.0461677	DOCK4, DOCK9, RASGEF1C, PLCE1, FNIP1
MF	GO:0016887~ATPase activity	9	0.0474025	VWA8, DYNC2H1, ABCA1, DYNC1H1, DNAH17, KIF13A, KIF13B, ATP5I, ATP5H
MF	GO:0008373~sialyltransferase activity	4	0.0478893	ST8SIA4, ST8SIA5, ST6GALNAC2L, ST3GAL1
MF	GO:0008201~heparin binding	8	0.048365	TGFBR3, CRISPLD2, ABI3BP, OGN, SPP1, SLIT2, THBS2, IMPG2
KEGG	gga04510:Focal adhesion	31	1.83759e-09	LAMA5, FLT4, LAMA4, TNC, THBS2, EGFR, MYLK, MAPK9, RELN, AKT3, SPP1, ITGB8, TNR, FLNA, ITGAV, FLNC, HRAS, PDPK1, ITGA1, LAMB4, PARVA, IGF1, COL4A2, PIK3CA, COL4A1, COL5A2, COL6A3, TLN2, PPP1R12B, VCL, ITGA9
KEGG	gga04512:ECM-receptor interaction	17	2.28279e-07	LAMA5, LAMA4, ITGA1, LAMB4, TNC, THBS2, HSPG2, RELN, COL4A2, COL4A1, COL5A2, SPP1, COL6A3, ITGB8, TNR, ITGAV, ITGA9
KEGG	gga04020:Calcium signaling pathway	19	0.000651815	PTGFR, PDE1C, PTGER3, ITPR1, ATP2B4, ITPR3, ATP2B1, CACNA1C, TACR1, CACNA1H, EGFR, MYLK, HTR6, PLCB4, P2RX2, PTK2B, PLCE1, NOS1, NTSR1
KEGG	gga04912:GnRH signaling pathway	12	0.00103411	MAP3K2, MAPK9, PLCB4, ITPR1, PTK2B, ITPR3, CACNA1C, PLD1, HRAS, EGFR, MAP2K6, ADCY5
KEGG	gga04270:Vascular smooth muscle contraction	13	0.00313844	GUCY1A2, CALCRL, PRKCE, ITPR1, ITPR3, CACNA1C, ADCY5, MYLK, PLCB4, KCNMA1, MRVI1, PPP1R12B, PRKG1
KEGG	gga04260:Cardiac muscle contraction	9	0.00761124	COX8A, MYL4, CACNB2, CACNA2D1, MYL3, COX7A2, UQCR10, CACNA1C, COX7C
KEGG	gga00190:Oxidative phosphorylation	13	0.00895927	COX8A, NDUFA2, NDUFA1, NDUFB1, COX7A2, ATP5I, ATP5H, UQCR10, COX7C, ATP5L, NDUFS6, ATP5E, NDUFAB1
KEGG	gga04261:Adrenergic signaling in cardiomyocytes	12	0.0185049	MYL4, CACNB2, ATF2, PLCB4, CREB1, CACNA2D1, MYL3, AKT3, ATP2B4, ATP2B1, CACNA1C, ADCY5
KEGG	gga04540:Gap junction	9	0.0356096	MAP3K2, GUCY1A2, PLCB4, ITPR1, ITPR3, HRAS, PRKG1, EGFR, ADCY5
KEGG	gga05132:Salmonella infection	8	0.0386266	DYNC2H1, DYNC1H1, MAPK9, DYNC1LI2, IFNGR1, CCL4, FLNA, FLNC
KEGG	gga00750:Vitamin B6 metabolism	3	0.0415779	PDXK, AOX2, AOX1
KEGG	gga04620:Toll-like receptor signaling pathway	9	0.0457566	MAPK9, PIK3CA, CCL5, CCL4, AKT3, SPP1, LY96, IKBKE, MAP2K6
