# Supplementary material for: Understanding Transcriptomic and Serological Differences between Forced Molting and Natural Molting in Laying Hens
Source: Genes (Basel). 2021 Dec 29;13(1):89. doi: 10.3390/genes13010089 (PMC8774386; doi:10.3390/genes13010089)
Supplement: Supplementary file 1 [file genes-13-00089-s001.zip › Additional file 9.xlsx]

## Sheet: Hypothalamus
The DEGs of hypothalamus in the group of FM_1-vs-FM_2									The DEGs of hypothalamus in the group of NM_1-vs-NM_2
Geneid	baseMean	log2FoldChange	lfcSE	stat	pvalue	padj				baseMean	log2FoldChange	lfcSE	stat	pvalue	padj
ATPIF1	3089.5	-2.79215	0.134164	-20.8115	3.40664e-96	5.96196e-92			KIFC1L	700.309	-1.6193	0.245156	-6.6052	3.96987e-11	4.27753e-07
SERF2	602.89	-3.06051	0.167858	-18.2328	2.83429e-74	2.48014e-70			LOC107049379	174.25	-3.04078	0.512499	-5.93323	2.97024e-09	2.13362e-05
HIGD2A	601.127	-2.75498	0.159353	-17.2886	5.73371e-67	3.34486e-63			CD69L	746.326	-1.1399	0.205819	-5.53836	3.05317e-08	0.000131592
BOLA3	306.999	-3.36186	0.199047	-16.8898	5.34934e-64	2.34047e-60			LOC107049387	62.8372	-3.52078	0.670695	-5.24944	1.52558e-07	0.000522401
HEXIM1	3588.97	-1.55115	0.0947281	-16.3748	2.89458e-60	1.01316e-56			ZBTB32	743.989	1.20182	0.229802	5.2298	1.6969e-07	0.000522401
APOA1BP	1357.12	-1.67522	0.104705	-15.9994	1.29001e-57	3.76275e-54			LOC112530945	62.1182	2.8665	0.580287	4.9398	7.82038e-07	0.00187255
APBB1	5189.53	-1.26226	0.0796664	-15.8443	1.5384e-56	3.84622e-53			HTR3A	574.095	1.14492	0.234719	4.87785	1.07247e-06	0.00231117
VPS37D	653.7	-2.20303	0.146536	-15.034	4.39354e-51	9.61142e-48			LOC101747618	148.545	-1.55539	0.328866	-4.72956	2.25006e-06	0.00440808
RPS19	8880.31	-1.47414	0.0989372	-14.8998	3.30659e-50	6.42986e-47			PDK4	718.969	1.12736	0.243097	4.63748	3.52689e-06	0.00633371
RPLP1	3826.71	-1.60378	0.107894	-14.8643	5.61683e-50	9.83002e-47			LOC107054696	165.609	-1.88772	0.416094	-4.53677	5.71236e-06	0.00946934
RSG1	652.068	-1.98223	0.134091	-14.7827	1.89424e-49	2.95001e-46			LOC107054694	22.6943	3.50379	0.790107	4.43457	9.22543e-06	0.0132539
SNCB	9177.77	-1.24666	0.0843574	-14.7783	2.02275e-49	2.95001e-46			LOC101751456	276.826	1.77047	0.404333	4.37875	1.19365e-05	0.0160769
MRPS12	367.344	-2.50289	0.170174	-14.7078	5.74286e-49	7.73121e-46			LOC112531149	9.66047	-6.71679	1.59491	-4.21139	2.53799e-05	0.0301913
NDUFS5	2607.16	-1.65852	0.113064	-14.6688	1.0206e-48	1.27583e-45			LOC107051046	179.185	-1.44551	0.344119	-4.20062	2.66188e-05	0.0301913
NDUFA2	537.231	-2.08449	0.14278	-14.5994	2.83495e-48	3.30763e-45
TOMM6	1186.58	-2.28104	0.161214	-14.1492	1.88989e-45	2.06718e-42
NDUFV1	5150.61	-1.30983	0.0939875	-13.9362	3.8175e-44	3.93e-41
TSFM	424.951	-2.49723	0.180293	-13.851	1.25483e-43	1.16178e-40
NDUFB7	1155.81	-2.15872	0.155858	-13.8506	1.26129e-43	1.16178e-40
IMP3	531.027	-2.17937	0.157601	-13.8284	1.71716e-43	1.5026e-40
MED11	423.419	-2.72201	0.197282	-13.7976	2.63564e-43	2.19649e-40
LOC107050176	303.402	-2.52219	0.183758	-13.7256	7.13229e-43	5.67374e-40
PRRT3	454.395	-1.9807	0.144478	-13.7094	8.91982e-43	6.78721e-40
GIPC1	1033.98	-1.45549	0.1066	-13.6538	1.91675e-42	1.39771e-39
C31H17orf49	788.139	-2.61948	0.193032	-13.5701	6.01992e-42	4.21419e-39
LOC101749299	929.869	-1.51709	0.112744	-13.456	2.83724e-41	1.90979e-38
LOC107056278	664.137	-2.10964	0.158481	-13.3116	1.98172e-40	1.28452e-37
LOC107050352	1063.82	-1.73611	0.130719	-13.2813	2.97273e-40	1.85806e-37
ABCB8	991.98	-1.53228	0.115419	-13.2757	3.20175e-40	1.9322e-37
RPS15	2729.71	-1.44707	0.109511	-13.214	7.28906e-40	4.25219e-37
RPS28	1006.57	-2.19387	0.16717	-13.1236	2.41209e-39	1.36174e-36
RPS23	2144.47	-1.24757	0.0952375	-13.0996	3.31012e-39	1.81033e-36
SLC39A1	861.094	-1.90414	0.14697	-12.956	2.17278e-38	1.1523e-35
HSPBP1	1276.98	-1.49399	0.116769	-12.7944	1.76109e-37	9.06495e-35
NDUFA13	2335.35	-1.42094	0.11165	-12.7267	4.20138e-37	2.10081e-34
MRPL17	772.245	-1.60224	0.126463	-12.6696	8.71101e-37	4.23476e-34
H1FX	1530.08	-1.6536	0.130581	-12.6635	9.42619e-37	4.45859e-34
ATRAID	828.309	-1.88461	0.148969	-12.651	1.10479e-36	5.08814e-34
LOC107050886	1874.11	-1.35517	0.107235	-12.6374	1.31302e-36	5.89211e-34
CARTPT	369.069	-3.6893	0.292343	-12.6198	1.6428e-36	7.18767e-34
LOC112533358	655.465	-1.84034	0.146129	-12.5939	2.28042e-36	9.73404e-34
ID4	1738.93	-1.98004	0.157371	-12.582	2.65257e-36	1.1053e-33
NAB2	407.306	-1.97796	0.158298	-12.4952	7.93365e-36	3.22899e-33
MEA1	802.928	-1.7767	0.14251	-12.4671	1.12795e-35	4.4864e-33
NUDT16L1	2801.86	-1.21986	0.0981722	-12.4257	1.89625e-35	7.37471e-33
LOC107051050	2314.12	-1.27035	0.102283	-12.42	2.03681e-35	7.74917e-33
NNF1	800.641	-1.8523	0.149199	-12.415	2.16707e-35	8.06935e-33
LOC107051419	3680.17	-1.31223	0.106044	-12.3744	3.59459e-35	1.3106e-32
LOC112530153	294.212	-3.18111	0.258555	-12.3034	8.68359e-35	3.10146e-32
GNG7	2727.98	-1.38021	0.112492	-12.2694	1.32205e-34	4.62742e-32
CDK5R1	2681.51	-1.0894	0.0893495	-12.1925	3.40617e-34	1.16885e-31
HR	1886.98	-1.37368	0.113772	-12.0741	1.44807e-33	4.87359e-31
NDUFB8	2725.15	-1.24734	0.103415	-12.0615	1.68662e-33	5.56934e-31
FBXW9	528.383	-1.75648	0.145814	-12.0461	2.03383e-33	6.59149e-31
CHURC1	1075.55	-1.68366	0.140773	-11.9601	5.75026e-33	1.82973e-30
LOC107055157	728.444	-1.51108	0.126592	-11.9366	7.62927e-33	2.38428e-30
JTB	677.942	-1.72422	0.144754	-11.9114	1.03266e-32	3.17063e-30
TRNP1	895.639	-2.09499	0.175936	-11.9077	1.07957e-32	3.25751e-30
RPS27	1117.97	-1.5532	0.131323	-11.8274	2.8188e-32	8.36133e-30
PIGBOS1	200.417	-2.71522	0.230454	-11.7821	4.82955e-32	1.4087e-29
HAX1	727.015	-1.61165	0.136866	-11.7754	5.22638e-32	1.49946e-29
CHCHD2	9616.97	-1.17913	0.100233	-11.7639	5.98975e-32	1.69075e-29
F8A3	286.265	-2.43049	0.206918	-11.7462	7.3898e-32	2.05284e-29
EXOSC6	148.576	-3.69197	0.314401	-11.7429	7.68501e-32	2.10149e-29
GZMM	675.522	-1.51318	0.128928	-11.7366	8.27634e-32	2.22837e-29
SDF2	957.664	-1.38442	0.118371	-11.6956	1.34207e-31	3.55873e-29
CRH	262.185	-2.7298	0.233473	-11.6921	1.39808e-31	3.65191e-29
H2A2BL	14584.1	-1.63923	0.140703	-11.6503	2.28599e-31	5.8834e-29
COX8A	1481.51	-1.94568	0.167276	-11.6316	2.84832e-31	7.2244e-29
FRMD8	355.493	-2.03435	0.175115	-11.6172	3.36994e-31	8.42534e-29
POLR2L	385.476	-1.81838	0.156591	-11.6123	3.56691e-31	8.79219e-29
DOHH	817.09	-1.68548	0.145461	-11.5872	4.78493e-31	1.16307e-28
DCAF11	194.37	-2.55573	0.220772	-11.5764	5.43077e-31	1.30197e-28
NDUFC2	866.93	-1.59687	0.138065	-11.566	6.12384e-31	1.44829e-28
SKIV2L	1395.84	-1.1988	0.104056	-11.5208	1.03625e-30	2.41806e-28
H2AFV	674.529	-1.62493	0.141156	-11.5116	1.15365e-30	2.65659e-28
LYSMD1	327.232	-1.88066	0.164945	-11.4017	4.09891e-30	9.31623e-28
SUV39H1_1	673.969	-2.38723	0.209637	-11.3874	4.82922e-30	1.08354e-27
DGUOK_1	859.973	-1.5094	0.132688	-11.3755	5.53806e-30	1.22685e-27
CNPY2	882.256	-1.43232	0.126579	-11.3156	1.09822e-29	2.40249e-27
LHFPL4	822.318	-1.52936	0.135237	-11.3087	1.18793e-29	2.56666e-27
NDUFB6	2013.52	-1.14696	0.101541	-11.2955	1.38107e-29	2.94757e-27
PIN4	626.578	-1.78811	0.159239	-11.2291	2.93603e-29	6.19078e-27
AMT	541.409	-1.51296	0.135171	-11.1929	4.41917e-29	9.20712e-27
MRI1	763.306	-1.67543	0.150113	-11.1611	6.32048e-29	1.30135e-26
IPO4	949.418	-1.52135	0.136445	-11.1499	7.16969e-29	1.45903e-26
LOC112531696	916.206	-1.81256	0.163636	-11.0768	1.6255e-28	3.26987e-26
UQCRFS1	3665.47	-1.18761	0.107559	-11.0416	2.40788e-28	4.73487e-26
FAM171A2	1067.2	-1.34593	0.122121	-11.0212	3.01925e-28	5.87109e-26
SVBP	2376.09	-1.50047	0.136736	-10.9735	5.12361e-28	9.85365e-26
TMEM147	615.965	-2.03561	0.18599	-10.9447	7.04232e-28	1.33965e-25
DUSP23	483.426	-1.75672	0.160586	-10.9394	7.46743e-28	1.40524e-25
TAPBP	1014.22	-1.63066	0.149573	-10.9021	1.12586e-27	2.07407e-25
CELSR2	2317.4	-1.21204	0.111417	-10.8785	1.45992e-27	2.66147e-25
GRN	1208.8	-1.14315	0.105521	-10.8335	2.38921e-27	4.31068e-25
SPTBN4L	1518.59	-1.23257	0.113859	-10.8254	2.60826e-27	4.65788e-25
OST4	482.366	-1.67831	0.156253	-10.741	6.53634e-27	1.15548e-24
COA3	490.086	-1.99438	0.186133	-10.7148	8.67321e-27	1.5179e-24
FJX1	439.728	-2.06981	0.193303	-10.7076	9.37969e-27	1.62529e-24
CLN3	440.967	-2.11544	0.1981	-10.6787	1.28115e-26	2.19818e-24
VSTM2L	1876.3	-1.3875	0.129972	-10.6754	1.32642e-26	2.25375e-24
LOC112530959	472.388	-1.52661	0.143015	-10.6745	1.34013e-26	2.25515e-24
TPP1	3093.99	-1.02278	0.095968	-10.6575	1.60888e-26	2.68162e-24
MANF	1142.64	-1.40998	0.132656	-10.6289	2.18641e-26	3.60985e-24
ATP5D	3015.24	-1.19519	0.112493	-10.6245	2.29153e-26	3.74804e-24
ZNF853	857.828	-1.35091	0.127585	-10.5884	3.37428e-26	5.41773e-24
SMPD1	1448.42	-1.20147	0.113538	-10.5821	3.60879e-26	5.74158e-24
INAFM2	451.904	-1.74164	0.16518	-10.5439	5.41856e-26	8.54326e-24
MTMR11	768.023	-1.27584	0.121123	-10.5335	6.05712e-26	9.4648e-24
PHPT1	876.426	-1.54582	0.146911	-10.5222	6.82482e-26	1.057e-23
CRELD1	3041.28	-1.37357	0.130666	-10.512	7.60267e-26	1.16714e-23
LOC107050086	962.413	-1.42406	0.1355	-10.5097	7.79617e-26	1.18644e-23
LOC107050411	1086.67	-1.21048	0.115298	-10.4987	8.76088e-26	1.32176e-23
OTUB1	2494.2	-1.06835	0.101816	-10.493	9.30444e-26	1.39177e-23
SPOCK2	17605.8	-1.15396	0.110006	-10.4899	9.61112e-26	1.42546e-23
FAM181B	1506.44	-1.46163	0.139635	-10.4675	1.21803e-25	1.79132e-23
WDR13L	1476.35	-1.40494	0.134304	-10.461	1.30516e-25	1.90347e-23
IL17RC	693.945	-1.74586	0.166986	-10.4551	1.38892e-25	2.00889e-23
MRPL4	637.284	-1.58266	0.151611	-10.4389	1.64635e-25	2.36171e-23
LGI3	17384.1	-1.04628	0.100292	-10.4324	1.76427e-25	2.51029e-23
SUOX	688.344	-1.55687	0.149476	-10.4155	2.10642e-25	2.97295e-23
TBCB	1878.51	-1.36823	0.131376	-10.4146	2.12715e-25	2.97818e-23
LOC100857843	830.774	-1.18981	0.114292	-10.4103	2.22482e-25	3.09021e-23
LOC107050884	2797.72	-1.12613	0.108292	-10.399	2.50646e-25	3.45398e-23
UQCC3	237.117	-2.08899	0.201162	-10.3846	2.91331e-25	3.98327e-23
ANKRD39	202.168	-2.7461	0.265144	-10.357	3.88908e-25	5.27619e-23
ALPL	2445.98	-1.35573	0.131377	-10.3194	5.75711e-25	7.69124e-23
TARBP2	572.596	-1.4064	0.136775	-10.2826	8.44383e-25	1.11951e-22
LOC107052478	923.185	-1.27466	0.124151	-10.267	9.92691e-25	1.30625e-22
SEPW1	3853.02	-1.07541	0.104879	-10.2538	1.13797e-24	1.47524e-22
LOC107051305	1923.86	-1.17903	0.115392	-10.2177	1.65287e-24	2.11145e-22
NEDD8	644.051	-1.71973	0.168463	-10.2083	1.82014e-24	2.30827e-22
PBXIP1	1144.95	-1.57709	0.154513	-10.2069	1.84728e-24	2.32585e-22
SEC61B	600.094	-1.43407	0.14061	-10.1989	2.00568e-24	2.50724e-22
NDUFB2	1421.2	-1.55021	0.153253	-10.1153	4.72434e-24	5.86388e-22
WBP1	1089.27	-1.37632	0.136286	-10.0987	5.59628e-24	6.89722e-22
MRPS21	601.856	-1.60898	0.159657	-10.0777	6.93124e-24	8.48277e-22
LOC425940	638.244	-2.06625	0.205503	-10.0546	8.7676e-24	1.06557e-21
RTKN	4842.44	-1.17353	0.116757	-10.051	9.09038e-24	1.09718e-21
MRPL9	1727.07	-1.05347	0.104966	-10.0363	1.05561e-23	1.26535e-21
RBP14L	1308.03	-1.78256	0.177724	-10.0299	1.12619e-23	1.34078e-21
SDHAF1	611.578	-1.47408	0.147521	-9.99233	1.64671e-23	1.94724e-21
NDUFA6	719.529	-1.41679	0.142362	-9.95203	2.47079e-23	2.9021e-21
SELENOH	276.036	-2.08135	0.209195	-9.94934	2.53865e-23	2.96193e-21
LOC107050371	878.734	-1.24701	0.126548	-9.85399	6.58725e-23	7.63466e-21
C1H12ORF57	1688.04	-1.44797	0.147148	-9.84025	7.55239e-23	8.69568e-21
GADD45GIP1	1013.94	-1.29432	0.131546	-9.83929	7.62482e-23	8.7217e-21
LOC107050083	845.177	-1.22591	0.124688	-9.83183	8.21122e-23	9.33146e-21
CISD3	395.725	-1.77648	0.180893	-9.8206	9.17962e-23	1.03647e-20
LOC112531444	575.426	-2.01554	0.205684	-9.79922	1.13455e-22	1.2728e-20
TMEM208	783.379	-1.19917	0.122441	-9.79384	1.1966e-22	1.33386e-20
ZNF593	911.02	-1.13356	0.115775	-9.7911	1.22955e-22	1.36192e-20
ENHO	3522.23	-1.24607	0.127691	-9.75841	1.69791e-22	1.86887e-20
MRPL49	280.014	-1.81777	0.186928	-9.72443	2.37224e-22	2.57867e-20
TMEM223	557.047	-1.5456	0.159201	-9.70847	2.77469e-22	2.99753e-20
LOC107050995	870.003	-1.19413	0.123063	-9.70347	2.91427e-22	3.12899e-20
LOC112530216	926.418	-1.25112	0.129846	-9.63543	5.66552e-22	6.00923e-20
CDC26	237.76	-2.06163	0.214254	-9.62235	6.43457e-22	6.78382e-20
RPE	1078.06	-1.10137	0.115059	-9.57214	1.04714e-21	1.09737e-19
TMEM173	402.542	-1.38164	0.144643	-9.5521	1.27093e-21	1.31613e-19
PEX11B	291.604	-1.60379	0.168158	-9.5374	1.46462e-21	1.50779e-19
SREBF1	2753.34	-1.17699	0.123423	-9.5362	1.48169e-21	1.51643e-19
LOC107050662	368.966	-1.67158	0.175394	-9.53044	1.56624e-21	1.59365e-19
WDR74	447.023	-1.52019	0.159629	-9.52328	1.67792e-21	1.69741e-19
CAMK2N2	2378.5	-1.20844	0.127036	-9.51259	1.85972e-21	1.87051e-19
RABIF	1220.27	-1.22658	0.128991	-9.50902	1.92474e-21	1.92485e-19
IER5L	407.007	-1.52677	0.161024	-9.48163	2.50337e-21	2.48929e-19
RPL36	1883.29	-1.07397	0.113347	-9.47507	2.66586e-21	2.63589e-19
BRI3	639.626	-1.56402	0.165342	-9.45926	3.10131e-21	3.04922e-19
HNRNPUL2	3064.87	-1.01919	0.10782	-9.45272	3.30128e-21	3.22769e-19
TOMM5	1204.45	-1.05553	0.111783	-9.44266	3.63418e-21	3.53343e-19
RP11-762I7.5	752.918	-1.27978	0.135629	-9.43591	3.87621e-21	3.74793e-19
NDUFS8	1694.44	-1.0724	0.113702	-9.43169	4.03529e-21	3.88031e-19
MRPL43	401.277	-1.66135	0.176267	-9.42517	4.29405e-21	4.10657e-19
MECP2	422.505	-1.84014	0.195702	-9.40277	5.31449e-21	5.0295e-19
RABGGTA	466.554	-1.4801	0.157412	-9.40273	5.3166e-21	5.0295e-19
ILVBL	826.669	-1.26854	0.135276	-9.37744	6.75918e-21	6.35981e-19
DNAJB2	2173.03	-1.26448	0.134967	-9.36882	7.33507e-21	6.86476e-19
C23H1orf216	994.29	-1.14949	0.122792	-9.36129	7.87695e-21	7.33269e-19
LOC107051391	358.852	-1.56471	0.16757	-9.33763	9.85164e-21	9.12241e-19
DIRAS1	1977.86	-1.07064	0.114904	-9.3177	1.18895e-20	1.09515e-18
CDK2AP2	288.524	-1.8529	0.199544	-9.28565	1.60723e-20	1.47268e-18
PPIL1	238.728	-1.97951	0.213701	-9.26302	1.98738e-20	1.80213e-18
THEM4	414.778	-1.62699	0.175862	-9.25151	2.21342e-20	1.99676e-18
YRDC	438.498	-1.60833	0.173952	-9.24583	2.33414e-20	2.09486e-18
LOC107049719	1192.22	-1.58727	0.171727	-9.24297	2.39747e-20	2.14072e-18
ATP5L	1419.56	-1.24284	0.134552	-9.23692	2.53687e-20	2.24834e-18
HNRNPUL1	772.45	-1.11203	0.120393	-9.23664	2.54369e-20	2.24834e-18
ABHD1	384.956	-1.56022	0.169082	-9.22761	2.76738e-20	2.43376e-18
SPRYD3	1743.58	-1.15042	0.124702	-9.22534	2.82666e-20	2.47347e-18
RDH5	534.774	-1.41563	0.154001	-9.19234	3.84396e-20	3.31825e-18
LOC112530040	202.308	-2.25439	0.245249	-9.19224	3.84738e-20	3.31825e-18
RBM8A	744.738	-1.23188	0.134014	-9.1922	3.84895e-20	3.31825e-18
LOC107050835	1091.16	-1.01	0.110292	-9.15749	5.31169e-20	4.55686e-18
MRPL54	330.33	-1.77043	0.193359	-9.15622	5.37456e-20	4.5883e-18
SMUG1	569.3	-1.47059	0.160733	-9.14928	5.73142e-20	4.8692e-18
RPS20	3329.37	-1.17408	0.128347	-9.14766	5.81793e-20	4.91882e-18
LOC107049631	333.358	-1.85192	0.202589	-9.14128	6.17188e-20	5.19298e-18
LOC112531963	207.253	-2.85522	0.314651	-9.07425	1.14462e-19	9.58471e-18
ST3GAL2	1031.12	-1.06476	0.117792	-9.03932	1.57653e-19	1.31385e-17
TLX2	323.798	-1.70112	0.188394	-9.02958	1.72327e-19	1.42933e-17
LOC112530984	374.279	-1.70543	0.188956	-9.02555	1.7879e-19	1.47594e-17
JUND	1154.5	-1.54948	0.172009	-9.00814	2.09579e-19	1.71394e-17
WIPF2	752.088	-1.13655	0.126256	-9.00196	2.21729e-19	1.80487e-17
B9D2	111.041	-2.83152	0.315624	-8.97117	2.93375e-19	2.37702e-17
INO80B	507.462	-1.424	0.158855	-8.96418	3.12593e-19	2.50484e-17
ECSIT	786.826	-1.31811	0.147047	-8.96388	3.13445e-19	2.50484e-17
RNF115	727.542	-1.29278	0.144518	-8.94549	3.70294e-19	2.94569e-17
ADPRHL	1334.42	-1.41817	0.158662	-8.9383	3.95186e-19	3.12948e-17
COX5A	611.497	-1.64523	0.184341	-8.92493	4.45993e-19	3.51591e-17
FBXO46	584.77	-1.15248	0.12928	-8.91463	4.89454e-19	3.84122e-17
LOC107056270	95.0727	-3.00952	0.338595	-8.88826	6.20747e-19	4.84986e-17
OPA3	134.235	-2.36229	0.265944	-8.88266	6.52809e-19	5.05523e-17
NCKAP5L	533.014	-1.51151	0.170306	-8.87526	6.97696e-19	5.37902e-17
NFKBIB	1066.63	-1.19362	0.134714	-8.86038	7.97456e-19	6.12118e-17
PORCN	331.42	-1.56122	0.176313	-8.85483	8.38148e-19	6.38706e-17
C10H15ORF58	578.221	-1.21492	0.137206	-8.85466	8.39394e-19	6.38706e-17
NANOS1	151.703	-3.16411	0.357535	-8.84978	8.76941e-19	6.64387e-17
APLN	386.902	-1.66922	0.189151	-8.82477	1.09684e-18	8.23852e-17
ANKRD34C	752.935	-1.08086	0.122574	-8.81803	1.16492e-18	8.7125e-17
MFSD5	731.512	-1.31941	0.149693	-8.81409	1.2066e-18	8.98586e-17
PSMG4	247.024	-1.65672	0.188042	-8.81037	1.24729e-18	9.24947e-17
ATP5SL	465.514	-1.33153	0.151308	-8.80015	1.36639e-18	1.009e-16
LOC107052491	574.742	-1.29324	0.146972	-8.79921	1.37785e-18	1.01318e-16
PC	499.663	-1.26492	0.143859	-8.79278	1.45908e-18	1.06842e-16
UFC1	643.247	-1.63398	0.185842	-8.79229	1.46538e-18	1.06857e-16
LOC112530938	380.001	-1.5237	0.173338	-8.79035	1.49096e-18	1.08271e-16
LOC107051159	614.25	-1.62491	0.184884	-8.78882	1.5114e-18	1.09301e-16
LOC107050901	421.813	-1.76088	0.20059	-8.77848	1.65698e-18	1.18847e-16
LOC107051192	1404.33	-1.17679	0.134098	-8.77564	1.69942e-18	1.20901e-16
TRIR	598.284	-1.37947	0.158724	-8.691	3.59275e-18	2.54562e-16
HTATIP2	414.454	-1.38185	0.159016	-8.69001	3.62394e-18	2.55737e-16
RPL35A	1385.01	-1.1777	0.135603	-8.68489	3.79123e-18	2.65401e-16
MOGS	661.473	-1.34232	0.154771	-8.67295	4.21077e-18	2.93596e-16
KEAP1	600.152	-1.15292	0.133394	-8.64296	5.47746e-18	3.80401e-16
POP5	413.644	-1.28252	0.149277	-8.59152	8.58267e-18	5.9136e-16
LOC112530856	383.487	-1.89684	0.221607	-8.55951	1.13349e-17	7.74889e-16
LOC107050018	392.672	-1.55625	0.181867	-8.55708	1.15766e-17	7.88336e-16
ANKRD66	204.127	-1.72979	0.204038	-8.47781	2.29473e-17	1.527e-15
SDHD	2711.89	-1.03025	0.121747	-8.46217	2.62441e-17	1.73976e-15
C22orf39	243.696	-1.96375	0.232271	-8.4546	2.80053e-17	1.84256e-15
UQCR10	1193.16	-1.18143	0.139966	-8.44078	3.1523e-17	2.06325e-15
RNF44	903.495	-1.0518	0.124614	-8.44051	3.15953e-17	2.06325e-15
LOC101751286	1037.5	-1.10231	0.130726	-8.43224	3.39116e-17	2.20627e-15
CDK5R2	1494.89	-1.56252	0.185788	-8.41027	4.09051e-17	2.64163e-15
SPHK1	860.743	-1.09831	0.130609	-8.40914	4.13015e-17	2.65742e-15
DDIT4	4842.01	-1.85879	0.221273	-8.40041	4.4493e-17	2.83153e-15
MRPL12	626.081	-1.17412	0.139919	-8.39142	4.80309e-17	3.04561e-15
HAPLN4	6163.44	-1.17726	0.140327	-8.38936	4.88795e-17	3.08823e-15
CANT1	864.499	-1.01839	0.121417	-8.38752	4.96518e-17	3.12574e-15
NDUFAF3	457.632	-1.40343	0.167339	-8.38675	4.99775e-17	3.13497e-15
GGCX	402.804	-1.29128	0.15442	-8.36213	6.15981e-17	3.82279e-15
GRASP	240.916	-1.75942	0.210415	-8.36165	6.18486e-17	3.82478e-15
SMIM20	553.33	-1.22252	0.146457	-8.34729	6.98468e-17	4.30418e-15
HMGA1	354.406	-1.3307	0.159533	-8.34124	7.35175e-17	4.51449e-15
NPDC1	2964.93	-1.13611	0.136428	-8.32755	8.25305e-17	5.03264e-15
PTRH2	387.236	-1.54164	0.185307	-8.31935	8.84435e-17	5.37448e-15
ARHGDIG	1678.41	-1.25194	0.151097	-8.28571	1.17408e-16	7.03685e-15
LOC112530201	487.499	-1.36871	0.165447	-8.2728	1.30853e-16	7.81589e-15
LRFN1	533.134	-2.3443	0.2834	-8.27208	1.31641e-16	7.83622e-15
POLD4	144.703	-2.79033	0.337397	-8.27018	1.33755e-16	7.93461e-15
CCK	517.84	-1.86683	0.225741	-8.26979	1.34201e-16	7.93461e-15
PREB	909.243	-1.29142	0.156374	-8.2585	1.47509e-16	8.69212e-15
LOC107055568	64.297	-3.36621	0.407815	-8.25425	1.52856e-16	8.97696e-15
HH3L	2328.82	-1.18508	0.143605	-8.25231	1.55367e-16	9.09391e-15
CBARP	1457.17	-1.45897	0.176859	-8.24934	1.59269e-16	9.29121e-15
TP53RK	321.637	-1.5042	0.182839	-8.22693	1.92079e-16	1.1168e-14
COMMD4	570.033	-1.15666	0.140638	-8.2244	1.96172e-16	1.13682e-14
POLE4	991.94	-1.24333	0.151284	-8.21854	2.06003e-16	1.18985e-14
ANAPC11	263.413	-1.60664	0.195592	-8.21427	2.13465e-16	1.2289e-14
MRPS24	293.312	-1.85609	0.22607	-8.21024	2.20747e-16	1.26666e-14
MTERF4	254.18	-1.76408	0.215429	-8.18868	2.64106e-16	1.50558e-14
LOC112530430	105.348	-2.32072	0.284115	-8.16825	3.12907e-16	1.77798e-14
LOC107050604	593.316	-1.08165	0.132484	-8.16436	3.23153e-16	1.83026e-14
MBLAC1	256.593	-2.0603	0.252456	-8.16103	3.32185e-16	1.87535e-14
POLR3D	597.607	-1.37739	0.168834	-8.15828	3.39829e-16	1.91121e-14
LOC425607	1838.15	-1.05484	0.129364	-8.15411	3.51765e-16	1.96685e-14
DNLZ	366.864	-1.30245	0.160481	-8.11592	4.82125e-16	2.66173e-14
SNRNP25	753.037	-1.30837	0.161926	-8.08007	6.47305e-16	3.52912e-14
LOC100858737	569.504	-1.47124	0.18252	-8.06074	7.58347e-16	4.09624e-14
SHISA4	1577.98	-1.20162	0.149136	-8.05724	7.80386e-16	4.20232e-14
SCYL1	721.865	-1.02777	0.127646	-8.05175	8.1619e-16	4.38164e-14
LOC112531804	4564.64	-1.19704	0.148783	-8.04552	8.58816e-16	4.59637e-14
LOC107050964	637.262	-1.21666	0.151538	-8.02878	9.8446e-16	5.22092e-14
QPCTL	590.567	-1.36434	0.16998	-8.0265	1.00291e-15	5.3027e-14
PABPN1	662.948	-1.01252	0.126299	-8.01685	1.08491e-15	5.71898e-14
MEPCE	472.646	-1.11315	0.139027	-8.00674	1.17786e-15	6.17177e-14
DHPS	500.127	-1.26688	0.158493	-7.99332	1.31349e-15	6.86191e-14
MRPL41	333.067	-1.32934	0.166545	-7.9819	1.44101e-15	7.50572e-14
GMPPB	907.198	-1.25904	0.158656	-7.93568	2.09342e-15	1.07756e-13
IFI27L2	340.151	-1.66837	0.210471	-7.92682	2.24833e-15	1.1539e-13
SYNGR2	1351.2	-1.07949	0.136229	-7.9241	2.29805e-15	1.17597e-13
DDIT3	408.749	-1.39732	0.17651	-7.91637	2.44553e-15	1.24779e-13
HNRNPA0	993.175	-1.05263	0.133073	-7.91021	2.56954e-15	1.30725e-13
LOC107049885	1517.58	-1.07666	0.136277	-7.90047	2.77858e-15	1.40543e-13
ANGPTL2	1770.32	1.05862	0.134132	7.89235	2.96558e-15	1.49569e-13
LOC112532077	259.567	-1.66711	0.211265	-7.89107	2.99596e-15	1.50668e-13
ISCA2	1375.62	-1.21862	0.154554	-7.88479	3.15073e-15	1.57997e-13
RPUSD3	346.736	-1.49538	0.189824	-7.8777	3.33455e-15	1.66737e-13
SLC4A2	1605.46	-1.03225	0.131216	-7.86678	3.63885e-15	1.81435e-13
ARPC4-TTLL3	678.249	-1.12016	0.142935	-7.83683	4.62065e-15	2.28435e-13
ADAMTS4	1807.06	-1.24986	0.159514	-7.83543	4.67235e-15	2.3034e-13
WDR54	495.807	-1.19665	0.152784	-7.83231	4.78992e-15	2.35473e-13
TIMM13	321.612	-1.83179	0.233967	-7.82926	4.90739e-15	2.40572e-13
CTDNEP1	368.054	-1.52337	0.194692	-7.82454	5.09522e-15	2.49082e-13
LOC107050229	1773.56	-1.20012	0.153656	-7.81043	5.69938e-15	2.77069e-13
HGH1	326.048	-1.86625	0.239494	-7.7925	6.56958e-15	3.16734e-13
PROCA1	547.083	-1.16474	0.149645	-7.78339	7.06089e-15	3.39485e-13
LOC424727	429.554	-1.43723	0.184938	-7.77142	7.76113e-15	3.7213e-13
CSRNP2	843.174	-1.08201	0.139397	-7.76204	8.35741e-15	3.99626e-13
ATP5G3	2365.44	-1.06584	0.137671	-7.74189	9.7946e-15	4.65802e-13
LOC107051009	216.258	-2.057	0.265958	-7.73431	1.03964e-14	4.93081e-13
SLC25A44	926.141	-1.05026	0.13581	-7.73329	1.04799e-14	4.957e-13
SPA17	325.24	-1.78018	0.230224	-7.73238	1.05558e-14	4.97944e-13
LOC107050990	327.685	-2.21269	0.286252	-7.72986	1.07662e-14	5.06504e-13
LOC107051524	820.784	-1.18578	0.154335	-7.68319	1.55171e-14	7.22247e-13
LOC107050393	474.922	-1.2114	0.157849	-7.67445	1.66131e-14	7.71207e-13
GAS2L1	1339.45	-1.02104	0.13321	-7.66493	1.78934e-14	8.28448e-13
CCDC142	260.702	-1.55073	0.202468	-7.65914	1.87177e-14	8.62049e-13
COX14	203.206	-1.79558	0.234614	-7.65332	1.95849e-14	8.9962e-13
PELP1	401.596	-1.09975	0.143733	-7.65135	1.98882e-14	9.11161e-13
PMVK	435.115	-1.22825	0.160884	-7.6344	2.26872e-14	1.03398e-12
BCKDHA	1953.42	-1.03006	0.135246	-7.61617	2.61311e-14	1.18785e-12
LOC100857622	692.419	-1.11971	0.147289	-7.60212	2.91316e-14	1.32081e-12
LOC107049580	1027.56	-1.88286	0.248596	-7.57399	3.61927e-14	1.6325e-12
LOC112530283	392.545	-1.1804	0.15587	-7.57298	3.64746e-14	1.64098e-12
MDK	1054.43	-1.40263	0.185504	-7.56119	3.99389e-14	1.79223e-12
EIF4EBP2	550.479	-1.25113	0.165562	-7.55689	4.12812e-14	1.84773e-12
TCN2	469.331	-1.23474	0.163935	-7.53188	5.00133e-14	2.22718e-12
TMEM41A	700.447	-1.10361	0.146758	-7.51994	5.48017e-14	2.43422e-12
VHL	626.809	-1.1723	0.15657	-7.48736	7.02737e-14	3.11357e-12
LOC112531893	93.6232	-2.23836	0.299184	-7.48153	7.34608e-14	3.24656e-12
LOC107049485	423.324	-1.25055	0.167376	-7.47149	7.92925e-14	3.47794e-12
LDLR	241.078	-1.48846	0.199247	-7.47041	7.99481e-14	3.49793e-12
INTS5	226.086	-1.51142	0.202444	-7.46587	8.27481e-14	3.60242e-12
QTRT1	239.274	-1.46629	0.197757	-7.4146	1.21988e-13	5.2714e-12
CDKN1C	554.942	-1.50288	0.202865	-7.40827	1.27957e-13	5.5157e-12
SCAMP3	1350.22	-1.06224	0.143412	-7.40692	1.29271e-13	5.55866e-12
TRAPPC5	781.821	-1.24042	0.167624	-7.40002	1.36169e-13	5.84092e-12
LOC107051074	266.325	-1.54665	0.209682	-7.37617	1.62912e-13	6.97098e-12
SMIM4	501.994	-1.14555	0.155323	-7.37527	1.64011e-13	7.00088e-12
LOC112530215	422.71	-1.83642	0.249746	-7.35316	1.93572e-13	8.20267e-12
LOC107051323	923.123	-1.07048	0.145593	-7.35253	1.94491e-13	8.22172e-12
LOC107049569	338.61	-1.33671	0.181917	-7.34792	2.0131e-13	8.46905e-12
LOC112531361	288.517	-1.49678	0.204196	-7.33011	2.29961e-13	9.6281e-12
LAMTOR2	444.562	-1.15311	0.157394	-7.32627	2.36644e-13	9.88428e-12
C1orf145	849.689	-1.24113	0.169417	-7.3259	2.37307e-13	9.88837e-12
LOC112531373	66.9688	-2.70999	0.370709	-7.31027	2.66601e-13	1.10302e-11
LOC107050351	116.4	-2.21485	0.303463	-7.29859	2.90794e-13	1.20028e-11
CCDC120	214.298	-1.66845	0.229028	-7.28493	3.21828e-13	1.32214e-11
BAZ2A	1419.12	-1.04867	0.144179	-7.27334	3.50709e-13	1.43742e-11
SIVA1	147.063	-2.26625	0.312022	-7.2631	3.78315e-13	1.54694e-11
RCCD1	198.151	-1.59027	0.219063	-7.25938	3.8886e-13	1.58266e-11
RAB24	436.263	-1.00819	0.139026	-7.25178	4.11318e-13	1.67018e-11
LOC107049545	3488.77	-1.18401	0.163671	-7.23408	4.68711e-13	1.89007e-11
RPAIN	483.231	-1.36895	0.189755	-7.21434	5.41958e-13	2.18042e-11
PLD3	371.462	-1.37281	0.190427	-7.20912	5.63154e-13	2.25532e-11
FMC1	182.547	-1.75518	0.243857	-7.1976	6.12836e-13	2.44558e-11
RTN2	186.634	-1.51478	0.210461	-7.19743	6.13583e-13	2.44558e-11
FLOT1	2739.41	-1.01026	0.140424	-7.19431	6.27782e-13	2.49134e-11
ANGPT4	2662.76	-1.08135	0.15038	-7.19081	6.441e-13	2.55032e-11
BF1	3745.66	-1.15424	0.160755	-7.18013	6.9646e-13	2.75141e-11
NFKBIE	397.336	-1.25885	0.177279	-7.10093	1.2392e-12	4.81937e-11
CCDC9	253.118	-1.48952	0.20983	-7.0987	1.25936e-12	4.88694e-11
ZNF653	585.294	-1.13981	0.160857	-7.08582	1.38223e-12	5.35185e-11
NAT8B	483.609	-1.53053	0.216038	-7.08452	1.39524e-12	5.39032e-11
LOC107057377	813.518	-1.09018	0.153965	-7.08066	1.43472e-12	5.53061e-11
LRRIQ1	148.286	2.34395	0.331502	7.07069	1.5416e-12	5.92958e-11
LOC112530929	301.524	-1.23593	0.174854	-7.0684	1.56734e-12	6.00221e-11
GPR25	245.201	-1.91181	0.270473	-7.0684	1.56735e-12	6.00221e-11
MRPS28	385.327	-1.58124	0.224198	-7.05287	1.75259e-12	6.68237e-11
MVD	1067.5	-1.08008	0.153266	-7.04711	1.82669e-12	6.94975e-11
EXOSC5	256.61	-1.32193	0.18762	-7.04578	1.84425e-12	7.00136e-11
NPS	126.513	-2.9446	0.418198	-7.04116	1.90639e-12	7.206e-11
NMU	115.316	-2.5212	0.358625	-7.0302	2.06243e-12	7.76226e-11
MGAT1	296.589	-1.20479	0.171555	-7.02279	2.17482e-12	8.15023e-11
GPX1	1725.45	-1.11665	0.159024	-7.02189	2.18891e-12	8.18549e-11
TESC	572.061	-1.11476	0.160402	-6.94978	3.65854e-12	1.3508e-10
INPP1	317.822	-1.53408	0.220995	-6.94169	3.87437e-12	1.42748e-10
PPCS	618.041	-1.1222	0.162069	-6.92421	4.38422e-12	1.60519e-10
ZC3H10	295.969	-1.3411	0.194507	-6.89488	5.39118e-12	1.96156e-10
LIMD1	416.156	-1.13661	0.1652	-6.8802	5.97684e-12	2.16565e-10
NGFR	372.559	-1.94961	0.283794	-6.86979	6.4295e-12	2.32485e-10
C1QL4	496.268	-2.29048	0.334308	-6.85141	7.31247e-12	2.63324e-10
GPATCH4	333.998	-1.28862	0.188116	-6.85016	7.37696e-12	2.64934e-10
LOC101749773	322.87	-1.26452	0.184603	-6.84995	7.38746e-12	2.64934e-10
CSPG5	1386.59	-1.31568	0.192187	-6.84581	7.60428e-12	2.71597e-10
MARVELD1	298.662	-1.18553	0.173737	-6.82374	8.87025e-12	3.11099e-10
LOC107051407	38.1002	-3.83935	0.563184	-6.81722	9.28207e-12	3.24242e-10
LOC107049895	461.589	-1.20548	0.177265	-6.80044	1.04303e-11	3.61466e-10
SPATA2L	360.651	-1.46016	0.215223	-6.78444	1.16541e-11	3.99917e-10
BLB2	1027.17	-1.74194	0.256853	-6.78186	1.18638e-11	4.06317e-10
LOC100858796	391.802	-1.10419	0.16285	-6.78042	1.19824e-11	4.0878e-10
LOC107049862	147.955	-1.99763	0.295292	-6.76493	1.33377e-11	4.52372e-10
FAM43A	3211.88	-1.64185	0.243048	-6.75525	1.42589e-11	4.8082e-10
LOC107050985	523.942	-1.01403	0.150164	-6.75282	1.45e-11	4.88008e-10
SNRKL	1115.26	-1.01754	0.150863	-6.74476	1.53283e-11	5.13908e-10
LOC107050919	57.7059	-2.45813	0.365208	-6.73077	1.68763e-11	5.63649e-10
EN1	249.172	-1.95225	0.290116	-6.72919	1.70607e-11	5.68722e-10
LOC101751749	116.037	-1.96558	0.293284	-6.70197	2.05627e-11	6.81568e-10
LOC107050883	71.8187	-2.58255	0.385519	-6.6989	2.09997e-11	6.94738e-10
BORCS6	1066.62	-1.09743	0.163964	-6.69311	2.18479e-11	7.20074e-10
BGLAP	476.106	-1.55705	0.23335	-6.67261	2.51295e-11	8.23578e-10
COX17	485.756	-1.0516	0.157876	-6.66089	2.72173e-11	8.88676e-10
LOC107055082	286.85	-1.41378	0.213218	-6.63069	3.34124e-11	1.0869e-09
MRPL24	716.709	-1.02047	0.153953	-6.62848	3.39157e-11	1.10122e-09
SNX21	1048.08	-1.13934	0.172066	-6.62152	3.55531e-11	1.15012e-09
RASSF1	452.599	-1.49284	0.225619	-6.61667	3.67384e-11	1.18627e-09
SRXN1	384.147	-1.21643	0.184056	-6.60901	3.8689e-11	1.24695e-09
CACNG7	546.377	-1.40458	0.21316	-6.58935	4.41767e-11	1.41083e-09
TMEM101	363.225	-1.23591	0.187615	-6.58749	4.47312e-11	1.42594e-09
CHST7	154.12	-1.77053	0.26901	-6.58164	4.65284e-11	1.47785e-09
PTRHD1	153.821	-2.17143	0.329966	-6.58076	4.68037e-11	1.4839e-09
TMEM167B	518.717	-1.18868	0.180723	-6.57737	4.78846e-11	1.51542e-09
BRK1	310.006	-1.51872	0.230985	-6.57498	4.86587e-11	1.53714e-09
DPF1	364.744	-1.37307	0.208902	-6.57278	4.93848e-11	1.55727e-09
LOC107050659	290.375	-1.49434	0.227365	-6.57242	4.95038e-11	1.55821e-09
GALK1	447.137	-1.07532	0.164056	-6.5546	5.57894e-11	1.74664e-09
UBALD1	708.039	-1.07778	0.164585	-6.54851	5.81138e-11	1.8097e-09
CYGB	732.442	-1.13886	0.173958	-6.54674	5.88065e-11	1.82801e-09
LOC107055878	710.939	-1.3239	0.202735	-6.53019	6.56879e-11	2.02752e-09
SNTA1	385.319	-1.62596	0.249186	-6.52508	6.79638e-11	2.09039e-09
COQ4	2301.11	-1.03398	0.158502	-6.52348	6.86936e-11	2.10913e-09
BLB1	430.977	-2.08666	0.320591	-6.50879	7.57592e-11	2.3139e-09
NDUFA7	1113.14	-1.1084	0.170599	-6.49708	8.18945e-11	2.48826e-09
TBKBP1	340.644	-1.06331	0.163846	-6.48969	8.60111e-11	2.60429e-09
TGFB1	909.81	-1.30703	0.20142	-6.48909	8.63573e-11	2.61026e-09
ARF5	615.866	-1.05345	0.162835	-6.4694	9.83957e-11	2.9594e-09
UXT	291.183	-1.46668	0.227111	-6.45796	1.06124e-10	3.17484e-09
RELA	289.015	-1.12306	0.174131	-6.44947	1.12239e-10	3.35203e-09
PDRG1	584.095	-1.09633	0.170012	-6.44853	1.12942e-10	3.3673e-09
LOC107056280	352.257	-1.58365	0.24623	-6.43157	1.26296e-10	3.73718e-09
GCDH	611.03	-1.04915	0.163135	-6.43116	1.2663e-10	3.73718e-09
GLIS2	627.981	-1.01515	0.158165	-6.41828	1.37826e-10	4.05392e-09
SPTBN2	3796.14	-1.11543	0.173865	-6.41552	1.40345e-10	4.12112e-09
ROMO1	570.746	-1.31446	0.20538	-6.40015	1.55229e-10	4.53534e-09
GPR61	104.693	-1.92368	0.30128	-6.38502	1.71375e-10	4.99042e-09
C5H11ORF96	458.925	-1.17068	0.183429	-6.38219	1.74578e-10	5.07524e-09
LOC112531022	153.468	-1.61264	0.253155	-6.37016	1.88831e-10	5.46238e-09
LOC112531007	85.6692	-1.96741	0.30945	-6.35776	2.04719e-10	5.90244e-09
TAF6L	395.551	-1.19292	0.187659	-6.35687	2.05909e-10	5.92698e-09
MRPL16	587.426	-1.14636	0.181216	-6.32593	2.51715e-10	7.17469e-09
PYM1	302.47	-1.38646	0.219872	-6.30574	2.86817e-10	8.14868e-09
LRRC61	213.365	-1.40221	0.223199	-6.28235	3.335e-10	9.41384e-09
LOC112530953	178.63	-1.3747	0.219615	-6.25959	3.85994e-10	1.08606e-08
PPOX	255.292	-1.32353	0.211629	-6.254	4.00065e-10	1.12384e-08
LOC107051108	311.113	-1.03356	0.16601	-6.22587	4.78887e-10	1.33668e-08
VSTM2B	694.147	-1.0601	0.170449	-6.21942	4.99e-10	1.3906e-08
SUV39H1	160.27	-1.41585	0.22814	-6.20608	5.43215e-10	1.50902e-08
PIGY	1572.4	-1.08161	0.174467	-6.19954	5.66291e-10	1.57063e-08
ACYP1	2840.06	-1.36792	0.220925	-6.1918	5.94805e-10	1.6419e-08
PTPRN	8270.38	-1.10884	0.179535	-6.17616	6.56775e-10	1.81011e-08
TMEM35B	217.228	-1.69464	0.274482	-6.17397	6.65973e-10	1.8297e-08
SLIRP	408.551	-1.13745	0.184266	-6.17285	6.70714e-10	1.83409e-08
ISYNA1	2753.54	-1.37047	0.222347	-6.16366	7.10827e-10	1.93772e-08
DBNDD1	1255.83	-1.04861	0.170333	-6.15624	7.44944e-10	2.01815e-08
FLRT1	165.945	-1.5413	0.250764	-6.14639	7.92648e-10	2.14076e-08
CLPP	178.805	-1.43037	0.233461	-6.12679	8.96689e-10	2.40689e-08
NCAN	3979.37	-1.02827	0.167888	-6.12475	9.08263e-10	2.43423e-08
PAGR1	150.339	-1.58708	0.259158	-6.12399	9.12593e-10	2.43958e-08
TIMM10B	259.268	-1.29611	0.211669	-6.12326	9.16799e-10	2.44215e-08
GNMT	616.616	-1.29076	0.211122	-6.11379	9.72927e-10	2.58772e-08
MYOC	787.029	-1.24141	0.203398	-6.10335	1.03865e-09	2.74999e-08
UBTD1	101.28	-2.00045	0.329237	-6.07601	1.23209e-09	3.23282e-08
SCO2	244.228	-1.20046	0.197772	-6.06993	1.27965e-09	3.34755e-08
LOC112532875	109.497	-1.7286	0.285773	-6.04885	1.45881e-09	3.79919e-08
CCDC28B	177.95	-1.26669	0.210462	-6.01858	1.75953e-09	4.54853e-08
SNRPF	363.99	-1.09797	0.182501	-6.01625	1.78501e-09	4.60759e-08
SHE	621.677	-1.29643	0.215748	-6.00898	1.86693e-09	4.80486e-08
LOC107050789	81.2159	-2.19606	0.365847	-6.00268	1.94089e-09	4.98625e-08
TINAGL1	670.484	-1.21979	0.203422	-5.99632	2.01834e-09	5.17175e-08
LDHD	441.977	-1.38761	0.231477	-5.9946	2.03986e-09	5.20402e-08
NHP2	266.066	-1.15477	0.192805	-5.98933	2.10708e-09	5.35987e-08
LOC112531359	510.381	-1.27419	0.212793	-5.98794	2.12515e-09	5.39019e-08
LOC107050771	121.77	-1.54492	0.258272	-5.98176	2.20743e-09	5.57464e-08
LOC112530287	258.829	-1.02827	0.172156	-5.97292	2.33042e-09	5.85987e-08
IRX6	63.364	-2.27299	0.381384	-5.95984	2.52492e-09	6.3217e-08
ACP5	123.181	-1.61098	0.27041	-5.95755	2.56055e-09	6.40174e-08
TUBA1C	9512.17	-1.31528	0.220887	-5.95454	2.60801e-09	6.5111e-08
ANKLE1	126.61	-1.56618	0.263076	-5.95334	2.62732e-09	6.54996e-08
SLC25A34	235.739	-2.29019	0.384824	-5.95127	2.66074e-09	6.62384e-08
PTPRCAPL	78.6228	-1.98496	0.333985	-5.94327	2.79398e-09	6.89668e-08
FLNA_1	895.743	-1.24814	0.210164	-5.93889	2.86955e-09	7.07324e-08
RRS1	134.789	-1.59617	0.268855	-5.9369	2.90454e-09	7.14941e-08
LOC112533143	218.643	-1.40129	0.236503	-5.92504	3.12217e-09	7.65281e-08
LOC107049913	447.152	-1.06309	0.179468	-5.92356	3.1505e-09	7.71146e-08
LOC107050261	123.774	2.51107	0.424574	5.91433	3.33229e-09	8.14503e-08
RPRML_1	80.6538	-2.43332	0.411514	-5.9131	3.35736e-09	8.19486e-08
ID1	706.488	-1.58728	0.268571	-5.9101	3.41893e-09	8.32194e-08
LOC107052116	178.947	-1.60356	0.272155	-5.89207	3.81385e-09	9.24461e-08
CEBPD	139.714	-2.5252	0.430295	-5.86854	4.3965e-09	1.05836e-07
NOG	165.332	-1.26035	0.214818	-5.86707	4.43574e-09	1.06488e-07
LOC107052490	304.301	-1.28785	0.219803	-5.8591	4.65385e-09	1.11266e-07
LOC112531802	73.5348	-1.80667	0.309574	-5.836	5.34694e-09	1.27142e-07
RHEB	162.861	-2.001	0.343764	-5.82084	5.85531e-09	1.38105e-07
CFD	859.942	-1.21716	0.209937	-5.79773	6.72189e-09	1.57345e-07
PNKP	201.669	-1.1634	0.201196	-5.7824	7.36438e-09	1.71161e-07
TAF6	1082.43	-1.0078	0.17508	-5.75623	8.60137e-09	1.9833e-07
RTN4RL2	113.82	-1.93118	0.335888	-5.74948	8.95181e-09	2.06139e-07
TMEM109	192.889	-1.64918	0.287063	-5.74501	9.19161e-09	2.10829e-07
LOC112530990	343.978	-1.31091	0.228231	-5.74376	9.25956e-09	2.12109e-07
CATH3	138.156	-1.9168	0.333883	-5.74093	9.41592e-09	2.15128e-07
LOC107052489	261.117	-1.21274	0.212146	-5.71655	1.08709e-08	2.4644e-07
LOC101750513	649.246	-1.16328	0.203859	-5.70632	1.15448e-08	2.60704e-07
LOC112531131	97.8464	-1.84238	0.322919	-5.7054	1.16068e-08	2.61093e-07
WNT6	283.086	-1.83951	0.322477	-5.70432	1.16811e-08	2.62427e-07
DNAJC5G	144.2	-1.48972	0.261604	-5.69456	1.23692e-08	2.76821e-07
CFAP100	82.0405	1.80067	0.316716	5.68545	1.3047e-08	2.91617e-07
LOC107049672	526.247	-1.08203	0.190862	-5.66918	1.43483e-08	3.19072e-07
FZD2	256.158	-1.43592	0.253448	-5.66553	1.46568e-08	3.25519e-07
ACHE	9026.73	-1.15978	0.204881	-5.66072	1.50741e-08	3.34362e-07
NICN1	579.874	-1.00763	0.178265	-5.65242	1.58209e-08	3.48716e-07
NDUFAF8	170.803	-1.47368	0.260881	-5.64886	1.6152e-08	3.5512e-07
PSRC1	637.95	-1.03152	0.182746	-5.64453	1.65632e-08	3.63249e-07
LOC101751743	69.5132	2.18391	0.387365	5.63786	1.72174e-08	3.76182e-07
AKR1B1L	177.551	1.24775	0.22203	5.61973	1.91251e-08	4.14243e-07
SSTR4	448.224	-1.06041	0.189062	-5.60878	2.03756e-08	4.39695e-07
SSH3	349.117	-1.2027	0.214897	-5.59665	2.18536e-08	4.7101e-07
SHD	49.4602	-2.84103	0.508463	-5.58749	2.3037e-08	4.94687e-07
LOC112533498	172.827	-1.55694	0.278722	-5.58598	2.32382e-08	4.98396e-07
LOC101749846	695.944	-1.02686	0.184821	-5.55598	2.76052e-08	5.84183e-07
SLC35F6	107.942	-1.52178	0.274208	-5.54974	2.86101e-08	6.02535e-07
GHDC	439.271	-1.06244	0.192116	-5.53022	3.1983e-08	6.67941e-07
PCBD2	256.066	-1.00306	0.181575	-5.52421	3.3097e-08	6.90383e-07
GNG11	140.924	-1.54412	0.280597	-5.50299	3.73393e-08	7.67892e-07
IGFBP4	766.916	-1.06792	0.194204	-5.49897	3.82012e-08	7.83774e-07
LOC426355	190.61	-1.29539	0.236042	-5.48797	4.06588e-08	8.30304e-07
CFAP54	331.524	1.0653	0.194686	5.47188	4.45285e-08	9.0196e-07
C8H1orf52	253.163	-1.07054	0.195684	-5.47074	4.48159e-08	9.0464e-07
RPP14	43.5912	-2.49518	0.45673	-5.46315	4.67757e-08	9.39865e-07
LOC107049461	59.2958	-2.46898	0.453108	-5.44898	5.06593e-08	1.01515e-06
BHLHE22	300.729	-1.35774	0.249179	-5.44885	5.06966e-08	1.01515e-06
LOC112532692	188.197	-1.2518	0.229788	-5.44766	5.10371e-08	1.01963e-06
RRP8	139.597	-1.43206	0.263352	-5.4378	5.39412e-08	1.07398e-06
PLA2G3	86.5896	-1.68252	0.310034	-5.42688	5.73481e-08	1.13793e-06
PPDPF	1597.75	-1.02358	0.188672	-5.42517	5.78994e-08	1.14626e-06
ACBD4	399.184	-1.21624	0.224315	-5.42203	5.89254e-08	1.16526e-06
LOC107049971	139.239	-2.18855	0.403847	-5.41925	5.98497e-08	1.1822e-06
SLC6A13	524.035	-1.21727	0.224842	-5.41386	6.16803e-08	1.21016e-06
LOC112530435	117.668	-1.59315	0.294494	-5.4098	6.30955e-08	1.23516e-06
LOC112531384	130.293	-1.343	0.248361	-5.40745	6.39292e-08	1.24869e-06
DYDC1	285	2.06503	0.382435	5.39968	6.67582e-08	1.29959e-06
LOC107053353	691.295	-1.12636	0.209331	-5.38074	7.418e-08	1.43768e-06
CRABP2	372.779	-1.76919	0.328951	-5.37828	7.5201e-08	1.45425e-06
MT3	775.155	-1.2942	0.240967	-5.37087	7.83588e-08	1.50995e-06
LOC112531208	111.511	-1.58153	0.294473	-5.37071	7.84266e-08	1.50995e-06
LOC107051359	99.129	-2.18801	0.407544	-5.36876	7.92802e-08	1.52303e-06
LOC101748650	16.6266	-7.4051	1.3808	-5.36291	8.18924e-08	1.56977e-06
DEUP1	386.422	1.26269	0.235877	5.35317	8.64251e-08	1.65204e-06
LOC112531323	92.8404	-1.653	0.308976	-5.34994	8.79817e-08	1.67548e-06
FOXD2	155.385	-1.92897	0.361393	-5.33759	9.41894e-08	1.78014e-06
MIR135A2	60.04	2.00903	0.377465	5.32243	1.0239e-07	1.92061e-06
CFAP65	143.774	1.72935	0.325058	5.32012	1.03699e-07	1.941e-06
LOC107050412	164.611	-1.45477	0.273629	-5.31658	1.05734e-07	1.97698e-06
BTBD19	159.09	-1.85892	0.349663	-5.31632	1.05885e-07	1.97769e-06
CCDC78	70.7467	2.39419	0.451605	5.30152	1.14843e-07	2.13588e-06
PTPMT1	170.747	-1.4224	0.269168	-5.28445	1.26084e-07	2.33503e-06
RSPH1	234.444	1.49718	0.283708	5.27719	1.3118e-07	2.41915e-06
DPYSL5L	2572.16	-1.04606	0.198317	-5.27471	1.32969e-07	2.44956e-06
TRDNL	236.149	1.44799	0.274539	5.27426	1.33296e-07	2.45044e-06
LOC107055283	40.9234	6.44326	1.22244	5.2708	1.35828e-07	2.49175e-06
AVPI1	63.6313	-2.6161	0.496573	-5.26831	1.37684e-07	2.52051e-06
SST	1427.02	-1.35995	0.258288	-5.26525	1.39999e-07	2.55486e-06
TIMM10	173.765	-1.75672	0.33377	-5.26327	1.41519e-07	2.57723e-06
UBE2L6	73.3086	-1.70336	0.324215	-5.25379	1.48998e-07	2.7022e-06
GDPGP1	87.319	-1.69494	0.322781	-5.25105	1.51237e-07	2.73996e-06
FZD9	853.008	-1.00641	0.192409	-5.23058	1.68978e-07	3.04874e-06
LOC107052080	192.851	-1.04007	0.19895	-5.22779	1.71547e-07	3.08556e-06
LOC107051618	35.9169	-2.41249	0.46188	-5.22319	1.75865e-07	3.15027e-06
CIART	103.113	-1.80538	0.346357	-5.21249	1.86319e-07	3.32054e-06
LOC112529978	44.037	-2.75162	0.527934	-5.21205	1.86765e-07	3.32509e-06
SCARA3	63.6303	-1.88712	0.36287	-5.20053	1.98726e-07	3.51303e-06
GLIPR1L	794.636	1.12901	0.217367	5.19404	2.05783e-07	3.62316e-06
OCLN	169.125	-1.13181	0.218257	-5.18566	2.15251e-07	3.78224e-06
MIR125B2	143.766	1.43517	0.277193	5.17751	2.2487e-07	3.9276e-06
CAPSL	125.982	1.71081	0.331555	5.15995	2.47017e-07	4.27179e-06
LOC112533596	142.531	-1.68209	0.326109	-5.15806	2.49519e-07	4.3108e-06
IL6R	218.329	-1.09287	0.21242	-5.14487	2.67704e-07	4.58423e-06
GPRIN1	152.7	-1.51653	0.294928	-5.14204	2.71766e-07	4.64925e-06
CD44	432.199	1.03443	0.201248	5.14008	2.74615e-07	4.69065e-06
CAMKV	1290.35	-1.17386	0.229283	-5.11972	3.05997e-07	5.16916e-06
RAD9A	223.908	-1.1877	0.232139	-5.11633	3.11532e-07	5.25758e-06
CCDC173	1456.92	1.10453	0.216045	5.11252	3.17893e-07	5.35977e-06
UBA7	590.747	-1.00628	0.197088	-5.10573	3.2952e-07	5.52918e-06
LOC100859726	306.824	-1.23978	0.243032	-5.1013	3.37323e-07	5.63848e-06
EVX1	82.6695	-1.79021	0.351572	-5.09201	3.54285e-07	5.8672e-06
PITPNC1L	495.577	-1.0237	0.202002	-5.0678	4.02441e-07	6.6257e-06
C1QTNF5	254.295	-1.47663	0.291609	-5.06374	4.111e-07	6.74288e-06
LOC101749837	47.1445	-1.93412	0.382008	-5.06305	4.12597e-07	6.7611e-06
LOC112531360	198.099	-1.19448	0.235946	-5.06252	4.1375e-07	6.77366e-06
LOC112530974	36.0255	-2.76048	0.545449	-5.06093	4.17225e-07	6.82417e-06
SEMA3BL	568.771	-1.13749	0.224928	-5.05711	4.25655e-07	6.94906e-06
COL16A1	281.862	-1.11265	0.220748	-5.04034	4.64714e-07	7.53042e-06
OSTN	409.774	5.91555	1.17368	5.04016	4.65138e-07	7.53042e-06
FIBIN	251.122	-1.41639	0.281135	-5.03809	4.70192e-07	7.6052e-06
LOC107055190	37.4855	-2.43438	0.483387	-5.03609	4.75132e-07	7.67093e-06
ID3	276.768	-1.21373	0.241239	-5.03121	4.87404e-07	7.86181e-06
OLFML3	694.508	-1.14723	0.228091	-5.02971	4.91227e-07	7.90889e-06
SDHAF3	219.806	-1.01505	0.202271	-5.01824	5.2148e-07	8.34988e-06
F13A1	186.402	1.89082	0.378341	4.99767	5.80262e-07	9.20686e-06
LOC112530973	49.1182	-1.87987	0.376189	-4.99714	5.81861e-07	9.22387e-06
PRR7	210.484	-1.02858	0.205921	-4.99504	5.88232e-07	9.31642e-06
CHRD	206.881	-1.03632	0.20749	-4.99457	5.89671e-07	9.32234e-06
SPEF2	161.716	1.21506	0.243389	4.99225	5.96809e-07	9.41571e-06
TAP1	343.322	-1.25424	0.251503	-4.98698	6.13309e-07	9.64377e-06
FIBCD1	472.124	-1.22972	0.247298	-4.97262	6.60527e-07	1.03213e-05
LOC112533566	210.319	-1.12894	0.227935	-4.95292	7.31091e-07	1.13429e-05
LOC112530189	215.717	-1.17963	0.238283	-4.95055	7.40037e-07	1.14412e-05
ELP5	123.258	-1.65575	0.335723	-4.93188	8.14421e-07	1.25579e-05
HDDC3	166.384	-1.43401	0.290778	-4.93164	8.15405e-07	1.2562e-05
GDA	131.317	-1.46482	0.297201	-4.92872	8.27715e-07	1.27404e-05
LOC107050732	240.964	-1.04265	0.211669	-4.92585	8.39953e-07	1.29174e-05
PENK	2624.68	-2.15124	0.436801	-4.92498	8.43697e-07	1.29636e-05
CA13	330.509	1.01146	0.205832	4.91402	8.92286e-07	1.36622e-05
KPTN	577.571	-1.11843	0.228266	-4.89969	9.59901e-07	1.46207e-05
LOC112530930	164.491	-1.41345	0.288571	-4.89812	9.67567e-07	1.47247e-05
FGFR4	327.103	-1.07177	0.218863	-4.89699	9.73177e-07	1.47844e-05
LOC112532802	154.637	-1.42978	0.292057	-4.89555	9.80334e-07	1.48673e-05
LOC112531249	153.914	-1.15131	0.235355	-4.89179	9.99214e-07	1.51405e-05
FAM212A	33.1896	-3.32171	0.679153	-4.89097	1.00342e-06	1.51911e-05
TCTA	27.8281	-3.04239	0.622073	-4.89073	1.00463e-06	1.51963e-05
FAM136A	194.653	-1.25437	0.257235	-4.87634	1.08072e-06	1.62635e-05
IRX3	211.566	-1.32834	0.272407	-4.87633	1.08076e-06	1.62635e-05
LOC107050975	599.414	-1.19012	0.244989	-4.85786	1.18663e-06	1.77954e-05
LOC100858814	156.706	-1.14403	0.236715	-4.83293	1.34541e-06	1.99881e-05
CYB561D2	382.297	-1.00154	0.207403	-4.82894	1.37265e-06	2.03582e-05
PCDHA12	77.9748	-1.54191	0.320681	-4.80825	1.52259e-06	2.24489e-05
COL9A2	58.2987	-2.28585	0.475925	-4.80297	1.56332e-06	2.29527e-05
ZBTB45	184.382	-1.17378	0.2446	-4.79879	1.59625e-06	2.34121e-05
SRA1	284.452	-1.08743	0.226716	-4.79643	1.6152e-06	2.35956e-05
ELOF1	142.473	-1.11594	0.232738	-4.79486	1.62788e-06	2.37413e-05
LOC769517	83.9332	1.44917	0.304018	4.76673	1.87236e-06	2.70365e-05
LOC112529922	212.56	-1.4621	0.309085	-4.73041	2.24071e-06	3.17784e-05
CCDC102A	290.558	-1.01806	0.215361	-4.72722	2.27615e-06	3.22289e-05
IER5	210.144	-1.06427	0.226231	-4.70436	2.54666e-06	3.57445e-05
HYAL3	188.322	-1.08433	0.231298	-4.68803	2.75852e-06	3.86215e-05
LOC107054045	52.885	2.44513	0.522056	4.68367	2.81787e-06	3.92953e-05
LOC107054139	92.3572	-1.3812	0.298833	-4.62199	3.80076e-06	5.15637e-05
PDYN	106.375	-1.45234	0.314302	-4.62083	3.82202e-06	5.17718e-05
LOC112531805	136.423	-1.19436	0.258837	-4.61434	3.94346e-06	5.33343e-05
INO80E	427.491	-1.01238	0.219728	-4.60741	4.07716e-06	5.5015e-05
LOC101749287	1610.06	-1.09829	0.238449	-4.60598	4.10523e-06	5.52659e-05
SFT2D3	91.0616	-1.45351	0.31697	-4.58565	4.52578e-06	6.03242e-05
GBP7	10.3744	6.92113	1.51177	4.57817	4.69063e-06	6.21899e-05
LOC101748916	350.502	1.15431	0.252172	4.57747	4.70625e-06	6.23498e-05
OASL	166.117	-1.29797	0.283788	-4.57373	4.79125e-06	6.33321e-05
TRDN	180.067	1.52235	0.334184	4.55541	5.22833e-06	6.85915e-05
LOC107049457	100.085	-1.65134	0.362649	-4.55354	5.27496e-06	6.90479e-05
LOC101750445	134.522	-1.26383	0.27851	-4.53784	5.68335e-06	7.39512e-05
LOC112529924	18.1203	-5.04617	1.11209	-4.53757	5.69048e-06	7.39889e-05
PAXX	169.519	-1.05807	0.233758	-4.52636	6.00074e-06	7.76193e-05
LOC107054452	19.336	-3.87211	0.859693	-4.50406	6.66684e-06	8.51031e-05
LOC107054744	208.158	-1.1816	0.26236	-4.50375	6.67661e-06	8.51657e-05
KCNE5	24.2638	-2.81449	0.625322	-4.50087	6.76759e-06	8.62005e-05
STAP2	136.361	-1.64554	0.366318	-4.49211	7.05194e-06	8.94319e-05
LOC101749222	60.8524	-1.55333	0.346258	-4.48604	7.25591e-06	9.18854e-05
CITED2	306.523	-1.16155	0.259296	-4.47962	7.47771e-06	9.4421e-05
LOC107051077	37.0754	-2.1734	0.485438	-4.4772	7.56273e-06	9.53568e-05
CEBPB	178.754	-1.0621	0.237272	-4.47628	7.5956e-06	9.57024e-05
LOC107051310	220.941	-1.06037	0.237737	-4.46026	8.18608e-06	0.000102772
LOC107053813	76.6727	1.5773	0.354167	4.45355	8.44617e-06	0.000105659
QPRT	120.99	-1.52457	0.34259	-4.45013	8.58196e-06	0.000107281
LOC107054419	125.091	-1.32028	0.298234	-4.42699	9.55555e-06	0.000118688
PPP1R1A	102.919	-1.65547	0.374078	-4.42546	9.62374e-06	0.000119366
INSM2	73.6128	-1.79109	0.404883	-4.42372	9.70138e-06	0.000120244
PRLHR2	132.85	-1.49104	0.337873	-4.41302	1.0194e-05	0.000125903
DMRTA2	8.99227	-6.51859	1.47779	-4.41105	1.02873e-05	0.000126876
CCNO	69.1803	-1.88342	0.427257	-4.40817	1.04246e-05	0.000128479
DPH2	151.138	-1.06195	0.241024	-4.40598	1.05305e-05	0.00012933
LOC112530927	73.7047	-1.65529	0.375921	-4.40329	1.06623e-05	0.000130347
SEMA6C	170.442	-1.34595	0.306005	-4.39847	1.09019e-05	0.000132958
TLX3	41.8582	-2.67666	0.609117	-4.39433	1.11113e-05	0.000135229
CCDC170	134.755	1.1509	0.262234	4.38885	1.13954e-05	0.000138206
CBLN4	759.845	-1.18694	0.270955	-4.38056	1.18373e-05	0.00014307
LOC107051255	167.017	-1.54859	0.356766	-4.34065	1.42064e-05	0.000169133
GPR17	1182.09	1.07823	0.249668	4.31865	1.56984e-05	0.000185634
BBS1	64.1305	-1.40121	0.325428	-4.30575	1.66419e-05	0.000194947
TNFRSF14	102.64	-1.60836	0.374699	-4.29241	1.76747e-05	0.000206354
YPEL4	190.382	-1.07322	0.250197	-4.2895	1.79072e-05	0.000208929
LOC107051453	59.7235	-2.02826	0.473351	-4.28491	1.82816e-05	0.000212577
B3GAT2	1129.81	-1.02129	0.238646	-4.27952	1.873e-05	0.000216651
NRN1L	108.577	-1.50949	0.35369	-4.26783	1.97384e-05	0.000226667
DUSP4	107.896	-1.4095	0.330938	-4.25911	2.05238e-05	0.000234457
ITIH6	122.854	-1.61287	0.379282	-4.25243	2.11467e-05	0.000240786
NUDT8	155.183	-1.49278	0.351456	-4.24742	2.16244e-05	0.000245905
SNTB2	138.326	-1.23203	0.290128	-4.24652	2.17113e-05	0.000246734
GEMIN7	42.7574	-1.78587	0.420653	-4.24547	2.18132e-05	0.000247409
ADCYAP1	1287.53	-1.08143	0.254952	-4.24169	2.21848e-05	0.000251298
ADRA2B	82.5806	-1.48301	0.350226	-4.23443	2.29132e-05	0.000258712
LOC107053843	106.529	1.29444	0.306523	4.22297	2.41105e-05	0.000271181
ABCA9	140.419	-1.62835	0.386067	-4.2178	2.46699e-05	0.000276762
SNRPD1	212.21	-1.28817	0.305533	-4.21614	2.48522e-05	0.000278628
SGCA	177.532	-1.04111	0.247162	-4.21226	2.52825e-05	0.000282908
KIAA1257	209.621	1.17535	0.279189	4.20986	2.55532e-05	0.000285027
LOC101749214	436.095	1.56473	0.371723	4.20941	2.56034e-05	0.000285223
TMEM158	175.675	-2.14567	0.510722	-4.20125	2.65446e-05	0.000295332
COL1A1	760.199	-1.12159	0.267125	-4.19877	2.68373e-05	0.000297831
LOC112531425	432.633	-1.06055	0.252661	-4.19752	2.69855e-05	0.000299096
STOX1	169.045	1.15091	0.274421	4.19397	2.74112e-05	0.000303431
LOC100859284	127.255	-1.21319	0.28953	-4.19018	2.78732e-05	0.000307961
CCDC60	96.8909	1.51381	0.361518	4.18737	2.822e-05	0.000311596
GLMP	215.936	-1.0647	0.254518	-4.18322	2.87415e-05	0.000316554
IRX4	459.522	-2.71933	0.650176	-4.18244	2.88392e-05	0.00031743
LOC107054798	307.868	-1.08639	0.260208	-4.17509	2.9787e-05	0.000327245
C1orf226	112.915	-1.13136	0.271478	-4.16739	3.08113e-05	0.00033772
SYTL1	99.1678	-1.37392	0.329979	-4.16364	3.13212e-05	0.00034281
NPPC_1	300.878	-5.11101	1.23229	-4.14758	3.36004e-05	0.000364928
LOC107057197	71.6436	-1.50441	0.364405	-4.1284	3.65289e-05	0.000392203
SRRD	173.883	-1.05474	0.255548	-4.12738	3.66919e-05	0.000393286
CD164L2	174.875	-1.31126	0.317978	-4.12375	3.72752e-05	0.000397534
LOC112533431	100.004	-1.28273	0.311533	-4.11749	3.83017e-05	0.000406746
SIX1	134.461	-1.85217	0.44989	-4.11695	3.8392e-05	0.000407458
MLPH	363.911	1.1739	0.285335	4.1141	3.88692e-05	0.000411525
RENBP	78.05	-1.21904	0.296496	-4.11147	3.93153e-05	0.000414742
RIPPLY2	78.3994	-1.36855	0.333087	-4.10867	3.97941e-05	0.000419383
LOC112533507	37.3274	-1.9142	0.466012	-4.10762	3.99749e-05	0.000420686
HOXB2	331.752	1.30441	0.318668	4.09332	4.25235e-05	0.000445364
LOC112531405	21.3176	-3.81704	0.932851	-4.0918	4.28033e-05	0.000447759
SIX2	123.504	-2.51928	0.616482	-4.08654	4.37862e-05	0.000457493
LOC112530289	110.42	-1.46812	0.359789	-4.08051	4.49361e-05	0.000468389
LOC112530064	160.613	-1.57961	0.387512	-4.07629	4.57609e-05	0.000476136
LOC112529957	114.785	-1.61134	0.395436	-4.07484	4.60457e-05	0.000478815
MUS81	157.353	-1.04061	0.256718	-4.05351	5.04539e-05	0.000519408
CFAP52	184.485	1.09887	0.271605	4.04583	5.21375e-05	0.000534539
SOX12	89.5508	-1.31845	0.326332	-4.04021	5.34038e-05	0.000546242
LOC107049647	144.341	-1.0024	0.248255	-4.03781	5.39534e-05	0.000551219
LOC112530169	99.8186	-1.41763	0.351429	-4.0339	5.48598e-05	0.000559826
LOC112533332	47.3823	1.49491	0.370933	4.03014	5.57431e-05	0.000567186
TCF24	415.265	-1.47878	0.36709	-4.0284	5.61573e-05	0.000570737
LOC107049412	22.161	-2.56579	0.637813	-4.02279	5.75118e-05	0.000583148
CCKBR	699.433	-1.4112	0.351221	-4.01798	5.86997e-05	0.000593817
EVPL	132.756	-1.06421	0.265214	-4.01264	6.00445e-05	0.000603931
LCP2	116.858	1.333	0.332936	4.00379	6.23359e-05	0.000623751
CFAP221	81.1556	1.64437	0.411291	3.99806	6.38632e-05	0.000637575
LRRC18	192.683	1.12533	0.281489	3.99777	6.39427e-05	0.000637642
GATSL3	121.943	-1.07357	0.26948	-3.98385	6.78075e-05	0.00067197
DRC7	87.6189	1.13255	0.284715	3.97784	6.95452e-05	0.00068647
RLN3	1004.58	-1.16516	0.29299	-3.97679	6.98512e-05	0.000688326
OPN2SW	19.4941	-2.90479	0.732106	-3.96772	7.25646e-05	0.000711459
LOC107049370	45.9224	-2.76057	0.699161	-3.9484	7.86756e-05	0.000766222
SLC10A4	837.718	-1.25687	0.318368	-3.94786	7.88514e-05	0.000767508
REEP4	120.232	-1.08079	0.274033	-3.94401	8.0131e-05	0.000779096
LOC107049467	133.602	-2.30624	0.585464	-3.93916	8.17659e-05	0.000794551
NTRK1	163.803	-2.09467	0.531876	-3.93826	8.20735e-05	0.000796868
LOC107051468	80.0256	-1.39151	0.353685	-3.93431	8.34355e-05	0.000807635
MRPL55	166.092	-1.0576	0.270028	-3.91662	8.97974e-05	0.000861592
SETD4	242.714	1.00228	0.256191	3.91225	9.14392e-05	0.000875487
FOXC1	173.978	-1.56096	0.398995	-3.91224	9.14457e-05	0.000875487
CXorf21	155.023	1.04437	0.267324	3.90676	9.35426e-05	0.000892633
PITX2	59.1	-3.2111	0.823299	-3.90029	9.60789e-05	0.000911863
APOA5	108.88	-1.43376	0.368249	-3.89345	9.88286e-05	0.000934918
HSPB9	387.955	-1.4918	0.38358	-3.88915	0.000100594	0.000948547
HOXB3	587.256	2.98086	0.768824	3.87716	0.000105682	0.000991184
TMEM37	944.107	-1.07575	0.278078	-3.86854	0.000109491	0.00102123
LOC101749484	53.8104	-2.09577	0.542716	-3.86163	0.000112631	0.00104571
AKAP14	61.1237	1.57778	0.408696	3.86053	0.000113142	0.00104878
SP7	28.8368	-2.45625	0.637052	-3.85566	0.00011542	0.00106707
PRSS57	60.7028	-1.90855	0.495213	-3.85399	0.000116207	0.00107321
UCN	21.2444	-3.44883	0.895296	-3.85217	0.000117076	0.0010801
PGF	284.033	-1.0386	0.270066	-3.84571	0.000120206	0.0011049
LOC112529982	96.3769	-1.01866	0.264989	-3.84415	0.000120973	0.0011102
LOC419335	343.769	-1.02549	0.267366	-3.83553	0.000125293	0.00114206
CPXM1	196.133	-1.38787	0.362038	-3.8335	0.000126335	0.00114797
FIGLA	51.4781	-2.02153	0.528606	-3.82427	0.000131159	0.00118749
LOC107049581	90.3938	-1.64127	0.429733	-3.81928	0.000133842	0.00120893
SLC26A9	20.7793	2.43178	0.638086	3.81105	0.000138376	0.00124574
LOC112532385	22.1302	-3.35275	0.880469	-3.80792	0.00014014	0.00125839
LOC112531714	12.6309	3.65281	0.959724	3.8061	0.000141173	0.00126701
LIPE	117.967	-1.43747	0.377809	-3.80474	0.000141951	0.00127269
LRRC20	85.7562	-1.05064	0.276371	-3.80154	0.000143801	0.00128795
FOXL2	117.22	-1.00171	0.263702	-3.79866	0.000145481	0.00130034
GSTA4L	274.442	1.00462	0.264518	3.79794	0.000145903	0.00130278
CENPN	201.756	1.99926	0.52702	3.79352	0.000148528	0.00132351
LOC112531155	23.9976	2.6748	0.706618	3.78535	0.000153494	0.00135947
LOC107054813	102.195	-1.04073	0.275016	-3.78425	0.000154175	0.0013648
LOC417973	20.6487	2.25906	0.59761	3.78017	0.000156724	0.00138456
LSM10	47.7164	-1.44863	0.383427	-3.77812	0.00015802	0.00139461
EVA1B	95.301	-1.21024	0.320799	-3.77258	0.000161569	0.00142235
LOC112533588	242.824	1.08334	0.287526	3.76781	0.000164688	0.00144544
HIC1	662.472	-1.07745	0.286204	-3.76464	0.00016679	0.00146315
PDF	95.4577	-1.02464	0.272343	-3.76231	0.000168353	0.00147612
LOC425795	148.229	-1.43385	0.381502	-3.75843	0.000170982	0.00149519
DNAH5L	452.452	1.33887	0.356239	3.75835	0.00017104	0.00149519
ETV3L	38.0027	-2.72079	0.726158	-3.74683	0.000179086	0.00155814
LOC112531455	5.68504	6.0541	1.61582	3.74676	0.000179132	0.00155814
LOC107054300	32.5041	1.99839	0.53349	3.74588	0.000179766	0.00156288
GRP	47.6193	-3.80339	1.01588	-3.74393	0.000181167	0.00157272
WNT1	157.683	-1.00629	0.2692	-3.73807	0.000185442	0.00160268
LOC107051605	74.7343	-1.13073	0.30252	-3.73769	0.00018572	0.0016035
LOC107050574	159.556	-1.36047	0.364049	-3.73707	0.000186179	0.00160666
GTPBP3	192.371	-1.11798	0.299251	-3.73593	0.000187024	0.00161237
TRPT1	87.6341	-1.53949	0.412215	-3.73468	0.000187957	0.00161961
LOC107049411	74.9109	-1.52389	0.408164	-3.73353	0.000188813	0.00162379
PAX5	99.99	-1.22493	0.329363	-3.71907	0.000199954	0.00170953
LOC107055390	131.032	-1.45194	0.39122	-3.71131	0.00020619	0.00175769
CILP2	36.4591	-1.8691	0.505012	-3.7011	0.000214664	0.00182459
LOC101751157	64.1439	1.53756	0.41595	3.6965	0.000218592	0.00185438
EVX2	178.085	-1.07757	0.292104	-3.689	0.000225141	0.00190347
RASSF10	40.7431	-1.87363	0.508328	-3.68587	0.000227922	0.00192419
HOXA2	198.573	1.5364	0.417828	3.67711	0.000235896	0.00198152
HOXA3	275.16	3.53243	0.960672	3.67704	0.000235957	0.00198152
ADAMTSL5	217.144	-1.22321	0.332759	-3.67597	0.000236947	0.00198888
CNTF	40.9599	-1.78063	0.486233	-3.66209	0.000250163	0.00208481
LRRCC1	148.819	1.00106	0.27359	3.65897	0.000253227	0.00210834
LOC107054849	121.193	-1.32499	0.362284	-3.65731	0.000254878	0.00212007
LOC101752065	52.0606	-1.7239	0.471879	-3.65326	0.000258928	0.0021456
SULT2B1L1	42.0608	-1.69243	0.464146	-3.64633	0.000266013	0.00219724
FOXL1	36.1118	-2.26	0.624865	-3.61678	0.000298291	0.00242922
VWA3B	47.0964	1.69003	0.467306	3.61654	0.000298569	0.00243035
URAH	71.3124	-1.07678	0.297861	-3.61506	0.000300277	0.00244198
CFP	72.9281	-1.5801	0.437898	-3.60837	0.000308131	0.00248966
LOC107052713	5.58178	-5.83062	1.61954	-3.60018	0.000318	0.00255759
LOC107055076	49.9668	-1.85141	0.515539	-3.59121	0.000329143	0.00262799
CNGA4	150.448	-1.26797	0.353268	-3.58927	0.00033161	0.00264517
CYHR1	94.992	-1.04141	0.291011	-3.5786	0.000345445	0.00273962
FZD5	109.693	-1.29051	0.360637	-3.57841	0.000345688	0.00273962
INSM1	144.326	-1.48781	0.415782	-3.57833	0.000345798	0.00273962
HINT2Z	70.8179	-1.16717	0.326683	-3.57279	0.000353193	0.00278811
LOC107049265	56.2683	-5.67146	1.58747	-3.57264	0.000353397	0.00278846
LOC415312	507.47	1.10516	0.30957	3.57	0.000356987	0.00281165
ARL2	18.8444	-2.28782	0.640867	-3.56988	0.000357139	0.00281165
LOC107049267	31.7076	-1.65441	0.464929	-3.55841	0.000373103	0.00292417
LOC112533599	128776	-1.73019	0.4864	-3.55712	0.000374939	0.00293725
LOC112532889	16.8725	-2.66206	0.748524	-3.55642	0.000375947	0.00294251
LOC112533508	17.547	-2.37673	0.668613	-3.55472	0.000378378	0.00295889
LOC428702	99.7382	-1.93482	0.545032	-3.54993	0.00038534	0.00300795
SRGN	52.6654	-1.35915	0.384434	-3.53546	0.000407072	0.00315368
NXPH4	253.908	-1.12642	0.318686	-3.53457	0.000408434	0.00315776
HOXD4	95.2192	4.50238	1.27381	3.53457	0.000408437	0.00315776
LOC112530337	55.1831	-1.29533	0.36669	-3.53249	0.000411671	0.00317946
AGBL3	51.5461	1.56167	0.442434	3.52972	0.000416001	0.00320441
EMILIN1	176.492	-1.48494	0.420774	-3.52906	0.000417041	0.00321101
LOC112530104	87.2667	-1.30786	0.371092	-3.52436	0.0004245	0.00325951
HOXB7	238.301	1.23431	0.351645	3.51011	0.000447926	0.00342172
MIR1698-1	62.2988	-1.18305	0.338307	-3.49696	0.000470594	0.00357459
SHISA2	220.079	-1.07007	0.306048	-3.4964	0.000471587	0.00358058
LOC112532064	10.1155	-4.17179	1.1937	-3.49485	0.00047433	0.00359673
LOC101748436	26.4065	-1.92665	0.553305	-3.48208	0.000497534	0.00375154
LOC107052028	39.8938	-1.91778	0.552951	-3.46827	0.000523816	0.00393109
LOC112532841	51.9571	1.72353	0.497395	3.46512	0.000529998	0.00397068
LOC107054418	239.927	1.39118	0.401715	3.46311	0.000533977	0.00399754
TMC3	213.569	1.26799	0.366214	3.46243	0.000535314	0.00400365
SH2D5	358.747	-1.1736	0.340043	-3.45132	0.000557853	0.00414037
EDMTF1	29.7326	-1.67439	0.486462	-3.44198	0.000577483	0.00426076
LOC112531806	41.5113	-1.49791	0.435255	-3.44146	0.000578583	0.00426528
LOC101748151	116.405	-1.89225	0.550114	-3.43975	0.000582251	0.0042833
GBX2	113.554	-1.35166	0.393405	-3.43581	0.000590791	0.00434066
LOC112532132	47.0893	-1.479	0.430544	-3.43519	0.000592149	0.0043488
SMC1B	45.0079	1.29533	0.377873	3.42794	0.000608179	0.00445531
MIR1713	13.8029	4.40558	1.28537	3.42748	0.000609215	0.00445821
DNAI2	117.624	1.09163	0.318719	3.42505	0.000614677	0.00448976
LOC112530071	76.3853	-1.19062	0.347806	-3.42322	0.000618843	0.00451642
SCARA5	122.122	-2.07612	0.607358	-3.41828	0.000630175	0.00458764
SLC47A2	1165.03	-2.23134	0.652956	-3.41729	0.000632485	0.00460063
LRRC25	80.0832	-1.04655	0.306414	-3.41547	0.000636722	0.00462761
SMC2	21.4776	2.66118	0.779773	3.41276	0.000643081	0.00466414
S100A16	59.5038	-1.36273	0.399455	-3.41147	0.000646145	0.00468039
LOC107053612	65.9951	-1.28542	0.376805	-3.41136	0.000646392	0.00468039
LOC107051264	141.723	-1.06872	0.313711	-3.40672	0.00065749	0.00475288
LOC107054377	29.5989	-1.97044	0.578637	-3.40531	0.00066089	0.00477352
LOC112530228	11.0892	-4.29463	1.26383	-3.3981	0.00067856	0.00487699
LOC771069	176.684	-1.03354	0.30453	-3.39387	0.000689115	0.00493664
LAMB1	1087.39	-1.04644	0.308785	-3.3889	0.000701748	0.00501103
LOC107051710	135.593	1.13821	0.335964	3.38789	0.00070433	0.00502506
LOC107049250	45.7857	-1.69179	0.499471	-3.38717	0.000706185	0.00503624
LOC101748060	229.258	1.10709	0.327275	3.38276	0.000717601	0.00510933
LOC107052924	34.3657	-1.93122	0.570939	-3.38253	0.000718217	0.00511164
OPN3	109.149	1.64663	0.487772	3.37583	0.000735939	0.00522143
CDKN2B	63.1025	-1.51125	0.447701	-3.37557	0.000736627	0.00522143
LOC112533601	7501.12	-1.65235	0.489886	-3.37293	0.000743732	0.00526114
LOC101747522	12.0985	-3.36542	0.999372	-3.36754	0.000758432	0.00534353
LOC101752086	133.816	1.12487	0.334121	3.36666	0.000760855	0.00535628
LOC107049500	49.8063	-1.34817	0.400568	-3.36565	0.000763622	0.0053736
PRRT1B	42.6197	-1.51741	0.450915	-3.36518	0.000764944	0.00538074
LOC107053606	91.6876	1.64835	0.490054	3.36361	0.000769304	0.00540587
CKS1B	84.67	-1.06335	0.316592	-3.35874	0.000782996	0.00549237
LOC107057254	62.0867	-1.40288	0.417682	-3.35873	0.00078301	0.00549237
LOC107054976	8.76274	-4.55899	1.35994	-3.35236	0.000801267	0.00561143
LOC100858360	57.024	-1.12367	0.335393	-3.3503	0.000807243	0.00564651
REM1	79.7339	-1.39815	0.418161	-3.34357	0.000827083	0.00575434
VIP	60.6167	-1.68872	0.506672	-3.33296	0.000859286	0.00593932
LOC424918	201.196	-1.20498	0.363345	-3.31634	0.000912052	0.00625251
AK7	141.265	1.1808	0.356199	3.315	0.000916444	0.00627737
LOC107050595	88.6198	-1.03279	0.311879	-3.31149	0.000927997	0.00634161
CYP27C1	83.5846	-1.11878	0.337888	-3.3111	0.000929291	0.00634798
LOC112532613	83.512	1.03352	0.3141	3.29042	0.00100039	0.0067807
PP2D1	42.9127	1.73627	0.527735	3.29005	0.00100171	0.00678671
LOC107054855	17.0282	-3.26357	0.994491	-3.28165	0.00103201	0.00697076
LOC101750925	167.165	-1.13885	0.347473	-3.27753	0.00104719	0.00706236
MYO1A	66.0666	-1.61347	0.493381	-3.27022	0.00107463	0.00721408
GDF15	31.5288	-1.68519	0.51667	-3.26163	0.00110774	0.00739377
REC8	33.3323	-2.28999	0.702762	-3.25855	0.00111981	0.00746362
HOXB4	151.73	4.30768	1.32289	3.25625	0.00112894	0.00752094
LOC107054467	70.5194	-1.1087	0.340657	-3.25458	0.00113561	0.00755965
POC5	111.574	1.09697	0.337303	3.25219	0.00114521	0.00761196
TNFSF15	103.143	1.42743	0.439551	3.24747	0.00116436	0.00772704
LOC107053374	80.881	1.16051	0.357474	3.24641	0.00116869	0.00774155
LOC107056921	109.119	-1.16446	0.358988	-3.24374	0.00117973	0.00780286
CCDC112	118.383	1.01492	0.313458	3.23783	0.00120443	0.00793032
S100A6	118.686	-1.43854	0.445202	-3.2312	0.00123272	0.0080892
LOC112531100	15.1044	-4.01408	1.24259	-3.2304	0.00123617	0.00810273
MIR124-3	54.4137	-2.03229	0.629163	-3.23014	0.00123729	0.00810701
FKBP11	113.688	-1.17292	0.363778	-3.22426	0.00126299	0.00825068
C14orf180	39.8768	1.74588	0.541996	3.22121	0.00127651	0.00832346
LOC107052145	333.493	-1.31155	0.407769	-3.2164	0.00129809	0.00845157
GPAA1	69.651	-1.29133	0.401501	-3.21626	0.00129875	0.00845273
EDPE	13.5299	3.11783	0.9728	3.20501	0.00135058	0.00873808
LOC112533178	27.314	-1.76524	0.551595	-3.20024	0.00137313	0.00883683
UGT8L	84.4938	-1.05759	0.330597	-3.19904	0.00137886	0.00886535
C1H2ORF40	134.458	-1.72712	0.540121	-3.19766	0.0013855	0.00889739
NPM3	58.0368	-1.1835	0.370456	-3.19472	0.00139965	0.00896034
TIMELESS	288.273	-1.10044	0.344792	-3.1916	0.00141485	0.00903986
KCNE2	85.2917	-1.14334	0.358245	-3.19151	0.0014153	0.00903986
LOC101747820	60.5043	-1.20889	0.379255	-3.18753	0.00143495	0.00914868
LOC107054461	73.5461	-1.1075	0.347547	-3.18662	0.00143945	0.009174
LOC112530680	21.3308	-2.1496	0.675042	-3.1844	0.00145056	0.00923474
LOC112529998	79.3871	-1.0318	0.324243	-3.18217	0.00146175	0.0092788
POU4F2	35.4277	-1.69922	0.535181	-3.17503	0.00149819	0.00948618
NPM2	62.1031	-1.56499	0.493844	-3.169	0.00152964	0.00966781
LOC417056	66.0608	2.32191	0.734366	3.16179	0.00156805	0.00986428
LOC107050008	29.8854	-2.71243	0.858527	-3.1594	0.00158095	0.00993073
HOXD3	166.355	2.78005	0.882808	3.1491	0.00163774	0.0102162
LOC107050181	70.6523	-1.10331	0.350474	-3.14804	0.00164368	0.0102407
CGREF1	31.1999	-1.67521	0.532432	-3.14634	0.00165326	0.0102894
GALR1	49.0237	-1.7136	0.54514	-3.14342	0.00166987	0.0103784
STMND1	44.6752	1.69524	0.539468	3.14242	0.00167557	0.0104023
LOC107053226	69.5344	-1.3016	0.41439	-3.14101	0.00168366	0.0104378
LOC100858253	14.9094	-2.31491	0.737439	-3.13912	0.00169457	0.0104794
RAX	61.079	-1.10314	0.351666	-3.13689	0.0017075	0.0105481
LOC112530344	26.5505	-1.81773	0.581777	-3.12444	0.00178144	0.0109355
OTX5	87.6123	-1.72324	0.551749	-3.12323	0.00178877	0.0109728
LOC101748032	37.3808	-1.83594	0.58863	-3.119	0.00181467	0.0111044
RPRML	14.5923	-3.68356	1.18296	-3.11384	0.00184671	0.0112729
PMEL	19.0979	-1.96172	0.630133	-3.11318	0.00185086	0.0112903
SCX	19.4038	-2.14668	0.692606	-3.09943	0.00193893	0.0117578
SLC39A5	50.8658	-1.87235	0.604245	-3.09866	0.00194399	0.0117845
SAXO2	67.443	1.06227	0.343131	3.0958	0.0019628	0.0118849
ATOH8	75.772	-1.05012	0.339667	-3.09162	0.00199069	0.0120218
LOC107049516	8.0572	-5.36583	1.73581	-3.09126	0.00199309	0.0120321
FAM179A	58.8699	1.42858	0.463641	3.08122	0.00206151	0.0124109
LOC107055285	11.5226	4.13963	1.34362	3.08094	0.00206346	0.0124184
LOC107053119	21.2302	2.5406	0.8253	3.07839	0.00208122	0.0125077
CTU1	27.5929	-1.52505	0.496595	-3.07102	0.00213329	0.0127787
FSTL3	67.6646	-1.77871	0.579548	-3.06914	0.00214676	0.0128446
LOC100857615	5.60674	-4.82787	1.5803	-3.05504	0.00225031	0.0133955
CHIR-B6	7.18068	-6.19369	2.02805	-3.05402	0.00225799	0.0134366
NOG2	46.1727	-1.35018	0.442279	-3.05279	0.00226728	0.0134873
TTC6	51.165	1.67153	0.54944	3.04224	0.00234822	0.0138885
SCRT2	405.859	-1.08422	0.356466	-3.04158	0.00235339	0.0139144
SYPL2	12.3665	-2.26242	0.750812	-3.0133	0.00258421	0.0150303
LHX9	223.204	-1.41487	0.469994	-3.01039	0.00260911	0.015155
IHH	50.2523	-1.21252	0.403312	-3.00641	0.00264356	0.0153398
TMEM200B	124.097	-1.03164	0.343199	-3.00595	0.00264753	0.0153578
OC3	25.4141	3.31817	1.1066	2.99853	0.00271283	0.015669
FRMPD2	164.06	1.31156	0.437512	2.99778	0.00271956	0.0156976
FADS1L1	13.4734	2.38037	0.794988	2.99423	0.00275142	0.0158553
NPY4R	130.116	1.79963	0.602076	2.98905	0.00279848	0.0160788
LOC107052153	21.2189	-1.9858	0.665245	-2.98507	0.00283512	0.0162627
GAL	72.961	-2.01896	0.676517	-2.98435	0.00284183	0.0162958
LRRC10B	69.9765	-1.34072	0.449606	-2.982	0.00286374	0.0164
AMY2A	2754.03	1.50602	0.505587	2.97875	0.00289428	0.0165472
LOC107050215	12.0289	-2.5219	0.847991	-2.97398	0.00293968	0.0167417
HSPB7L	41.4188	-1.24774	0.419989	-2.97088	0.00296945	0.0168893
LOC107050390	7.98204	-3.8044	1.28129	-2.9692	0.00298577	0.0169711
HOXD1	18.4908	2.79331	0.941065	2.96825	0.00299505	0.0170183
LRTOMT	82.1805	-1.0147	0.341931	-2.96755	0.0030018	0.0170511
SNAI2	74.9122	1.17483	0.396045	2.96641	0.00301298	0.0171035
LOC107054434	12.7589	-3.00988	1.01485	-2.96582	0.00301873	0.0171287
LOC107049666	42.1076	-1.37722	0.46494	-2.96215	0.00305499	0.0173027
GNG13	161.916	-1.12826	0.382398	-2.95048	0.00317276	0.0178599
PCDHA7	25.7668	-1.64538	0.560223	-2.93701	0.00331391	0.0184998
KERA	95.3632	1.15691	0.393948	2.93672	0.00331704	0.0185054
LOC112533410	66.5043	-1.4452	0.493168	-2.93043	0.00338489	0.0187845
LOC112532398	6.25275	-4.05205	1.38373	-2.92835	0.00340771	0.0188848
LOC107052453	58.7472	-1.1057	0.378041	-2.92482	0.00344656	0.0190579
LOC107053670	81.2331	-1.05998	0.363606	-2.91519	0.00355473	0.0195633
HAS3	55.5436	-1.1348	0.390004	-2.90971	0.00361766	0.0198162
SLA2	98.4544	-1.01309	0.348364	-2.90814	0.00363585	0.0198936
NRSN2	55.4343	-1.67474	0.578735	-2.8938	0.00380613	0.0206226
NR5A2	69.1378	2.23547	0.774487	2.88639	0.00389685	0.0210555
LOC112531627	25.3087	1.57818	0.546852	2.88594	0.00390245	0.0210793
WT1	16.3583	2.38333	0.826546	2.88348	0.00393306	0.0212249
NAT8	74.1542	-1.147	0.397829	-2.88315	0.0039372	0.0212395
LOC101751045	96.7862	-1.001	0.347242	-2.88272	0.00394253	0.0212564
LOC101749178	29.8792	1.84898	0.641614	2.88177	0.00395449	0.0212946
PPP1R1B	75.7016	-1.65614	0.57537	-2.87839	0.00399708	0.0214711
PRR15	34.374	-1.84818	0.642532	-2.87641	0.00402229	0.0215668
TRH	95.3555	2.02886	0.705441	2.87601	0.00402732	0.0215739
HSD17B1	81.9891	-1.04801	0.36523	-2.86946	0.00411172	0.0219723
SOX14	35.0247	-1.85694	0.647603	-2.86741	0.00413848	0.022095
HIST1H2BF	19.341	-1.74907	0.61073	-2.8639	0.00418464	0.0222869
C11orf88	91.6883	1.05379	0.36797	2.86379	0.00418612	0.0222869
CCM2L	166.986	-1.03475	0.361332	-2.86371	0.00418716	0.0222869
DHH	118.562	-1.36119	0.476056	-2.85931	0.00424558	0.0225294
PRLHR	46.7123	-1.13842	0.39816	-2.85921	0.00424695	0.0225298
LBX2	32.2125	-1.96414	0.687745	-2.85591	0.0042913	0.0227032
LOC112530273	50.5998	-1.13588	0.398078	-2.85341	0.00432531	0.0228692
SPAM1	6.72	-4.15114	1.45509	-2.85283	0.00433317	0.022897
NKX1-2	11.9966	-2.88925	1.01349	-2.85079	0.00436109	0.0230028
AGBL2	134.99	1.12022	0.393978	2.84336	0.0044641	0.0234051
TMEM238	31.5491	-1.42461	0.501414	-2.84118	0.0044947	0.0235233
GJA3	40.8715	1.44616	0.509976	2.83574	0.00457194	0.0238348
F2RL1	11.283	3.47682	1.22778	2.83179	0.00462888	0.0240743
SPIK4	18.9143	1.68098	0.596933	2.81603	0.00486219	0.025094
LHX6	54.6922	1.52513	0.541641	2.81575	0.00486636	0.025108
LOC107053955	97.6243	-1.63266	0.581929	-2.80559	0.00502238	0.025814
SULT1B	55.2596	1.22363	0.436763	2.8016	0.00508499	0.0260822
SS2	850.142	-1.64915	0.588823	-2.80075	0.00509838	0.0261202
LOC107050518	87.8991	-1.31908	0.471028	-2.80042	0.00510359	0.0261393
RIBC2	34.1941	1.357	0.485064	2.79757	0.00514887	0.0263096
LOC107055029	115.938	-1.04312	0.373205	-2.79504	0.00518936	0.0264933
SBSPONL	103.467	-1.1996	0.429322	-2.79419	0.00520306	0.0265434
ASB16	20.1843	-1.67637	0.600348	-2.79234	0.00523283	0.0266685
ALC	15.675	-2.28995	0.820865	-2.78968	0.00527606	0.0268497
LOC112533447	76.2428	-1.3076	0.469012	-2.788	0.00530344	0.026959
LOC101749793	9.35642	2.51527	0.902548	2.78686	0.00532217	0.0270437
COL4A4	62.5838	1.37125	0.493991	2.77587	0.00550548	0.027807
LOC112532684	19.6525	-1.6998	0.612819	-2.77375	0.00554149	0.0279647
TAC3	18.3222	-2.25239	0.813771	-2.76784	0.00564293	0.0283784
LOC112530650	49.458	1.25515	0.453895	2.76528	0.0056874	0.0285201
C4H2orf81	37.0823	-1.30553	0.472914	-2.76061	0.00576929	0.0288152
IGF2	362.5	-1.04411	0.379916	-2.74826	0.00599126	0.0298132
TRIM54	19.2002	-1.66122	0.604738	-2.74702	0.006014	0.0299093
CLDN3	9.93988	-2.79966	1.01935	-2.74652	0.00602306	0.0299374
LOC107053127	10.1155	-2.81966	1.02766	-2.74376	0.00607407	0.0301481
BAAT	19.9504	-1.66007	0.60558	-2.74128	0.00611996	0.0303415
LOC107052540	8.22307	3.258	1.18897	2.74019	0.00614034	0.0304167
LOC107052855	29.2152	-1.54388	0.565082	-2.73213	0.00629264	0.0309869
TTC34	55.7542	1.23946	0.454282	2.72838	0.0063646	0.0312797
PLA2G4EL2	34.6013	1.78841	0.657806	2.71876	0.00655281	0.031998
BMP5	66.407	1.00054	0.368177	2.71755	0.00657671	0.032061
NPBWR1	17.0195	2.35124	0.866359	2.71393	0.00664904	0.0323866
FEZF2	31.7334	-1.4114	0.5209	-2.70954	0.0067376	0.0327541
LOC112532976	57.2976	1.27232	0.470178	2.70605	0.00680889	0.0330633
LOC107054913	7.88469	-2.67945	0.990268	-2.70578	0.00681443	0.0330633
ATOH1	6.09754	-4.01388	1.48567	-2.70173	0.00689808	0.0333849
LOC112531446	10.3913	-2.66232	0.987338	-2.69646	0.00700798	0.0337799
LOC112533357	7.39457	-2.8723	1.06524	-2.69638	0.00700973	0.0337799
LOC112531008	11.5193	-3.05166	1.13191	-2.69603	0.00701724	0.033785
CCDC153	23.8534	1.51078	0.560984	2.69308	0.00707954	0.0340569
SLC2A9L	164.548	-1.45444	0.541837	-2.68427	0.00726876	0.034776
SOCS1	29.2798	-1.83218	0.682691	-2.68376	0.00727994	0.0348104
LOC112533535	196.352	-2.51125	0.937857	-2.67765	0.00741408	0.0353649
LOC112531889	23.1553	-1.81092	0.677407	-2.6733	0.00751082	0.0358068
LOC112530253	6.1122	-4.01725	1.50411	-2.67084	0.00756613	0.0360019
LOC107056877	7.20797	-3.19643	1.20007	-2.66353	0.00773253	0.0366343
LOC419322	6.50126	3.23914	1.22037	2.65423	0.00794899	0.0374466
LOC112533499	38.2225	-1.60482	0.605197	-2.65173	0.00800814	0.0376749
MIR6592	33.8053	-1.36988	0.51679	-2.65076	0.0080312	0.0377529
TSGA10	21.9518	1.66616	0.630678	2.64185	0.00824539	0.0386249
LOC101751352	91.6421	1.00588	0.381449	2.637	0.00836426	0.039098
WDR63	44.5097	1.34199	0.509017	2.63644	0.00837814	0.039142
LOC101748951	44.7449	-1.41904	0.538954	-2.63294	0.00846487	0.0394342
LOC112530348	11.7323	-2.86979	1.09011	-2.63256	0.0084744	0.0394614
LOC107053484	29.4412	1.22277	0.464736	2.63111	0.00851056	0.039602
ZAR1	24.8676	-2.05297	0.781077	-2.62839	0.00857902	0.0398782
LOC107053814	8.34134	3.63803	1.38609	2.62467	0.00867329	0.0402081
SHISA3	1075.51	-1.29669	0.49454	-2.62201	0.00874127	0.0404391
LOC100859484	17.3429	-2.0358	0.776563	-2.62155	0.00875308	0.0404509
CYP26B1	418.428	1.04789	0.400053	2.61938	0.008809	0.0406557
SEMA3DL	59.6563	-1.13382	0.432887	-2.6192	0.00881369	0.0406666
LOC112532614	75.9373	1.15951	0.44323	2.61604	0.00889555	0.0409579
NPFFR2	24.0476	1.93701	0.740702	2.6151	0.00892014	0.0410603
ERBB3	34.3001	-2.11555	0.809497	-2.61341	0.00896427	0.0412418
LOC107055565	20.5286	1.96207	0.751565	2.61065	0.00903711	0.0414896
LOC107053789	157.374	1.0522	0.403556	2.60733	0.00912509	0.0417184
MROH2BL22	10.0927	2.29379	0.881245	2.6029	0.00924402	0.0421521
LOC107049998	9.55834	-4.70946	1.81012	-2.60174	0.00927528	0.0422506
PNPLA1	24.7515	-1.86794	0.718184	-2.60091	0.00929761	0.0423302
LOC112533333	16.823	-1.6367	0.629648	-2.59939	0.00933895	0.0424743
CD6	13.3213	-2.40246	0.924439	-2.59883	0.00935429	0.0425109
UCP3	48.2705	-1.07967	0.416126	-2.59457	0.00947102	0.0429856
ABCA4	27.333	1.29714	0.501142	2.58836	0.00964343	0.0435708
LOC100859819	23.2281	-1.74821	0.676104	-2.58571	0.00971778	0.0438599
LOC112530198	6.22674	-4.03334	1.5615	-2.58299	0.00979473	0.0441343
LOC107055320	6.70987	3.28866	1.27358	2.58221	0.00981684	0.0441998
LOC112533026	22.7024	-1.75717	0.681485	-2.57844	0.00992479	0.044594
EVI2A	49.6811	1.13509	0.441881	2.56878	0.0102058	0.0456573
LOC112530103	93.1821	1.01496	0.395604	2.56559	0.0103001	0.0460089
LOC421506	45.6504	1.45052	0.565736	2.56394	0.010349	0.04618
TRNAR-UCU	17.6197	-1.72051	0.671221	-2.56325	0.0103696	0.0462602
LOC112530548	5.80277	-3.3142	1.29342	-2.56236	0.0103964	0.0463678
LOC107050017	76.16	-1.2034	0.469666	-2.56224	0.0103999	0.0463716
LOC112531294	75.7793	1.04305	0.407553	2.55931	0.0104879	0.0466216
LOC112530187	16.2639	-1.75484	0.686783	-2.55517	0.0106137	0.0470849
HOXA4	86.3037	3.27706	1.28316	2.5539	0.0106523	0.0472323
LOC112530191	36.3885	-1.31009	0.513322	-2.55218	0.0107051	0.0474063
LOC112532987	21.9875	-1.45522	0.571323	-2.5471	0.0108622	0.0479443
LOC107056111	14.0592	2.32638	0.914512	2.54385	0.0109639	0.0482956
MAL2	46.1014	-1.52663	0.600604	-2.54182	0.0110276	0.0485397
LOC107052840	50.7545	-1.02961	0.406905	-2.53034	0.0113951	0.0498974
